# Supplementary material for: Decoding the chicken gastrointestinal microbiome
Source: BMC Microbiol. 2025 Jan 20;25:35. doi: 10.1186/s12866-024-03690-x (PMC11744950; doi:10.1186/s12866-024-03690-x)
Supplement: Supplementary file 1 — Supplementary Material 1 [file 12866_2024_3690_MOESM1_ESM.xlsx]

## Sheet: 1. Bioproject Metadata
			Chicken Details				PCR Method Details														Other Chicken Details
BioProject	Publication/Doi	No. of Runs/Tests	Organ Tested	Breed	Region	City	Platform	DNA Extraction Protocol	PCR Conditions	Primer (F)	F Seq	Primer (R)	R Seq	Target Gene	Submission Date	Released	Data Volume (Mbytes)	Data Volume (Gbytes)	Bytes	Bases	Diet	Gender	Additional Details
PRJEB25776	Ijaz et al. (2018)	379	Caecal	Ross 308	UK	Co. Armagh	Illumina MiSeq	QIAamp DNA Stool Mini Kit according to the manufacturer's instructions	N/A	B. Spectrum (V3)	(5' -TCGTCGGCAGCGTCAGATGTGTATAAGAGACAGCCTACGGGNGGCWGCAG)	B. Spectrum (V4)	(5' -GTCTCGTGGGCTCGGAGATGTGTATAAGAGACAGGACTACHVGGGTATCTAATCC)	V3 - V4	2018-11-01	2018-11-05	20119	31	18.74 Gb	31.49 G	Three Phase Diets	Mixed	Lifespan ranged to 35 days, every 24 hours 1 chicken would be sacrificed.
PRJEB29068	Ocejo et al. (2019)	150	Caecal	FRC (Sasso-T451A)	Spain	Bilbao	Illumina MiSeq	PowerSoil™ DNA Isolation Kit (MoBio Laboratories, Carlsbad, CA, USA)	(Caporaso, J. G. et al. Global patterns of 16S rRNA diversity at a depth of millions of sequences per sample. Proc. Natl Acad. Sci. USA 108(Suppl 1), 4516–4522 (2011).)	515F	GTGYCAGCMGCCGCGGTAA	806R	GGACTACNVGGGTWTCTAAT	V4	2019-02-22	2019-02-26	5793	10	5.40 Gb	10.44 G	The birds were fed two-phase corn/soybean-based diets during the starter (0–20d) and grower-finisher (21–42 d) periods, with different supplementations as follows: (1) basal diet with no supplementation as control (CO); (2) diet containing 6% dry whey powder (WH); (3) diet supplemented with coated calcium butyrate at 0.1% (BU) and 4) diet containing 6% whey and 0.1% calcium butyrate (SY). Corn/So…	N/A	(3, 14, 29, and 42 days of age)
PRJEB29068	Ocejo et al. (2019)	150	Caecal	Ross 308	Spain	Bilbao	Illumina MiSeq	PowerSoil™ DNA Isolation Kit (MoBio Laboratories, Carlsbad, CA, USA)	(Caporaso, J. G. et al. Global patterns of 16S rRNA diversity at a depth of millions of sequences per sample. Proc. Natl Acad. Sci. USA 108(Suppl 1), 4516–4522 (2011).)	515F	GTGYCAGCMGCCGCGGTAA	806R	GGACTACNVGGGTWTCTAAT	V4	2019-02-22	2019-02-26	5793	10	5.40 Gb	10.44 G	The birds were fed two-phase corn/soybean-based diets during the starter (0–20d) and grower-finisher (21–42 d) periods, with different supplementations as follows: (1) basal diet with no supplementation as control (CO); (2) diet containing 6% dry whey powder (WH); (3) diet supplemented with coated calcium butyrate at 0.1% (BU) and 4) diet containing 6% whey and 0.1% calcium butyrate (SY). Corn/So…	N/A	(4, 18, 39, 58 and 81 days of age)
PRJNA296553	Zhou et al. (2016)	2	Caecal	LS Tibetan Chicken	China	Tibet	Illumina MiSeq	N/A	N/A	515F	GTGYCAGCMGCCGCGGTAA	805R	GACTACHVGGGTATCTAATCC	V4	2015-09-22	2015-10-23	45	21	20.97 Mb	45.94 M	N/A	N/A
PRJNA296553	Zhou et al. (2016)	2	Caecal	LS Tibetan Chicken	China	Tibet	Illumina MiSeq	N/A	N/A	515F	GTGYCAGCMGCCGCGGTAA	805R	GACTACHVGGGTATCTAATCC	V4	2015-09-22	2015-10-23	45	21	20.97 Mb	45.94 M	N/A	N/A
PRJNA299358	Zhou et al. (2016)	1	Caecal	GZ Tibetan Chicken	China	Sichuan	Illumina MiSeq	N/A	N/A	341F	ATTACCGCGGCTGCTGG	534R	CGCCCGCCGCGCGCGGCGGGCGGGGCGGGGGCACGGGGGGCCTA CGGGAGGCAG CAG	V3 - V4	2015-10-21	2015-10-23	19	9	8.58 Mb	19.09 M	N/A	N/A
PRJNA299519	Zhou et al. (2016)	1	Caecal	QH Tibetan Chicken	China	Qinghai	Illumina MiSeq	N/A	N/A	341F	ATTACCGCGGCTGCTGG	534R	CGCCCGCCGCGCGCGGCGGGCGGGGCGGGGGCACGGGGGGCCTA CGGGAGGCAG CAG	V3 - V4	2015-10-22	2015-10-23	18	8	8.54 Mb	18.48 M	N/A	N/A
PRJNA299520	Zhou et al. (2016)	1	Caecal	DQ Tibetan Chicken	China	Yunnan	Illumina MiSeq	N/A	N/A	341F	ATTACCGCGGCTGCTGG	534R	CGCCCGCCGCGCGCGGCGGGCGGGGCGGGGGCACGGGGGGCCTA CGGGAGGCAG CAG	V3 - V4	2015-10-22	2015-10-23	18	8	8.55 Mb	18.64 M	N/A	N/A
PRJNA299524	Zhou et al. (2016)	1	Caecal	Lohmann laying hen(LM)	China	Sichuan	Illumina MiSeq	N/A	N/A	341F	ATTACCGCGGCTGCTGG	534R	CGCCCGCCGCGCGCGGCGGGCGGGGCGGGGGCACGGGGGGCCTA CGGGAGGCAG CAG	V3 - V4	2015-10-22	2015-10-23	18	9	8.86 Mb	18.20 M	N/A	N/A
PRJNA299526	Zhou et al. (2016)	1	Caecal	Daheng broilers(DH)	China	Sichuan	Illumina MiSeq	N/A	N/A	341F	ATTACCGCGGCTGCTGG	534R	CGCCCGCCGCGCGCGGCGGGCGGGGCGGGGGCACGGGGGGCCTA CGGGAGGCAG CAG	V3 - V4	2015-10-22	2015-10-23	14	7	7.39 Mb	14.95 M	N/A	N/A
PRJNA517082	Jurburg et al. (2019)	60	Faecal	Ross 308	Netherlands	N/A	Illumina MiSeq	Qiagen QIAamp Fast DNA stool mini kit (Qiagen, Hilden, Germany), according to the manufacturer's instructions with an extra bead-beating step, and eluted in 50 μl.	98°C for 2 m; 15 cycles of 98°C for 10 s; 55°C for 30 s; 72°C for 10 s; 72°C for 7 min.	CVI_V3‐forw	(5' -CCTACGGGAGGCAGCAG)	CVI_V4‐rev	(5' -GGACTACHVGGGTWTCT)	V3 - V4	2019-01-25	2019-02-28	7137		6.65 Gb	11.01 G	Starter, Grower and Finisher Diet ad libitum	Male	Fecal samples were taken daily at the same time on days 1–7, and on days 10, 14, 21, 28, and 35.
PRJNA611508	Borey et al. (2020)	117	Caecal/Ileal/Jejenum	Broiler Chicken	France	Nouzilly	Illumina MiniSeq	N/A	N/A	515F	GTGYCAGCMGCCGCGGTAA	Can't find	N/A	N/A	2020-03-09	2020-03-10	1437		1.34 Gb	3.29 G	N/A	Mixed
PRJNA602334	Trudeau et al. (2020)	92	Faecal	Cobb 500	Canada	Quebec	Illumina MiSeq	N/A	N/A	515F	GTGYCAGCMGCCGCGGTAA	806R	GGACTACNVGGGTWTCTAAT	V4	2020-01-20	2020-01-22	7528		7.01 Gb	11.44 G	N/A	N/A

## Sheet: 2. Dataset Metadata
Run	Assay Type	AvgSpotLen	Bases	BioProject	BioSample	Bytes	Center Name	Consent	DATASTORE filetype	DATASTORE provider	DATASTORE region	Description	ENA_CHECKLIST	ENA-FIRST-PUBLIC run	ENA-LAST-UPDATE run	Experiment	INSDC_center_name	INSDC_first_public	INSDC_last_update	INSDC_status	Instrument	isolation_source	Library Name	LibraryLayout	LibrarySelection	LibrarySource	Organism	Platform	ReleaseDate	Sample Name	sample_name	SRA_accession	SRA Study	title	Cell_type	Collection_Date	Day	pen	Host_Age	geo_loc_name_country	geo_loc_name_country_continent	geo_loc_name	host_body_habitat	Breed	diet	diet_supplementation	MBases	MBytes	Host
ERR2486114	WGS	399	53512576	PRJEB25776	SAMEA1044904	34581749	LSHTM	public	fastq,sra	ena,gs,ncbi,s3	ena,gs.US,ncbi.public,s3.us-east-1	chicken Caeca genomic DNA isolated from specific day	ERC000011	2018-10-31	2018-11-16	ERX2505160	LSHTM	2018-10-31 17:03:12	2018-03-30 11:50:33	public	Illumina MiSeq	Caeca	unspecified	PAIRED	PCR	METAGENOMIC	Gallus gallus	ILLUMINA	2018-11-05	SAMEA1044904	ERS2351260	ERS2351260	ERP107730	chicken Caeca isolate	N/A	2016-10-10	3	2	35	United Kingdom	Europe	Armagh	Caecum	Ross 308		N/A			Gallus gallus domesticus
ERR2486115	WGS	533	53444147	PRJEB25776	SAMEA1044905	35412926	LSHTM	public	fastq,sra	ena,gs,ncbi,s3	ena,gs.US,ncbi.public,s3.us-east-1	chicken Caeca genomic DNA isolated from specific day	ERC000011	2018-10-31	2018-11-16	ERX2505161	LSHTM	2018-10-31 17:03:12	2018-03-30 11:50:33	public	Illumina MiSeq	Caeca	unspecified	PAIRED	PCR	METAGENOMIC	Gallus gallus	ILLUMINA	2018-11-05	SAMEA1044905	ERS2351261	ERS2351261	ERP107730	chicken Caeca isolate	N/A	2016-10-10	3	3	35	United Kingdom	Europe	Armagh	Caecum	Ross 308					Gallus gallus domesticus
ERR2486117	WGS	464	68398300	PRJEB25776	SAMEA1044907	44460660	LSHTM	public	fastq,sra	ena,gs,ncbi,s3	ena,gs.US,ncbi.public,s3.us-east-1	chicken Caeca genomic DNA isolated from specific day	ERC000011	2018-10-31	2018-11-16	ERX2505163	LSHTM	2018-10-31 17:03:12	2018-03-30 11:50:33	public	Illumina MiSeq	Caeca	unspecified	PAIRED	PCR	METAGENOMIC	Gallus gallus	ILLUMINA	2018-11-05	SAMEA1044907	ERS2351263	ERS2351263	ERP107730	chicken Caeca isolate	N/A	2016-10-10	3	5	35	United Kingdom	Europe	Armagh	Caecum	Ross 308					Gallus gallus domesticus
ERR2486119	WGS	432	67498173	PRJEB25776	SAMEA1044909	43886219	LSHTM	public	fastq,sra	ena,gs,ncbi,s3	ena,gs.US,ncbi.public,s3.us-east-1	chicken Caeca genomic DNA isolated from specific day	ERC000011	2018-10-31	2018-11-16	ERX2505165	LSHTM	2018-10-31 17:03:12	2018-03-30 11:50:33	public	Illumina MiSeq	Caeca	unspecified	PAIRED	PCR	METAGENOMIC	Gallus gallus	ILLUMINA	2018-11-05	SAMEA1044909	ERS2351265	ERS2351265	ERP107730	chicken Caeca isolate	N/A	2016-10-10	3	7	35	United Kingdom	Europe	Armagh	Caecum	Ross 308					Gallus gallus domesticus
ERR2486120	WGS	400	52434813	PRJEB25776	SAMEA1044910	34160835	LSHTM	public	fastq,sra	ena,gs,ncbi,s3	ena,gs.US,ncbi.public,s3.us-east-1	chicken Caeca genomic DNA isolated from specific day	ERC000011	2018-10-31	2018-11-16	ERX2505166	LSHTM	2018-10-31 17:03:12	2018-03-30 11:50:33	public	Illumina MiSeq	Caeca	unspecified	PAIRED	PCR	METAGENOMIC	Gallus gallus	ILLUMINA	2018-11-05	SAMEA1044910	ERS2351266	ERS2351266	ERP107730	chicken Caeca isolate	N/A	2016-10-10	3	8	35	United Kingdom	Europe	Armagh	Caecum	Ross 308					Gallus gallus domesticus
ERR2486121	WGS	538	15444935	PRJEB25776	SAMEA1044911	10197552	LSHTM	public	fastq,sra	ena,gs,ncbi,s3	ena,gs.US,ncbi.public,s3.us-east-1	chicken Caeca genomic DNA isolated from specific day	ERC000011	2018-10-31	2018-11-16	ERX2505167	LSHTM	2018-10-31 17:03:12	2018-03-30 11:50:33	public	Illumina MiSeq	Caeca	unspecified	PAIRED	PCR	METAGENOMIC	Gallus gallus	ILLUMINA	2018-11-05	SAMEA1044911	ERS2351267	ERS2351267	ERP107730	chicken Caeca isolate	N/A	2016-10-10	3	9	35	United Kingdom	Europe	Armagh	Caecum	Ross 308					Gallus gallus domesticus
ERR2486122	WGS	516	50431854	PRJEB25776	SAMEA1044912	33610992	LSHTM	public	fastq,sra	ena,gs,ncbi,s3	ena,gs.US,ncbi.public,s3.us-east-1	chicken Caeca genomic DNA isolated from specific day	ERC000011	2018-10-31	2018-11-16	ERX2505168	LSHTM	2018-10-31 17:03:12	2018-03-30 11:50:33	public	Illumina MiSeq	Caeca	unspecified	PAIRED	PCR	METAGENOMIC	Gallus gallus	ILLUMINA	2018-11-05	SAMEA1044912	ERS2351268	ERS2351268	ERP107730	chicken Caeca isolate	N/A	2016-10-10	3	10	35	United Kingdom	Europe	Armagh	Caecum	Ross 308					Gallus gallus domesticus
ERR2486123	WGS	88	9319703	PRJEB25776	SAMEA1044913	2065209	LSHTM	public	fastq,sra	ena,gs,ncbi,s3	ena,gs.US,ncbi.public,s3.us-east-1	chicken Caeca genomic DNA isolated from specific day	ERC000011	2018-10-31	2018-11-16	ERX2505169	LSHTM	2018-10-31 17:03:12	2018-03-30 11:50:33	public	Illumina MiSeq	Caeca	unspecified	PAIRED	PCR	METAGENOMIC	Gallus gallus	ILLUMINA	2018-11-05	SAMEA1044913	ERS2351269	ERS2351269	ERP107730	chicken Caeca isolate	N/A	2016-10-10	3	11	35	United Kingdom	Europe	Armagh	Caecum	Ross 308					Gallus gallus domesticus
ERR2486127	WGS	485	92721553	PRJEB25776	SAMEA1044917	61479181	LSHTM	public	fastq,sra	ena,gs,ncbi,s3	ena,gs.US,ncbi.public,s3.us-east-1	chicken Caeca genomic DNA isolated from specific day	ERC000011	2018-10-31	2018-11-16	ERX2505173	LSHTM	2018-10-31 17:03:12	2018-03-30 11:50:33	public	Illumina MiSeq	Caeca	unspecified	PAIRED	PCR	METAGENOMIC	Gallus gallus	ILLUMINA	2018-11-05	SAMEA1044917	ERS2351273	ERS2351273	ERP107730	chicken Caeca isolate	N/A	2016-10-11	4	3	35	United Kingdom	Europe	Armagh	Caecum	Ross 308					Gallus gallus domesticus
ERR2486128	WGS	566	84476540	PRJEB25776	SAMEA1044918	55731082	LSHTM	public	fastq,sra	ena,gs,ncbi,s3	ena,gs.US,ncbi.public,s3.us-east-1	chicken Caeca genomic DNA isolated from specific day	ERC000011	2018-10-31	2018-11-16	ERX2505174	LSHTM	2018-10-31 17:03:12	2018-03-30 11:50:33	public	Illumina MiSeq	Caeca	unspecified	PAIRED	PCR	METAGENOMIC	Gallus gallus	ILLUMINA	2018-11-05	SAMEA1044918	ERS2351274	ERS2351274	ERP107730	chicken Caeca isolate	N/A	2016-10-11	4	4	35	United Kingdom	Europe	Armagh	Caecum	Ross 308					Gallus gallus domesticus
ERR2486131	WGS	477	51152484	PRJEB25776	SAMEA1044921	33593907	LSHTM	public	fastq,sra	ena,gs,ncbi,s3	ena,gs.US,ncbi.public,s3.us-east-1	chicken Caeca genomic DNA isolated from specific day	ERC000011	2018-10-31	2018-11-16	ERX2505177	LSHTM	2018-10-31 17:03:12	2018-03-30 11:50:33	public	Illumina MiSeq	Caeca	unspecified	PAIRED	PCR	METAGENOMIC	Gallus gallus	ILLUMINA	2018-11-05	SAMEA1044921	ERS2351277	ERS2351277	ERP107730	chicken Caeca isolate	N/A	2016-10-11	4	7	35	United Kingdom	Europe	Armagh	Caecum	Ross 308					Gallus gallus domesticus
ERR2486132	WGS	565	58021776	PRJEB25776	SAMEA1044922	40496457	LSHTM	public	fastq,sra	ena,gs,ncbi,s3	ena,gs.US,ncbi.public,s3.us-east-1	chicken Caeca genomic DNA isolated from specific day	ERC000011	2018-10-31	2018-11-16	ERX2505178	LSHTM	2018-10-31 17:03:12	2018-03-30 11:50:33	public	Illumina MiSeq	Caeca	unspecified	PAIRED	PCR	METAGENOMIC	Gallus gallus	ILLUMINA	2018-11-05	SAMEA1044922	ERS2351278	ERS2351278	ERP107730	chicken Caeca isolate	N/A	2016-10-11	4	8	35	United Kingdom	Europe	Armagh	Caecum	Ross 308					Gallus gallus domesticus
ERR2486133	WGS	588	30575201	PRJEB25776	SAMEA1044923	20006046	LSHTM	public	fastq,sra	ena,gs,ncbi,s3	ena,gs.US,ncbi.public,s3.us-east-1	chicken Caeca genomic DNA isolated from specific day	ERC000011	2018-10-31	2018-11-16	ERX2505179	LSHTM	2018-10-31 17:03:12	2018-03-30 11:50:33	public	Illumina MiSeq	Caeca	unspecified	PAIRED	PCR	METAGENOMIC	Gallus gallus	ILLUMINA	2018-11-05	SAMEA1044923	ERS2351279	ERS2351279	ERP107730	chicken Caeca isolate	N/A	2016-10-11	4	9	35	United Kingdom	Europe	Armagh	Caecum	Ross 308					Gallus gallus domesticus
ERR2486134	WGS	592	65560545	PRJEB25776	SAMEA1044924	43954076	LSHTM	public	fastq,sra	ena,gs,ncbi,s3	ena,gs.US,ncbi.public,s3.us-east-1	chicken Caeca genomic DNA isolated from specific day	ERC000011	2018-10-31	2018-11-16	ERX2505180	LSHTM	2018-10-31 17:03:12	2018-03-30 11:50:33	public	Illumina MiSeq	Caeca	unspecified	PAIRED	PCR	METAGENOMIC	Gallus gallus	ILLUMINA	2018-11-05	SAMEA1044924	ERS2351280	ERS2351280	ERP107730	chicken Caeca isolate	N/A	2016-10-11	4	10	35	United Kingdom	Europe	Armagh	Caecum	Ross 308					Gallus gallus domesticus
ERR2486135	WGS	583	91813456	PRJEB25776	SAMEA1044925	61691518	LSHTM	public	fastq,sra	ena,gs,ncbi,s3	ena,gs.US,ncbi.public,s3.us-east-1	chicken Caeca genomic DNA isolated from specific day	ERC000011	2018-10-31	2018-11-16	ERX2505181	LSHTM	2018-10-31 17:03:12	2018-03-30 11:50:33	public	Illumina MiSeq	Caeca	unspecified	PAIRED	PCR	METAGENOMIC	Gallus gallus	ILLUMINA	2018-11-05	SAMEA1044925	ERS2351281	ERS2351281	ERP107730	chicken Caeca isolate	N/A	2016-10-11	4	11	35	United Kingdom	Europe	Armagh	Caecum	Ross 308					Gallus gallus domesticus
ERR2486137	WGS	327	59252324	PRJEB25776	SAMEA1044927	36640417	LSHTM	public	fastq,sra	ena,gs,ncbi,s3	ena,gs.US,ncbi.public,s3.us-east-1	chicken Caeca genomic DNA isolated from specific day	ERC000011	2018-10-31	2018-11-16	ERX2505183	LSHTM	2018-10-31 17:03:12	2018-03-30 11:50:33	public	Illumina MiSeq	Caeca	unspecified	PAIRED	PCR	METAGENOMIC	Gallus gallus	ILLUMINA	2018-11-05	SAMEA1044927	ERS2351283	ERS2351283	ERP107730	chicken Caeca isolate	N/A	2016-10-12	5	1	35	United Kingdom	Europe	Armagh	Caecum	Ross 308					Gallus gallus domesticus
ERR2486138	WGS	569	112216951	PRJEB25776	SAMEA1044928	74376998	LSHTM	public	fastq,sra	ena,gs,ncbi,s3	ena,gs.US,ncbi.public,s3.us-east-1	chicken Caeca genomic DNA isolated from specific day	ERC000011	2018-10-31	2018-11-16	ERX2505184	LSHTM	2018-10-31 17:03:12	2018-03-30 11:50:33	public	Illumina MiSeq	Caeca	unspecified	PAIRED	PCR	METAGENOMIC	Gallus gallus	ILLUMINA	2018-11-05	SAMEA1044928	ERS2351284	ERS2351284	ERP107730	chicken Caeca isolate	N/A	2016-10-12	5	2	35	United Kingdom	Europe	Armagh	Caecum	Ross 308					Gallus gallus domesticus
ERR2486139	WGS	546	103433783	PRJEB25776	SAMEA1044929	67597409	LSHTM	public	fastq,sra	ena,gs,ncbi,s3	ena,gs.US,ncbi.public,s3.us-east-1	chicken Caeca genomic DNA isolated from specific day	ERC000011	2018-10-31	2018-11-16	ERX2505185	LSHTM	2018-10-31 17:03:12	2018-03-30 11:50:33	public	Illumina MiSeq	Caeca	unspecified	PAIRED	PCR	METAGENOMIC	Gallus gallus	ILLUMINA	2018-11-05	SAMEA1044929	ERS2351285	ERS2351285	ERP107730	chicken Caeca isolate	N/A	2016-10-12	5	3	35	United Kingdom	Europe	Armagh	Caecum	Ross 308					Gallus gallus domesticus
ERR2486140	WGS	564	83446836	PRJEB25776	SAMEA1044930	54752478	LSHTM	public	fastq,sra	ena,gs,ncbi,s3	ena,gs.US,ncbi.public,s3.us-east-1	chicken Caeca genomic DNA isolated from specific day	ERC000011	2018-10-31	2018-11-16	ERX2505186	LSHTM	2018-10-31 17:03:12	2018-03-30 11:50:33	public	Illumina MiSeq	Caeca	unspecified	PAIRED	PCR	METAGENOMIC	Gallus gallus	ILLUMINA	2018-11-05	SAMEA1044930	ERS2351286	ERS2351286	ERP107730	chicken Caeca isolate	N/A	2016-10-12	5	4	35	United Kingdom	Europe	Armagh	Caecum	Ross 308					Gallus gallus domesticus
ERR2486141	WGS	421	28683215	PRJEB25776	SAMEA1044931	18577042	LSHTM	public	fastq,sra	ena,gs,ncbi,s3	ena,gs.US,ncbi.public,s3.us-east-1	chicken Caeca genomic DNA isolated from specific day	ERC000011	2018-10-31	2018-11-16	ERX2505187	LSHTM	2018-10-31 17:03:12	2018-03-30 11:50:33	public	Illumina MiSeq	Caeca	unspecified	PAIRED	PCR	METAGENOMIC	Gallus gallus	ILLUMINA	2018-11-05	SAMEA1044931	ERS2351287	ERS2351287	ERP107730	chicken Caeca isolate	N/A	2016-10-12	5	5	35	United Kingdom	Europe	Armagh	Caecum	Ross 308					Gallus gallus domesticus
ERR2486142	WGS	591	109032033	PRJEB25776	SAMEA1044932	72456899	LSHTM	public	fastq,sra	ena,gs,ncbi,s3	ena,gs.US,ncbi.public,s3.us-east-1	chicken Caeca genomic DNA isolated from specific day	ERC000011	2018-10-31	2018-11-16	ERX2505188	LSHTM	2018-10-31 17:03:12	2018-03-30 11:50:33	public	Illumina MiSeq	Caeca	unspecified	PAIRED	PCR	METAGENOMIC	Gallus gallus	ILLUMINA	2018-11-05	SAMEA1044932	ERS2351288	ERS2351288	ERP107730	chicken Caeca isolate	N/A	2016-10-12	5	6	35	United Kingdom	Europe	Armagh	Caecum	Ross 308					Gallus gallus domesticus
ERR2486143	WGS	571	71841100	PRJEB25776	SAMEA1044933	47209078	LSHTM	public	fastq,sra	ena,gs,ncbi,s3	ena,gs.US,ncbi.public,s3.us-east-1	chicken Caeca genomic DNA isolated from specific day	ERC000011	2018-10-31	2018-11-16	ERX2505189	LSHTM	2018-10-31 17:03:12	2018-03-30 11:50:33	public	Illumina MiSeq	Caeca	unspecified	PAIRED	PCR	METAGENOMIC	Gallus gallus	ILLUMINA	2018-11-05	SAMEA1044933	ERS2351289	ERS2351289	ERP107730	chicken Caeca isolate	N/A	2016-10-12	5	7	35	United Kingdom	Europe	Armagh	Caecum	Ross 308					Gallus gallus domesticus
ERR2486144	WGS	593	146016285	PRJEB25776	SAMEA1044934	97401615	LSHTM	public	fastq,sra	ena,gs,ncbi,s3	ena,gs.US,ncbi.public,s3.us-east-1	chicken Caeca genomic DNA isolated from specific day	ERC000011	2018-10-31	2018-11-16	ERX2505190	LSHTM	2018-10-31 17:03:12	2018-03-30 11:50:33	public	Illumina MiSeq	Caeca	unspecified	PAIRED	PCR	METAGENOMIC	Gallus gallus	ILLUMINA	2018-11-05	SAMEA1044934	ERS2351290	ERS2351290	ERP107730	chicken Caeca isolate	N/A	2016-10-12	5	8	35	United Kingdom	Europe	Armagh	Caecum	Ross 308					Gallus gallus domesticus
ERR2486146	WGS	598	83271972	PRJEB25776	SAMEA1044936	55203422	LSHTM	public	fastq,sra	ena,gs,ncbi,s3	ena,gs.US,ncbi.public,s3.us-east-1	chicken Caeca genomic DNA isolated from specific day	ERC000011	2018-10-31	2018-11-16	ERX2505192	LSHTM	2018-10-31 17:03:12	2018-03-30 11:50:33	public	Illumina MiSeq	Caeca	unspecified	PAIRED	PCR	METAGENOMIC	Gallus gallus	ILLUMINA	2018-11-05	SAMEA1044936	ERS2351292	ERS2351292	ERP107730	chicken Caeca isolate	N/A	2016-10-12	5	10	35	United Kingdom	Europe	Armagh	Caecum	Ross 308					Gallus gallus domesticus
ERR2486150	WGS	414	54542198	PRJEB25776	SAMEA1044940	35872759	LSHTM	public	fastq,sra	ena,gs,ncbi,s3	ena,gs.US,ncbi.public,s3.us-east-1	chicken Caeca genomic DNA isolated from specific day	ERC000011	2018-10-31	2018-11-16	ERX2505196	LSHTM	2018-10-31 17:03:12	2018-03-30 11:50:33	public	Illumina MiSeq	Caeca	unspecified	PAIRED	PCR	METAGENOMIC	Gallus gallus	ILLUMINA	2018-11-05	SAMEA1044940	ERS2351296	ERS2351296	ERP107730	chicken Caeca isolate	N/A	2016-10-13	6	2	35	United Kingdom	Europe	Armagh	Caecum	Ross 308					Gallus gallus domesticus
ERR2486151	WGS	478	55753394	PRJEB25776	SAMEA1044941	37186339	LSHTM	public	fastq,sra	ena,gs,ncbi,s3	ena,gs.US,ncbi.public,s3.us-east-1	chicken Caeca genomic DNA isolated from specific day	ERC000011	2018-10-31	2018-11-16	ERX2505197	LSHTM	2018-10-31 17:03:12	2018-03-30 11:50:33	public	Illumina MiSeq	Caeca	unspecified	PAIRED	PCR	METAGENOMIC	Gallus gallus	ILLUMINA	2018-11-05	SAMEA1044941	ERS2351297	ERS2351297	ERP107730	chicken Caeca isolate	N/A	2016-10-13	6	3	35	United Kingdom	Europe	Armagh	Caecum	Ross 308					Gallus gallus domesticus
ERR2486152	WGS	509	39606011	PRJEB25776	SAMEA1044942	26466844	LSHTM	public	fastq,sra	ena,gs,ncbi,s3	ena,gs.US,ncbi.public,s3.us-east-1	chicken Caeca genomic DNA isolated from specific day	ERC000011	2018-10-31	2018-11-16	ERX2505198	LSHTM	2018-10-31 17:03:12	2018-03-30 11:50:33	public	Illumina MiSeq	Caeca	unspecified	PAIRED	PCR	METAGENOMIC	Gallus gallus	ILLUMINA	2018-11-05	SAMEA1044942	ERS2351298	ERS2351298	ERP107730	chicken Caeca isolate	N/A	2016-10-13	6	4	35	United Kingdom	Europe	Armagh	Caecum	Ross 308					Gallus gallus domesticus
ERR2486153	WGS	481	49480211	PRJEB25776	SAMEA1044943	32587939	LSHTM	public	fastq,sra	ena,gs,ncbi,s3	ena,gs.US,ncbi.public,s3.us-east-1	chicken Caeca genomic DNA isolated from specific day	ERC000011	2018-10-31	2018-11-16	ERX2505199	LSHTM	2018-10-31 17:03:12	2018-03-30 11:50:33	public	Illumina MiSeq	Caeca	unspecified	PAIRED	PCR	METAGENOMIC	Gallus gallus	ILLUMINA	2018-11-05	SAMEA1044943	ERS2351299	ERS2351299	ERP107730	chicken Caeca isolate	N/A	2016-10-13	6	5	35	United Kingdom	Europe	Armagh	Caecum	Ross 308					Gallus gallus domesticus
ERR2486155	WGS	562	100781416	PRJEB25776	SAMEA1044945	67607311	LSHTM	public	fastq,sra	ena,gs,ncbi,s3	ena,gs.US,ncbi.public,s3.us-east-1	chicken Caeca genomic DNA isolated from specific day	ERC000011	2018-10-31	2018-11-16	ERX2505201	LSHTM	2018-10-31 17:03:12	2018-03-30 11:50:33	public	Illumina MiSeq	Caeca	unspecified	PAIRED	PCR	METAGENOMIC	Gallus gallus	ILLUMINA	2018-11-05	SAMEA1044945	ERS2351301	ERS2351301	ERP107730	chicken Caeca isolate	N/A	2016-10-13	6	7	35	United Kingdom	Europe	Armagh	Caecum	Ross 308					Gallus gallus domesticus
ERR2486156	WGS	552	35638950	PRJEB25776	SAMEA1044946	23999240	LSHTM	public	fastq,sra	ena,gs,ncbi,s3	ena,gs.US,ncbi.public,s3.us-east-1	chicken Caeca genomic DNA isolated from specific day	ERC000011	2018-10-31	2018-11-16	ERX2505202	LSHTM	2018-10-31 17:03:12	2018-03-30 11:50:33	public	Illumina MiSeq	Caeca	unspecified	PAIRED	PCR	METAGENOMIC	Gallus gallus	ILLUMINA	2018-11-05	SAMEA1044946	ERS2351302	ERS2351302	ERP107730	chicken Caeca isolate	N/A	2016-10-13	6	8	35	United Kingdom	Europe	Armagh	Caecum	Ross 308					Gallus gallus domesticus
ERR2486158	WGS	576	30139821	PRJEB25776	SAMEA1044948	20334371	LSHTM	public	fastq,sra	ena,gs,ncbi,s3	ena,gs.US,ncbi.public,s3.us-east-1	chicken Caeca genomic DNA isolated from specific day	ERC000011	2018-10-31	2018-11-16	ERX2505204	LSHTM	2018-10-31 17:03:12	2018-03-30 11:50:33	public	Illumina MiSeq	Caeca	unspecified	PAIRED	PCR	METAGENOMIC	Gallus gallus	ILLUMINA	2018-11-05	SAMEA1044948	ERS2351304	ERS2351304	ERP107730	chicken Caeca isolate	N/A	2016-10-13	6	10	35	United Kingdom	Europe	Armagh	Caecum	Ross 308					Gallus gallus domesticus
ERR2486163	WGS	518	121628448	PRJEB25776	SAMEA1044953	80192358	LSHTM	public	fastq,sra	ena,gs,ncbi,s3	ena,gs.US,ncbi.public,s3.us-east-1	chicken Caeca genomic DNA isolated from specific day	ERC000011	2018-10-31	2018-11-16	ERX2505209	LSHTM	2018-10-31 17:03:12	2018-03-30 11:50:33	public	Illumina MiSeq	Caeca	unspecified	PAIRED	PCR	METAGENOMIC	Gallus gallus	ILLUMINA	2018-11-05	SAMEA1044953	ERS2351309	ERS2351309	ERP107730	chicken Caeca isolate	N/A	2016-10-14	7	3	35	United Kingdom	Europe	Armagh	Caecum	Ross 308					Gallus gallus domesticus
ERR2486164	WGS	582	49837047	PRJEB25776	SAMEA1044954	35206119	LSHTM	public	fastq,sra	ena,gs,ncbi,s3	ena,gs.US,ncbi.public,s3.us-east-1	chicken Caeca genomic DNA isolated from specific day	ERC000011	2018-10-31	2018-11-16	ERX2505210	LSHTM	2018-10-31 17:03:12	2018-03-30 11:50:33	public	Illumina MiSeq	Caeca	unspecified	PAIRED	PCR	METAGENOMIC	Gallus gallus	ILLUMINA	2018-11-05	SAMEA1044954	ERS2351310	ERS2351310	ERP107730	chicken Caeca isolate	N/A	2016-10-14	7	4	35	United Kingdom	Europe	Armagh	Caecum	Ross 308					Gallus gallus domesticus
ERR2486165	WGS	578	105949581	PRJEB25776	SAMEA1044955	70901569	LSHTM	public	fastq,sra	ena,gs,ncbi,s3	ena,gs.US,ncbi.public,s3.us-east-1	chicken Caeca genomic DNA isolated from specific day	ERC000011	2018-10-31	2018-11-16	ERX2505211	LSHTM	2018-10-31 17:03:12	2018-03-30 11:50:33	public	Illumina MiSeq	Caeca	unspecified	PAIRED	PCR	METAGENOMIC	Gallus gallus	ILLUMINA	2018-11-05	SAMEA1044955	ERS2351311	ERS2351311	ERP107730	chicken Caeca isolate	N/A	2016-10-14	7	5	35	United Kingdom	Europe	Armagh	Caecum	Ross 308					Gallus gallus domesticus
ERR2486166	WGS	587	136265749	PRJEB25776	SAMEA1044956	90251972	LSHTM	public	fastq,sra	ena,gs,ncbi,s3	ena,gs.US,ncbi.public,s3.us-east-1	chicken Caeca genomic DNA isolated from specific day	ERC000011	2018-10-31	2018-11-16	ERX2505212	LSHTM	2018-10-31 17:03:12	2018-03-30 11:50:33	public	Illumina MiSeq	Caeca	unspecified	PAIRED	PCR	METAGENOMIC	Gallus gallus	ILLUMINA	2018-11-05	SAMEA1044956	ERS2351312	ERS2351312	ERP107730	chicken Caeca isolate	N/A	2016-10-14	7	6	35	United Kingdom	Europe	Armagh	Caecum	Ross 308					Gallus gallus domesticus
ERR2486167	WGS	589	95953744	PRJEB25776	SAMEA1044957	63213068	LSHTM	public	fastq,sra	ena,gs,ncbi,s3	ena,gs.US,ncbi.public,s3.us-east-1	chicken Caeca genomic DNA isolated from specific day	ERC000011	2018-10-31	2018-11-16	ERX2505213	LSHTM	2018-10-31 17:03:12	2018-03-30 11:50:33	public	Illumina MiSeq	Caeca	unspecified	PAIRED	PCR	METAGENOMIC	Gallus gallus	ILLUMINA	2018-11-05	SAMEA1044957	ERS2351313	ERS2351313	ERP107730	chicken Caeca isolate	N/A	2016-10-14	7	7	35	United Kingdom	Europe	Armagh	Caecum	Ross 308					Gallus gallus domesticus
ERR2486169	WGS	534	23466154	PRJEB25776	SAMEA1044959	15378561	LSHTM	public	fastq,sra	ena,gs,ncbi,s3	ena,gs.US,ncbi.public,s3.us-east-1	chicken Caeca genomic DNA isolated from specific day	ERC000011	2018-10-31	2018-11-16	ERX2505215	LSHTM	2018-10-31 17:03:12	2018-03-30 11:50:33	public	Illumina MiSeq	Caeca	unspecified	PAIRED	PCR	METAGENOMIC	Gallus gallus	ILLUMINA	2018-11-05	SAMEA1044959	ERS2351315	ERS2351315	ERP107730	chicken Caeca isolate	N/A	2016-10-14	7	9	35	United Kingdom	Europe	Armagh	Caecum	Ross 308					Gallus gallus domesticus
ERR2486171	WGS	569	102701785	PRJEB25776	SAMEA1044961	67846670	LSHTM	public	fastq,sra	ena,gs,ncbi,s3	ena,gs.US,ncbi.public,s3.us-east-1	chicken Caeca genomic DNA isolated from specific day	ERC000011	2018-10-31	2018-11-16	ERX2505217	LSHTM	2018-10-31 17:03:12	2018-03-30 11:50:33	public	Illumina MiSeq	Caeca	unspecified	PAIRED	PCR	METAGENOMIC	Gallus gallus	ILLUMINA	2018-11-05	SAMEA1044961	ERS2351317	ERS2351317	ERP107730	chicken Caeca isolate	N/A	2016-10-14	7	11	35	United Kingdom	Europe	Armagh	Caecum	Ross 308					Gallus gallus domesticus
ERR2486172	WGS	364	83049294	PRJEB25776	SAMEA1044962	52832280	LSHTM	public	fastq,sra	ena,gs,ncbi,s3	ena,gs.US,ncbi.public,s3.us-east-1	chicken Caeca genomic DNA isolated from specific day	ERC000011	2018-10-31	2018-11-16	ERX2505218	LSHTM	2018-10-31 17:03:12	2018-03-30 11:50:33	public	Illumina MiSeq	Caeca	unspecified	PAIRED	PCR	METAGENOMIC	Gallus gallus	ILLUMINA	2018-11-05	SAMEA1044962	ERS2351318	ERS2351318	ERP107730	chicken Caeca isolate	N/A	2016-10-14	7	12	35	United Kingdom	Europe	Armagh	Caecum	Ross 308					Gallus gallus domesticus
ERR2486175	WGS	476	77389454	PRJEB25776	SAMEA1044965	50972757	LSHTM	public	fastq,sra	ena,gs,ncbi,s3	ena,gs.US,ncbi.public,s3.us-east-1	chicken Caeca genomic DNA isolated from specific day	ERC000011	2018-10-31	2018-11-16	ERX2505221	LSHTM	2018-10-31 17:03:12	2018-03-30 11:50:34	public	Illumina MiSeq	Caeca	unspecified	PAIRED	PCR	METAGENOMIC	Gallus gallus	ILLUMINA	2018-11-05	SAMEA1044965	ERS2351321	ERS2351321	ERP107730	chicken Caeca isolate	N/A	2016-10-15	8	3	35	United Kingdom	Europe	Armagh	Caecum	Ross 308					Gallus gallus domesticus
ERR2486177	WGS	580	98919274	PRJEB25776	SAMEA1044967	64323003	LSHTM	public	fastq,sra	ena,gs,ncbi,s3	ena,gs.US,ncbi.public,s3.us-east-1	chicken Caeca genomic DNA isolated from specific day	ERC000011	2018-10-31	2018-11-16	ERX2505223	LSHTM	2018-10-31 17:03:12	2018-03-30 11:50:34	public	Illumina MiSeq	Caeca	unspecified	PAIRED	PCR	METAGENOMIC	Gallus gallus	ILLUMINA	2018-11-05	SAMEA1044967	ERS2351323	ERS2351323	ERP107730	chicken Caeca isolate	N/A	2016-10-15	8	5	35	United Kingdom	Europe	Armagh	Caecum	Ross 308					Gallus gallus domesticus
ERR2486178	WGS	548	125412419	PRJEB25776	SAMEA1044968	82947860	LSHTM	public	fastq,sra	ena,gs,ncbi,s3	ena,gs.US,ncbi.public,s3.us-east-1	chicken Caeca genomic DNA isolated from specific day	ERC000011	2018-10-31	2018-11-16	ERX2505224	LSHTM	2018-10-31 17:03:12	2018-03-30 11:50:34	public	Illumina MiSeq	Caeca	unspecified	PAIRED	PCR	METAGENOMIC	Gallus gallus	ILLUMINA	2018-11-05	SAMEA1044968	ERS2351324	ERS2351324	ERP107730	chicken Caeca isolate	N/A	2016-10-15	8	6	35	United Kingdom	Europe	Armagh	Caecum	Ross 308					Gallus gallus domesticus
ERR2486181	WGS	489	22643841	PRJEB25776	SAMEA1044971	14727184	LSHTM	public	fastq,sra	ena,gs,ncbi,s3	ena,gs.US,ncbi.public,s3.us-east-1	chicken Caeca genomic DNA isolated from specific day	ERC000011	2018-10-31	2018-11-16	ERX2505227	LSHTM	2018-10-31 17:03:12	2018-03-30 11:50:34	public	Illumina MiSeq	Caeca	unspecified	PAIRED	PCR	METAGENOMIC	Gallus gallus	ILLUMINA	2018-11-05	SAMEA1044971	ERS2351327	ERS2351327	ERP107730	chicken Caeca isolate	N/A	2016-10-15	8	9	35	United Kingdom	Europe	Armagh	Caecum	Ross 308					Gallus gallus domesticus
ERR2486183	WGS	552	125379183	PRJEB25776	SAMEA1044973	83112701	LSHTM	public	fastq,sra	ena,gs,ncbi,s3	ena,gs.US,ncbi.public,s3.us-east-1	chicken Caeca genomic DNA isolated from specific day	ERC000011	2018-10-31	2018-11-16	ERX2505229	LSHTM	2018-10-31 17:03:12	2018-03-30 11:50:34	public	Illumina MiSeq	Caeca	unspecified	PAIRED	PCR	METAGENOMIC	Gallus gallus	ILLUMINA	2018-11-05	SAMEA1044973	ERS2351329	ERS2351329	ERP107730	chicken Caeca isolate	N/A	2016-10-15	8	11	35	United Kingdom	Europe	Armagh	Caecum	Ross 308					Gallus gallus domesticus
ERR2486186	WGS	554	60927894	PRJEB25776	SAMEA1044976	40342733	LSHTM	public	fastq,sra	ena,gs,ncbi,s3	ena,gs.US,ncbi.public,s3.us-east-1	chicken Caeca genomic DNA isolated from specific day	ERC000011	2018-10-31	2018-11-16	ERX2505232	LSHTM	2018-10-31 17:03:12	2018-03-30 11:50:34	public	Illumina MiSeq	Caeca	unspecified	PAIRED	PCR	METAGENOMIC	Gallus gallus	ILLUMINA	2018-11-05	SAMEA1044976	ERS2351332	ERS2351332	ERP107730	chicken Caeca isolate	N/A	2016-10-16	9	2	35	United Kingdom	Europe	Armagh	Caecum	Ross 308					Gallus gallus domesticus
ERR2486187	WGS	575	95967196	PRJEB25776	SAMEA1044977	63643461	LSHTM	public	fastq,sra	ena,gs,ncbi,s3	ena,gs.US,ncbi.public,s3.us-east-1	chicken Caeca genomic DNA isolated from specific day	ERC000011	2018-10-31	2018-11-16	ERX2505233	LSHTM	2018-10-31 17:03:12	2018-03-30 11:50:34	public	Illumina MiSeq	Caeca	unspecified	PAIRED	PCR	METAGENOMIC	Gallus gallus	ILLUMINA	2018-11-05	SAMEA1044977	ERS2351333	ERS2351333	ERP107730	chicken Caeca isolate	N/A	2016-10-16	9	3	35	United Kingdom	Europe	Armagh	Caecum	Ross 308					Gallus gallus domesticus
ERR2486189	WGS	562	73522277	PRJEB25776	SAMEA1044979	49141667	LSHTM	public	fastq,sra	ena,gs,ncbi,s3	ena,gs.US,ncbi.public,s3.us-east-1	chicken Caeca genomic DNA isolated from specific day	ERC000011	2018-10-31	2018-11-16	ERX2505235	LSHTM	2018-10-31 17:03:12	2018-03-30 11:50:34	public	Illumina MiSeq	Caeca	unspecified	PAIRED	PCR	METAGENOMIC	Gallus gallus	ILLUMINA	2018-11-05	SAMEA1044979	ERS2351335	ERS2351335	ERP107730	chicken Caeca isolate	N/A	2016-10-16	9	5	35	United Kingdom	Europe	Armagh	Caecum	Ross 308					Gallus gallus domesticus
ERR2486190	WGS	578	94130542	PRJEB25776	SAMEA1044980	62526991	LSHTM	public	fastq,sra	ena,gs,ncbi,s3	ena,gs.US,ncbi.public,s3.us-east-1	chicken Caeca genomic DNA isolated from specific day	ERC000011	2018-10-31	2018-11-16	ERX2505236	LSHTM	2018-10-31 17:03:12	2018-03-30 11:50:34	public	Illumina MiSeq	Caeca	unspecified	PAIRED	PCR	METAGENOMIC	Gallus gallus	ILLUMINA	2018-11-05	SAMEA1044980	ERS2351336	ERS2351336	ERP107730	chicken Caeca isolate	N/A	2016-10-16	9	6	35	United Kingdom	Europe	Armagh	Caecum	Ross 308					Gallus gallus domesticus
ERR2486191	WGS	581	65296961	PRJEB25776	SAMEA1044981	43252762	LSHTM	public	fastq,sra	ena,gs,ncbi,s3	ena,gs.US,ncbi.public,s3.us-east-1	chicken Caeca genomic DNA isolated from specific day	ERC000011	2018-10-31	2018-11-16	ERX2505237	LSHTM	2018-10-31 17:03:12	2018-03-30 11:50:34	public	Illumina MiSeq	Caeca	unspecified	PAIRED	PCR	METAGENOMIC	Gallus gallus	ILLUMINA	2018-11-05	SAMEA1044981	ERS2351337	ERS2351337	ERP107730	chicken Caeca isolate	N/A	2016-10-16	9	7	35	United Kingdom	Europe	Armagh	Caecum	Ross 308					Gallus gallus domesticus
ERR2486193	WGS	576	24519050	PRJEB25776	SAMEA1044983	16032375	LSHTM	public	fastq,sra	ena,gs,ncbi,s3	ena,gs.US,ncbi.public,s3.us-east-1	chicken Caeca genomic DNA isolated from specific day	ERC000011	2018-10-31	2018-11-16	ERX2505239	LSHTM	2018-10-31 17:03:12	2018-03-30 11:50:34	public	Illumina MiSeq	Caeca	unspecified	PAIRED	PCR	METAGENOMIC	Gallus gallus	ILLUMINA	2018-11-05	SAMEA1044983	ERS2351339	ERS2351339	ERP107730	chicken Caeca isolate	N/A	2016-10-16	9	9	35	United Kingdom	Europe	Armagh	Caecum	Ross 308					Gallus gallus domesticus
ERR2486194	WGS	569	51985003	PRJEB25776	SAMEA1044984	34228272	LSHTM	public	fastq,sra	ena,gs,ncbi,s3	ena,gs.US,ncbi.public,s3.us-east-1	chicken Caeca genomic DNA isolated from specific day	ERC000011	2018-10-31	2018-11-16	ERX2505240	LSHTM	2018-10-31 17:03:12	2018-03-30 11:50:34	public	Illumina MiSeq	Caeca	unspecified	PAIRED	PCR	METAGENOMIC	Gallus gallus	ILLUMINA	2018-11-05	SAMEA1044984	ERS2351340	ERS2351340	ERP107730	chicken Caeca isolate	N/A	2016-10-16	9	10	35	United Kingdom	Europe	Armagh	Caecum	Ross 308					Gallus gallus domesticus
ERR2486196	WGS	475	79575790	PRJEB25776	SAMEA1044986	52077363	LSHTM	public	fastq,sra	ena,gs,ncbi,s3	ena,gs.US,ncbi.public,s3.us-east-1	chicken Caeca genomic DNA isolated from specific day	ERC000011	2018-10-31	2018-11-16	ERX2505242	LSHTM	2018-10-31 17:03:12	2018-03-30 11:50:34	public	Illumina MiSeq	Caeca	unspecified	PAIRED	PCR	METAGENOMIC	Gallus gallus	ILLUMINA	2018-11-05	SAMEA1044986	ERS2351342	ERS2351342	ERP107730	chicken Caeca isolate	N/A	2016-10-16	9	12	35	United Kingdom	Europe	Armagh	Caecum	Ross 308					Gallus gallus domesticus
ERR2486199	WGS	518	123177621	PRJEB25776	SAMEA1044989	81658269	LSHTM	public	fastq,sra	ena,gs,ncbi,s3	ena,gs.US,ncbi.public,s3.us-east-1	chicken Caeca genomic DNA isolated from specific day	ERC000011	2018-10-31	2018-11-16	ERX2505245	LSHTM	2018-10-31 17:03:12	2018-03-30 11:50:34	public	Illumina MiSeq	Caeca	unspecified	PAIRED	PCR	METAGENOMIC	Gallus gallus	ILLUMINA	2018-11-05	SAMEA1044989	ERS2351345	ERS2351345	ERP107730	chicken Caeca isolate	N/A	2016-10-17	10	3	35	United Kingdom	Europe	Armagh	Caecum	Ross 308					Gallus gallus domesticus
ERR2486200	WGS	493	79575904	PRJEB25776	SAMEA1044990	52284576	LSHTM	public	fastq,sra	ena,gs,ncbi,s3	ena,gs.US,ncbi.public,s3.us-east-1	chicken Caeca genomic DNA isolated from specific day	ERC000011	2018-10-31	2018-11-16	ERX2505246	LSHTM	2018-10-31 17:03:12	2018-03-30 11:50:34	public	Illumina MiSeq	Caeca	unspecified	PAIRED	PCR	METAGENOMIC	Gallus gallus	ILLUMINA	2018-11-05	SAMEA1044990	ERS2351346	ERS2351346	ERP107730	chicken Caeca isolate	N/A	2016-10-17	10	4	35	United Kingdom	Europe	Armagh	Caecum	Ross 308					Gallus gallus domesticus
ERR2486207	WGS	287	33649826	PRJEB25776	SAMEA1044997	20542594	LSHTM	public	fastq,sra	ena,gs,ncbi,s3	ena,gs.US,ncbi.public,s3.us-east-1	chicken Caeca genomic DNA isolated from specific day	ERC000011	2018-10-31	2018-11-16	ERX2505253	LSHTM	2018-10-31 17:03:12	2018-03-30 11:50:34	public	Illumina MiSeq	Caeca	unspecified	PAIRED	PCR	METAGENOMIC	Gallus gallus	ILLUMINA	2018-11-05	SAMEA1044997	ERS2351353	ERS2351353	ERP107730	chicken Caeca isolate	N/A	2016-10-17	10	12	35	United Kingdom	Europe	Armagh	Caecum	Ross 308					Gallus gallus domesticus
ERR2486211	WGS	599	46170601	PRJEB25776	SAMEA1045001	26466839	LSHTM	public	fastq,sra	ena,gs,ncbi,s3	ena,gs.US,ncbi.public,s3.us-east-1	chicken Caeca genomic DNA isolated from specific day	ERC000011	2018-10-31	2018-11-16	ERX2505257	LSHTM	2018-10-31 17:03:12	2018-03-30 11:50:34	public	Illumina MiSeq	Caeca	unspecified	PAIRED	PCR	METAGENOMIC	Gallus gallus	ILLUMINA	2018-11-05	SAMEA1045001	ERS2351357	ERS2351357	ERP107730	chicken Caeca isolate	N/A	2016-10-18	11	8	35	United Kingdom	Europe	Armagh	Caecum	Ross 308					Gallus gallus domesticus
ERR2486215	WGS	596	63362986	PRJEB25776	SAMEA1045005	36540310	LSHTM	public	fastq,sra	ena,gs,ncbi,s3	ena,gs.US,ncbi.public,s3.us-east-1	chicken Caeca genomic DNA isolated from specific day	ERC000011	2018-10-31	2018-11-16	ERX2505261	LSHTM	2018-10-31 17:03:12	2018-03-30 11:50:34	public	Illumina MiSeq	Caeca	unspecified	PAIRED	PCR	METAGENOMIC	Gallus gallus	ILLUMINA	2018-11-05	SAMEA1045005	ERS2351361	ERS2351361	ERP107730	chicken Caeca isolate	N/A	2016-10-18	11	12	35	United Kingdom	Europe	Armagh	Caecum	Ross 308					Gallus gallus domesticus
ERR2486216	WGS	599	29248742	PRJEB25776	SAMEA1045006	16618476	LSHTM	public	fastq,sra	ena,gs,ncbi,s3	ena,gs.US,ncbi.public,s3.us-east-1	chicken Caeca genomic DNA isolated from specific day	ERC000011	2018-10-31	2018-11-16	ERX2505262	LSHTM	2018-10-31 17:03:12	2018-03-30 11:50:34	public	Illumina MiSeq	Caeca	unspecified	PAIRED	PCR	METAGENOMIC	Gallus gallus	ILLUMINA	2018-11-05	SAMEA1045006	ERS2351362	ERS2351362	ERP107730	chicken Caeca isolate	N/A	2016-10-19	12	1	35	United Kingdom	Europe	Armagh	Caecum	Ross 308					Gallus gallus domesticus
ERR2486219	WGS	596	252793	PRJEB25776	SAMEA1045009	259397	LSHTM	public	fastq,sra	ena,gs,ncbi,s3	ena,gs.US,ncbi.public,s3.us-east-1	chicken Caeca genomic DNA isolated from specific day	ERC000011	2018-10-31	2018-11-16	ERX2505265	LSHTM	2018-10-31 17:03:12	2018-03-30 11:50:34	public	Illumina MiSeq	Caeca	unspecified	PAIRED	PCR	METAGENOMIC	Gallus gallus	ILLUMINA	2018-11-05	SAMEA1045009	ERS2351365	ERS2351365	ERP107730	chicken Caeca isolate	N/A	2016-10-19	12	4	35	United Kingdom	Europe	Armagh	Caecum	Ross 308					Gallus gallus domesticus
ERR2486220	WGS	598	67249027	PRJEB25776	SAMEA1045010	38331874	LSHTM	public	fastq,sra	ena,gs,ncbi,s3	ena,gs.US,ncbi.public,s3.us-east-1	chicken Caeca genomic DNA isolated from specific day	ERC000011	2018-10-31	2018-11-16	ERX2505266	LSHTM	2018-10-31 17:03:12	2018-03-30 11:50:34	public	Illumina MiSeq	Caeca	unspecified	PAIRED	PCR	METAGENOMIC	Gallus gallus	ILLUMINA	2018-11-05	SAMEA1045010	ERS2351366	ERS2351366	ERP107730	chicken Caeca isolate	N/A	2016-10-19	12	5	35	United Kingdom	Europe	Armagh	Caecum	Ross 308					Gallus gallus domesticus
ERR2486222	WGS	598	24212475	PRJEB25776	SAMEA1045012	13901030	LSHTM	public	fastq,sra	ena,gs,ncbi,s3	ena,gs.US,ncbi.public,s3.us-east-1	chicken Caeca genomic DNA isolated from specific day	ERC000011	2018-10-31	2018-11-16	ERX2505268	LSHTM	2018-10-31 17:03:12	2018-03-30 11:50:34	public	Illumina MiSeq	Caeca	unspecified	PAIRED	PCR	METAGENOMIC	Gallus gallus	ILLUMINA	2018-11-05	SAMEA1045012	ERS2351368	ERS2351368	ERP107730	chicken Caeca isolate	N/A	2016-10-19	12	7	35	United Kingdom	Europe	Armagh	Caecum	Ross 308					Gallus gallus domesticus
ERR2486227	WGS	599	12060326	PRJEB25776	SAMEA1045017	7269291	LSHTM	public	fastq,sra	ena,gs,ncbi,s3	ena,gs.US,ncbi.public,s3.us-east-1	chicken Caeca genomic DNA isolated from specific day	ERC000011	2018-10-31	2018-11-16	ERX2505273	LSHTM	2018-10-31 17:03:12	2018-03-30 11:50:35	public	Illumina MiSeq	Caeca	unspecified	PAIRED	PCR	METAGENOMIC	Gallus gallus	ILLUMINA	2018-11-05	SAMEA1045017	ERS2351373	ERS2351373	ERP107730	chicken Caeca isolate	N/A	2016-10-19	12	12	35	United Kingdom	Europe	Armagh	Caecum	Ross 308					Gallus gallus domesticus
ERR2486230	WGS	599	68159436	PRJEB25776	SAMEA1045020	40035673	LSHTM	public	fastq,sra	ena,gs,ncbi,s3	ena,gs.US,ncbi.public,s3.us-east-1	chicken Caeca genomic DNA isolated from specific day	ERC000011	2018-10-31	2018-11-16	ERX2505276	LSHTM	2018-10-31 17:03:12	2018-03-30 11:50:35	public	Illumina MiSeq	Caeca	unspecified	PAIRED	PCR	METAGENOMIC	Gallus gallus	ILLUMINA	2018-11-05	SAMEA1045020	ERS2351376	ERS2351376	ERP107730	chicken Caeca isolate	N/A	2016-10-20	13	3	35	United Kingdom	Europe	Armagh	Caecum	Ross 308					Gallus gallus domesticus
ERR2486231	WGS	598	78030318	PRJEB25776	SAMEA1045021	44890327	LSHTM	public	fastq,sra	ena,gs,ncbi,s3	ena,gs.US,ncbi.public,s3.us-east-1	chicken Caeca genomic DNA isolated from specific day	ERC000011	2018-10-31	2018-11-16	ERX2505277	LSHTM	2018-10-31 17:03:12	2018-03-30 11:50:35	public	Illumina MiSeq	Caeca	unspecified	PAIRED	PCR	METAGENOMIC	Gallus gallus	ILLUMINA	2018-11-05	SAMEA1045021	ERS2351377	ERS2351377	ERP107730	chicken Caeca isolate	N/A	2016-10-20	13	4	35	United Kingdom	Europe	Armagh	Caecum	Ross 308					Gallus gallus domesticus
ERR2486235	WGS	591	55292156	PRJEB25776	SAMEA1045025	31736171	LSHTM	public	fastq,sra	ena,gs,ncbi,s3	ena,gs.US,ncbi.public,s3.us-east-1	chicken Caeca genomic DNA isolated from specific day	ERC000011	2018-10-31	2018-11-16	ERX2505281	LSHTM	2018-10-31 17:03:12	2018-03-30 11:50:35	public	Illumina MiSeq	Caeca	unspecified	PAIRED	PCR	METAGENOMIC	Gallus gallus	ILLUMINA	2018-11-05	SAMEA1045025	ERS2351381	ERS2351381	ERP107730	chicken Caeca isolate	N/A	2016-10-20	13	8	35	United Kingdom	Europe	Armagh	Caecum	Ross 308					Gallus gallus domesticus
ERR2486245	WGS	594	45566493	PRJEB25776	SAMEA1045035	26667902	LSHTM	public	fastq,sra	ena,gs,ncbi,s3	ena,gs.US,ncbi.public,s3.us-east-1	chicken Caeca genomic DNA isolated from specific day	ERC000011	2018-10-31	2018-11-16	ERX2505291	LSHTM	2018-10-31 17:03:12	2018-03-30 11:50:35	public	Illumina MiSeq	Caeca	unspecified	PAIRED	PCR	METAGENOMIC	Gallus gallus	ILLUMINA	2018-11-05	SAMEA1045035	ERS2351391	ERS2351391	ERP107730	chicken Caeca isolate	N/A	2016-10-21	14	6	35	United Kingdom	Europe	Armagh	Caecum	Ross 308					Gallus gallus domesticus
ERR2486246	WGS	597	52747677	PRJEB25776	SAMEA1045036	31005072	LSHTM	public	fastq,sra	ena,gs,ncbi,s3	ena,gs.US,ncbi.public,s3.us-east-1	chicken Caeca genomic DNA isolated from specific day	ERC000011	2018-10-31	2018-11-16	ERX2505292	LSHTM	2018-10-31 17:03:12	2018-03-30 11:50:35	public	Illumina MiSeq	Caeca	unspecified	PAIRED	PCR	METAGENOMIC	Gallus gallus	ILLUMINA	2018-11-05	SAMEA1045036	ERS2351392	ERS2351392	ERP107730	chicken Caeca isolate	N/A	2016-10-21	14	7	35	United Kingdom	Europe	Armagh	Caecum	Ross 308					Gallus gallus domesticus
ERR2486247	WGS	596	53140601	PRJEB25776	SAMEA1045037	31526954	LSHTM	public	fastq,sra	ena,gs,ncbi,s3	ena,gs.US,ncbi.public,s3.us-east-1	chicken Caeca genomic DNA isolated from specific day	ERC000011	2018-10-31	2018-11-16	ERX2505293	LSHTM	2018-10-31 17:03:12	2018-03-30 11:50:35	public	Illumina MiSeq	Caeca	unspecified	PAIRED	PCR	METAGENOMIC	Gallus gallus	ILLUMINA	2018-11-05	SAMEA1045037	ERS2351393	ERS2351393	ERP107730	chicken Caeca isolate	N/A	2016-10-21	14	8	35	United Kingdom	Europe	Armagh	Caecum	Ross 308					Gallus gallus domesticus
ERR2486248	WGS	593	51670739	PRJEB25776	SAMEA1045038	30163607	LSHTM	public	fastq,sra	ena,gs,ncbi,s3	ena,gs.US,ncbi.public,s3.us-east-1	chicken Caeca genomic DNA isolated from specific day	ERC000011	2018-10-31	2018-11-16	ERX2505294	LSHTM	2018-10-31 17:03:12	2018-03-30 11:50:35	public	Illumina MiSeq	Caeca	unspecified	PAIRED	PCR	METAGENOMIC	Gallus gallus	ILLUMINA	2018-11-05	SAMEA1045038	ERS2351394	ERS2351394	ERP107730	chicken Caeca isolate	N/A	2016-10-21	14	9	35	United Kingdom	Europe	Armagh	Caecum	Ross 308					Gallus gallus domesticus
ERR2486249	WGS	598	85809371	PRJEB25776	SAMEA1045039	50512994	LSHTM	public	fastq,sra	ena,gs,ncbi,s3	ena,gs.US,ncbi.public,s3.us-east-1	chicken Caeca genomic DNA isolated from specific day	ERC000011	2018-10-31	2018-11-16	ERX2505295	LSHTM	2018-10-31 17:03:12	2018-03-30 11:50:35	public	Illumina MiSeq	Caeca	unspecified	PAIRED	PCR	METAGENOMIC	Gallus gallus	ILLUMINA	2018-11-05	SAMEA1045039	ERS2351395	ERS2351395	ERP107730	chicken Caeca isolate	N/A	2016-10-21	14	10	35	United Kingdom	Europe	Armagh	Caecum	Ross 308					Gallus gallus domesticus
ERR2486251	WGS	596	41968379	PRJEB25776	SAMEA1045041	24914174	LSHTM	public	fastq,sra	ena,gs,ncbi,s3	ena,gs.US,ncbi.public,s3.us-east-1	chicken Caeca genomic DNA isolated from specific day	ERC000011	2018-10-31	2018-11-16	ERX2505297	LSHTM	2018-10-31 17:03:12	2018-03-30 11:50:35	public	Illumina MiSeq	Caeca	unspecified	PAIRED	PCR	METAGENOMIC	Gallus gallus	ILLUMINA	2018-11-05	SAMEA1045041	ERS2351397	ERS2351397	ERP107730	chicken Caeca isolate	N/A	2016-10-21	14	12	35	United Kingdom	Europe	Armagh	Caecum	Ross 308					Gallus gallus domesticus
ERR2486252	WGS	598	39926162	PRJEB25776	SAMEA1045042	23170886	LSHTM	public	fastq,sra	ena,gs,ncbi,s3	ena,gs.US,ncbi.public,s3.us-east-1	chicken Caeca genomic DNA isolated from specific day	ERC000011	2018-10-31	2018-11-16	ERX2505298	LSHTM	2018-10-31 17:03:12	2018-03-30 11:50:35	public	Illumina MiSeq	Caeca	unspecified	PAIRED	PCR	METAGENOMIC	Gallus gallus	ILLUMINA	2018-11-05	SAMEA1045042	ERS2351398	ERS2351398	ERP107730	chicken Caeca isolate	N/A	2016-10-22	15	1	35	United Kingdom	Europe	Armagh	Caecum	Ross 308					Gallus gallus domesticus
ERR2486253	WGS	597	30474800	PRJEB25776	SAMEA1045043	17950931	LSHTM	public	fastq,sra	ena,gs,ncbi,s3	ena,gs.US,ncbi.public,s3.us-east-1	chicken Caeca genomic DNA isolated from specific day	ERC000011	2018-10-31	2018-11-16	ERX2505299	LSHTM	2018-10-31 17:03:12	2018-03-30 11:50:35	public	Illumina MiSeq	Caeca	unspecified	PAIRED	PCR	METAGENOMIC	Gallus gallus	ILLUMINA	2018-11-05	SAMEA1045043	ERS2351399	ERS2351399	ERP107730	chicken Caeca isolate	N/A	2016-10-22	15	2	35	United Kingdom	Europe	Armagh	Caecum	Ross 308					Gallus gallus domesticus
ERR2486254	WGS	598	65924677	PRJEB25776	SAMEA1045044	38965048	LSHTM	public	fastq,sra	ena,gs,ncbi,s3	ena,gs.US,ncbi.public,s3.us-east-1	chicken Caeca genomic DNA isolated from specific day	ERC000011	2018-10-31	2018-11-16	ERX2505300	LSHTM	2018-10-31 17:03:12	2018-03-30 11:50:35	public	Illumina MiSeq	Caeca	unspecified	PAIRED	PCR	METAGENOMIC	Gallus gallus	ILLUMINA	2018-11-05	SAMEA1045044	ERS2351400	ERS2351400	ERP107730	chicken Caeca isolate	N/A	2016-10-22	15	3	35	United Kingdom	Europe	Armagh	Caecum	Ross 308					Gallus gallus domesticus
ERR2486255	WGS	597	108661805	PRJEB25776	SAMEA1045045	63969973	LSHTM	public	fastq,sra	ena,gs,ncbi,s3	ena,gs.US,ncbi.public,s3.us-east-1	chicken Caeca genomic DNA isolated from specific day	ERC000011	2018-10-31	2018-11-16	ERX2505301	LSHTM	2018-10-31 17:03:12	2018-03-30 11:50:35	public	Illumina MiSeq	Caeca	unspecified	PAIRED	PCR	METAGENOMIC	Gallus gallus	ILLUMINA	2018-11-05	SAMEA1045045	ERS2351401	ERS2351401	ERP107730	chicken Caeca isolate	N/A	2016-10-22	15	5	35	United Kingdom	Europe	Armagh	Caecum	Ross 308					Gallus gallus domesticus
ERR2486256	WGS	597	96892879	PRJEB25776	SAMEA1045046	55321242	LSHTM	public	fastq,sra	ena,gs,ncbi,s3	ena,gs.US,ncbi.public,s3.us-east-1	chicken Caeca genomic DNA isolated from specific day	ERC000011	2018-10-31	2018-11-16	ERX2505302	LSHTM	2018-10-31 17:03:12	2018-03-30 11:50:35	public	Illumina MiSeq	Caeca	unspecified	PAIRED	PCR	METAGENOMIC	Gallus gallus	ILLUMINA	2018-11-05	SAMEA1045046	ERS2351402	ERS2351402	ERP107730	chicken Caeca isolate	N/A	2016-10-22	15	7	35	United Kingdom	Europe	Armagh	Caecum	Ross 308					Gallus gallus domesticus
ERR2486257	WGS	597	48551608	PRJEB25776	SAMEA1045047	27931081	LSHTM	public	fastq,sra	ena,gs,ncbi,s3	ena,gs.US,ncbi.public,s3.us-east-1	chicken Caeca genomic DNA isolated from specific day	ERC000011	2018-10-31	2018-11-16	ERX2505303	LSHTM	2018-10-31 17:03:12	2018-03-30 11:50:35	public	Illumina MiSeq	Caeca	unspecified	PAIRED	PCR	METAGENOMIC	Gallus gallus	ILLUMINA	2018-11-05	SAMEA1045047	ERS2351403	ERS2351403	ERP107730	chicken Caeca isolate	N/A	2016-10-22	15	8	35	United Kingdom	Europe	Armagh	Caecum	Ross 308					Gallus gallus domesticus
ERR2486258	WGS	599	54047541	PRJEB25776	SAMEA1045048	31090657	LSHTM	public	fastq,sra	ena,gs,ncbi,s3	ena,gs.US,ncbi.public,s3.us-east-1	chicken Caeca genomic DNA isolated from specific day	ERC000011	2018-10-31	2018-11-16	ERX2505304	LSHTM	2018-10-31 17:03:12	2018-03-30 11:50:35	public	Illumina MiSeq	Caeca	unspecified	PAIRED	PCR	METAGENOMIC	Gallus gallus	ILLUMINA	2018-11-05	SAMEA1045048	ERS2351404	ERS2351404	ERP107730	chicken Caeca isolate	N/A	2016-10-22	15	10	35	United Kingdom	Europe	Armagh	Caecum	Ross 308					Gallus gallus domesticus
ERR2486261	WGS	597	84535117	PRJEB25776	SAMEA1045051	48486233	LSHTM	public	fastq,sra	ena,gs,ncbi,s3	ena,gs.US,ncbi.public,s3.us-east-1	chicken Caeca genomic DNA isolated from specific day	ERC000011	2018-10-31	2018-11-16	ERX2505307	LSHTM	2018-10-31 17:03:12	2018-03-30 11:50:35	public	Illumina MiSeq	Caeca	unspecified	PAIRED	PCR	METAGENOMIC	Gallus gallus	ILLUMINA	2018-11-05	SAMEA1045051	ERS2351407	ERS2351407	ERP107730	chicken Caeca isolate	N/A	2016-10-23	16	1	35	United Kingdom	Europe	Armagh	Caecum	Ross 308					Gallus gallus domesticus
ERR2486262	WGS	597	45735695	PRJEB25776	SAMEA1045052	26290754	LSHTM	public	fastq,sra	ena,gs,ncbi,s3	ena,gs.US,ncbi.public,s3.us-east-1	chicken Caeca genomic DNA isolated from specific day	ERC000011	2018-10-31	2018-11-16	ERX2505308	LSHTM	2018-10-31 17:03:12	2018-03-30 11:50:35	public	Illumina MiSeq	Caeca	unspecified	PAIRED	PCR	METAGENOMIC	Gallus gallus	ILLUMINA	2018-11-05	SAMEA1045052	ERS2351408	ERS2351408	ERP107730	chicken Caeca isolate	N/A	2016-10-23	16	2	35	United Kingdom	Europe	Armagh	Caecum	Ross 308					Gallus gallus domesticus
ERR2486263	WGS	594	62066936	PRJEB25776	SAMEA1045053	35823949	LSHTM	public	fastq,sra	ena,gs,ncbi,s3	ena,gs.US,ncbi.public,s3.us-east-1	chicken Caeca genomic DNA isolated from specific day	ERC000011	2018-10-31	2018-11-16	ERX2505309	LSHTM	2018-10-31 17:03:12	2018-03-30 11:50:35	public	Illumina MiSeq	Caeca	unspecified	PAIRED	PCR	METAGENOMIC	Gallus gallus	ILLUMINA	2018-11-05	SAMEA1045053	ERS2351409	ERS2351409	ERP107730	chicken Caeca isolate	N/A	2016-10-23	16	3	35	United Kingdom	Europe	Armagh	Caecum	Ross 308					Gallus gallus domesticus
ERR2486264	WGS	595	41634920	PRJEB25776	SAMEA1045054	23705157	LSHTM	public	fastq,sra	ena,gs,ncbi,s3	ena,gs.US,ncbi.public,s3.us-east-1	chicken Caeca genomic DNA isolated from specific day	ERC000011	2018-10-31	2018-11-16	ERX2505310	LSHTM	2018-10-31 17:03:12	2018-03-30 11:50:35	public	Illumina MiSeq	Caeca	unspecified	PAIRED	PCR	METAGENOMIC	Gallus gallus	ILLUMINA	2018-11-05	SAMEA1045054	ERS2351410	ERS2351410	ERP107730	chicken Caeca isolate	N/A	2016-10-23	16	4	35	United Kingdom	Europe	Armagh	Caecum	Ross 308					Gallus gallus domesticus
ERR2486265	WGS	598	63477416	PRJEB25776	SAMEA1045055	36325354	LSHTM	public	fastq,sra	ena,gs,ncbi,s3	ena,gs.US,ncbi.public,s3.us-east-1	chicken Caeca genomic DNA isolated from specific day	ERC000011	2018-10-31	2018-11-16	ERX2505311	LSHTM	2018-10-31 17:03:12	2018-03-30 11:50:35	public	Illumina MiSeq	Caeca	unspecified	PAIRED	PCR	METAGENOMIC	Gallus gallus	ILLUMINA	2018-11-05	SAMEA1045055	ERS2351411	ERS2351411	ERP107730	chicken Caeca isolate	N/A	2016-10-23	16	5	35	United Kingdom	Europe	Armagh	Caecum	Ross 308					Gallus gallus domesticus
ERR2486266	WGS	598	157356701	PRJEB25776	SAMEA1045056	90321036	LSHTM	public	fastq,sra	ena,gs,ncbi,s3	ena,gs.US,ncbi.public,s3.us-east-1	chicken Caeca genomic DNA isolated from specific day	ERC000011	2018-10-31	2018-11-16	ERX2505312	LSHTM	2018-10-31 17:03:12	2018-03-30 11:50:35	public	Illumina MiSeq	Caeca	unspecified	PAIRED	PCR	METAGENOMIC	Gallus gallus	ILLUMINA	2018-11-05	SAMEA1045056	ERS2351412	ERS2351412	ERP107730	chicken Caeca isolate	N/A	2016-10-23	16	6	35	United Kingdom	Europe	Armagh	Caecum	Ross 308					Gallus gallus domesticus
ERR2486267	WGS	599	146060968	PRJEB25776	SAMEA1045057	83781065	LSHTM	public	fastq,sra	ena,gs,ncbi,s3	ena,gs.US,ncbi.public,s3.us-east-1	chicken Caeca genomic DNA isolated from specific day	ERC000011	2018-10-31	2018-11-16	ERX2505313	LSHTM	2018-10-31 17:03:12	2018-03-30 11:50:35	public	Illumina MiSeq	Caeca	unspecified	PAIRED	PCR	METAGENOMIC	Gallus gallus	ILLUMINA	2018-11-05	SAMEA1045057	ERS2351413	ERS2351413	ERP107730	chicken Caeca isolate	N/A	2016-10-23	16	10	35	United Kingdom	Europe	Armagh	Caecum	Ross 308					Gallus gallus domesticus
ERR2486268	WGS	584	82951782	PRJEB25776	SAMEA1045058	47987698	LSHTM	public	fastq,sra	ena,gs,ncbi,s3	ena,gs.US,ncbi.public,s3.us-east-1	chicken Caeca genomic DNA isolated from specific day	ERC000011	2018-10-31	2018-11-16	ERX2505314	LSHTM	2018-10-31 17:03:12	2018-03-30 11:50:35	public	Illumina MiSeq	Caeca	unspecified	PAIRED	PCR	METAGENOMIC	Gallus gallus	ILLUMINA	2018-11-05	SAMEA1045058	ERS2351414	ERS2351414	ERP107730	chicken Caeca isolate	N/A	2016-10-23	16	11	35	United Kingdom	Europe	Armagh	Caecum	Ross 308					Gallus gallus domesticus
ERR2486269	WGS	599	74202648	PRJEB25776	SAMEA1045059	42769905	LSHTM	public	fastq,sra	ena,gs,ncbi,s3	ena,gs.US,ncbi.public,s3.us-east-1	chicken Caeca genomic DNA isolated from specific day	ERC000011	2018-10-31	2018-11-16	ERX2505315	LSHTM	2018-10-31 17:03:12	2018-03-30 11:50:35	public	Illumina MiSeq	Caeca	unspecified	PAIRED	PCR	METAGENOMIC	Gallus gallus	ILLUMINA	2018-11-05	SAMEA1045059	ERS2351415	ERS2351415	ERP107730	chicken Caeca isolate	N/A	2016-10-23	16	12	35	United Kingdom	Europe	Armagh	Caecum	Ross 308					Gallus gallus domesticus
ERR2486270	WGS	599	69294837	PRJEB25776	SAMEA1045060	39968208	LSHTM	public	fastq,sra	ena,gs,ncbi,s3	ena,gs.US,ncbi.public,s3.us-east-1	chicken Caeca genomic DNA isolated from specific day	ERC000011	2018-10-31	2018-11-16	ERX2505316	LSHTM	2018-10-31 17:03:12	2018-03-30 11:50:35	public	Illumina MiSeq	Caeca	unspecified	PAIRED	PCR	METAGENOMIC	Gallus gallus	ILLUMINA	2018-11-05	SAMEA1045060	ERS2351416	ERS2351416	ERP107730	chicken Caeca isolate	N/A	2016-10-24	17	1	35	United Kingdom	Europe	Armagh	Caecum	Ross 308					Gallus gallus domesticus
ERR2486271	WGS	599	76164737	PRJEB25776	SAMEA1045061	44123620	LSHTM	public	fastq,sra	ena,gs,ncbi,s3	ena,gs.US,ncbi.public,s3.us-east-1	chicken Caeca genomic DNA isolated from specific day	ERC000011	2018-10-31	2018-11-16	ERX2505317	LSHTM	2018-10-31 17:03:12	2018-03-30 11:50:35	public	Illumina MiSeq	Caeca	unspecified	PAIRED	PCR	METAGENOMIC	Gallus gallus	ILLUMINA	2018-11-05	SAMEA1045061	ERS2351417	ERS2351417	ERP107730	chicken Caeca isolate	N/A	2016-10-24	17	2	35	United Kingdom	Europe	Armagh	Caecum	Ross 308					Gallus gallus domesticus
ERR2486272	WGS	598	121442484	PRJEB25776	SAMEA1045062	69425862	LSHTM	public	fastq,sra	ena,gs,ncbi,s3	ena,gs.US,ncbi.public,s3.us-east-1	chicken Caeca genomic DNA isolated from specific day	ERC000011	2018-10-31	2018-11-16	ERX2505318	LSHTM	2018-10-31 17:03:12	2018-03-30 11:50:35	public	Illumina MiSeq	Caeca	unspecified	PAIRED	PCR	METAGENOMIC	Gallus gallus	ILLUMINA	2018-11-05	SAMEA1045062	ERS2351418	ERS2351418	ERP107730	chicken Caeca isolate	N/A	2016-10-24	17	3	35	United Kingdom	Europe	Armagh	Caecum	Ross 308					Gallus gallus domesticus
ERR2486273	WGS	599	109909891	PRJEB25776	SAMEA1045063	63493148	LSHTM	public	fastq,sra	ena,gs,ncbi,s3	ena,gs.US,ncbi.public,s3.us-east-1	chicken Caeca genomic DNA isolated from specific day	ERC000011	2018-10-31	2018-11-16	ERX2505319	LSHTM	2018-10-31 17:03:12	2018-03-30 11:50:35	public	Illumina MiSeq	Caeca	unspecified	PAIRED	PCR	METAGENOMIC	Gallus gallus	ILLUMINA	2018-11-05	SAMEA1045063	ERS2351419	ERS2351419	ERP107730	chicken Caeca isolate	N/A	2016-10-24	17	4	35	United Kingdom	Europe	Armagh	Caecum	Ross 308					Gallus gallus domesticus
ERR2486274	WGS	598	100279352	PRJEB25776	SAMEA1045064	58299235	LSHTM	public	fastq,sra	ena,gs,ncbi,s3	ena,gs.US,ncbi.public,s3.us-east-1	chicken Caeca genomic DNA isolated from specific day	ERC000011	2018-10-31	2018-11-16	ERX2505320	LSHTM	2018-10-31 17:03:12	2018-03-30 11:50:35	public	Illumina MiSeq	Caeca	unspecified	PAIRED	PCR	METAGENOMIC	Gallus gallus	ILLUMINA	2018-11-05	SAMEA1045064	ERS2351420	ERS2351420	ERP107730	chicken Caeca isolate	N/A	2016-10-24	17	5	35	United Kingdom	Europe	Armagh	Caecum	Ross 308					Gallus gallus domesticus
ERR2486275	WGS	597	113688757	PRJEB25776	SAMEA1045065	65912619	LSHTM	public	fastq,sra	ena,gs,ncbi,s3	ena,gs.US,ncbi.public,s3.us-east-1	chicken Caeca genomic DNA isolated from specific day	ERC000011	2018-10-31	2018-11-16	ERX2505321	LSHTM	2018-10-31 17:03:12	2018-03-30 11:50:35	public	Illumina MiSeq	Caeca	unspecified	PAIRED	PCR	METAGENOMIC	Gallus gallus	ILLUMINA	2018-11-05	SAMEA1045065	ERS2351421	ERS2351421	ERP107730	chicken Caeca isolate	N/A	2016-10-24	17	6	35	United Kingdom	Europe	Armagh	Caecum	Ross 308					Gallus gallus domesticus
ERR2486276	WGS	598	18694539	PRJEB25776	SAMEA1045066	10798015	LSHTM	public	fastq,sra	ena,gs,ncbi,s3	ena,gs.US,ncbi.public,s3.us-east-1	chicken Caeca genomic DNA isolated from specific day	ERC000011	2018-10-31	2018-11-16	ERX2505322	LSHTM	2018-10-31 17:03:12	2018-03-30 11:50:35	public	Illumina MiSeq	Caeca	unspecified	PAIRED	PCR	METAGENOMIC	Gallus gallus	ILLUMINA	2018-11-05	SAMEA1045066	ERS2351422	ERS2351422	ERP107730	chicken Caeca isolate	N/A	2016-10-24	17	7	35	United Kingdom	Europe	Armagh	Caecum	Ross 308					Gallus gallus domesticus
ERR2486277	WGS	599	68270241	PRJEB25776	SAMEA1045067	39408145	LSHTM	public	fastq,sra	ena,gs,ncbi,s3	ena,gs.US,ncbi.public,s3.us-east-1	chicken Caeca genomic DNA isolated from specific day	ERC000011	2018-10-31	2018-11-16	ERX2505323	LSHTM	2018-10-31 17:03:12	2018-03-30 11:50:35	public	Illumina MiSeq	Caeca	unspecified	PAIRED	PCR	METAGENOMIC	Gallus gallus	ILLUMINA	2018-11-05	SAMEA1045067	ERS2351423	ERS2351423	ERP107730	chicken Caeca isolate	N/A	2016-10-24	17	8	35	United Kingdom	Europe	Armagh	Caecum	Ross 308					Gallus gallus domesticus
ERR2486279	WGS	597	148430136	PRJEB25776	SAMEA1045069	86038433	LSHTM	public	fastq,sra	ena,gs,ncbi,s3	ena,gs.US,ncbi.public,s3.us-east-1	chicken Caeca genomic DNA isolated from specific day	ERC000011	2018-10-31	2018-11-16	ERX2505325	LSHTM	2018-10-31 17:03:12	2018-03-30 11:50:35	public	Illumina MiSeq	Caeca	unspecified	PAIRED	PCR	METAGENOMIC	Gallus gallus	ILLUMINA	2018-11-05	SAMEA1045069	ERS2351425	ERS2351425	ERP107730	chicken Caeca isolate	N/A	2016-10-24	17	10	35	United Kingdom	Europe	Armagh	Caecum	Ross 308					Gallus gallus domesticus
ERR2486280	WGS	589	120243166	PRJEB25776	SAMEA1045070	69620731	LSHTM	public	fastq,sra	ena,gs,ncbi,s3	ena,gs.US,ncbi.public,s3.us-east-1	chicken Caeca genomic DNA isolated from specific day	ERC000011	2018-10-31	2018-11-16	ERX2505326	LSHTM	2018-10-31 17:03:12	2018-03-30 11:50:35	public	Illumina MiSeq	Caeca	unspecified	PAIRED	PCR	METAGENOMIC	Gallus gallus	ILLUMINA	2018-11-05	SAMEA1045070	ERS2351426	ERS2351426	ERP107730	chicken Caeca isolate	N/A	2016-10-24	17	11	35	United Kingdom	Europe	Armagh	Caecum	Ross 308					Gallus gallus domesticus
ERR2486281	WGS	598	61360520	PRJEB25776	SAMEA1045071	35417496	LSHTM	public	fastq,sra	ena,gs,ncbi,s3	ena,gs.US,ncbi.public,s3.us-east-1	chicken Caeca genomic DNA isolated from specific day	ERC000011	2018-10-31	2018-11-16	ERX2505327	LSHTM	2018-10-31 17:03:12	2018-03-30 11:50:35	public	Illumina MiSeq	Caeca	unspecified	PAIRED	PCR	METAGENOMIC	Gallus gallus	ILLUMINA	2018-11-05	SAMEA1045071	ERS2351427	ERS2351427	ERP107730	chicken Caeca isolate	N/A	2016-10-24	17	12	35	United Kingdom	Europe	Armagh	Caecum	Ross 308					Gallus gallus domesticus
ERR2486282	WGS	599	86920123	PRJEB25776	SAMEA1045072	50121426	LSHTM	public	fastq,sra	ena,gs,ncbi,s3	ena,gs.US,ncbi.public,s3.us-east-1	chicken Caeca genomic DNA isolated from specific day	ERC000011	2018-10-31	2018-11-16	ERX2505328	LSHTM	2018-10-31 17:03:12	2018-03-30 11:50:35	public	Illumina MiSeq	Caeca	unspecified	PAIRED	PCR	METAGENOMIC	Gallus gallus	ILLUMINA	2018-11-05	SAMEA1045072	ERS2351428	ERS2351428	ERP107730	chicken Caeca isolate	N/A	2016-10-25	18	1	35	United Kingdom	Europe	Armagh	Caecum	Ross 308					Gallus gallus domesticus
ERR2486283	WGS	600	27513470	PRJEB25776	SAMEA1045073	18724649	LSHTM	public	fastq,sra	ena,gs,ncbi,s3	ena,gs.US,ncbi.public,s3.us-east-1	chicken Caeca genomic DNA isolated from specific day	ERC000011	2018-10-31	2018-11-16	ERX2505329	LSHTM	2018-10-31 17:03:12	2018-03-30 11:50:35	public	Illumina MiSeq	Caeca	unspecified	PAIRED	PCR	METAGENOMIC	Gallus gallus	ILLUMINA	2018-11-05	SAMEA1045073	ERS2351429	ERS2351429	ERP107730	chicken Caeca isolate	N/A	2016-10-25	18	2	35	United Kingdom	Europe	Armagh	Caecum	Ross 308					Gallus gallus domesticus
ERR2486285	WGS	599	104743983	PRJEB25776	SAMEA1045075	60864655	LSHTM	public	fastq,sra	ena,gs,ncbi,s3	ena,gs.US,ncbi.public,s3.us-east-1	chicken Caeca genomic DNA isolated from specific day	ERC000011	2018-10-31	2018-11-16	ERX2505331	LSHTM	2018-10-31 17:03:12	2018-03-30 11:50:36	public	Illumina MiSeq	Caeca	unspecified	PAIRED	PCR	METAGENOMIC	Gallus gallus	ILLUMINA	2018-11-05	SAMEA1045075	ERS2351431	ERS2351431	ERP107730	chicken Caeca isolate	N/A	2016-10-25	18	4	35	United Kingdom	Europe	Armagh	Caecum	Ross 308					Gallus gallus domesticus
ERR2486286	WGS	597	168966285	PRJEB25776	SAMEA1045076	97847717	LSHTM	public	fastq,sra	ena,gs,ncbi,s3	ena,gs.US,ncbi.public,s3.us-east-1	chicken Caeca genomic DNA isolated from specific day	ERC000011	2018-10-31	2018-11-16	ERX2505332	LSHTM	2018-10-31 17:03:12	2018-03-30 11:50:36	public	Illumina MiSeq	Caeca	unspecified	PAIRED	PCR	METAGENOMIC	Gallus gallus	ILLUMINA	2018-11-05	SAMEA1045076	ERS2351432	ERS2351432	ERP107730	chicken Caeca isolate	N/A	2016-10-25	18	5	35	United Kingdom	Europe	Armagh	Caecum	Ross 308					Gallus gallus domesticus
ERR2486287	WGS	598	46081436	PRJEB25776	SAMEA1045077	26767163	LSHTM	public	fastq,sra	ena,gs,ncbi,s3	ena,gs.US,ncbi.public,s3.us-east-1	chicken Caeca genomic DNA isolated from specific day	ERC000011	2018-10-31	2018-11-16	ERX2505333	LSHTM	2018-10-31 17:03:12	2018-03-30 11:50:36	public	Illumina MiSeq	Caeca	unspecified	PAIRED	PCR	METAGENOMIC	Gallus gallus	ILLUMINA	2018-11-05	SAMEA1045077	ERS2351433	ERS2351433	ERP107730	chicken Caeca isolate	N/A	2016-10-25	18	6	35	United Kingdom	Europe	Armagh	Caecum	Ross 308					Gallus gallus domesticus
ERR2486288	WGS	598	67057257	PRJEB25776	SAMEA1045078	38298741	LSHTM	public	fastq,sra	ena,gs,ncbi,s3	ena,gs.US,ncbi.public,s3.us-east-1	chicken Caeca genomic DNA isolated from specific day	ERC000011	2018-10-31	2018-11-16	ERX2505334	LSHTM	2018-10-31 17:03:12	2018-03-30 11:50:36	public	Illumina MiSeq	Caeca	unspecified	PAIRED	PCR	METAGENOMIC	Gallus gallus	ILLUMINA	2018-11-05	SAMEA1045078	ERS2351434	ERS2351434	ERP107730	chicken Caeca isolate	N/A	2016-10-25	18	7	35	United Kingdom	Europe	Armagh	Caecum	Ross 308					Gallus gallus domesticus
ERR2486290	WGS	596	117871218	PRJEB25776	SAMEA1045080	68819324	LSHTM	public	fastq,sra	ena,gs,ncbi,s3	ena,gs.US,ncbi.public,s3.us-east-1	chicken Caeca genomic DNA isolated from specific day	ERC000011	2018-10-31	2018-11-16	ERX2505336	LSHTM	2018-10-31 17:03:12	2018-03-30 11:50:36	public	Illumina MiSeq	Caeca	unspecified	PAIRED	PCR	METAGENOMIC	Gallus gallus	ILLUMINA	2018-11-05	SAMEA1045080	ERS2351436	ERS2351436	ERP107730	chicken Caeca isolate	N/A	2016-10-25	18	9	35	United Kingdom	Europe	Armagh	Caecum	Ross 308					Gallus gallus domesticus
ERR2486293	WGS	596	74673979	PRJEB25776	SAMEA1045083	43760734	LSHTM	public	fastq,sra	ena,gs,ncbi,s3	ena,gs.US,ncbi.public,s3.us-east-1	chicken Caeca genomic DNA isolated from specific day	ERC000011	2018-10-31	2018-11-16	ERX2505339	LSHTM	2018-10-31 17:03:12	2018-03-30 11:50:36	public	Illumina MiSeq	Caeca	unspecified	PAIRED	PCR	METAGENOMIC	Gallus gallus	ILLUMINA	2018-11-05	SAMEA1045083	ERS2351439	ERS2351439	ERP107730	chicken Caeca isolate	N/A	2016-10-25	18	12	35	United Kingdom	Europe	Armagh	Caecum	Ross 308					Gallus gallus domesticus
ERR2486295	WGS	599	77527231	PRJEB25776	SAMEA1045085	44933008	LSHTM	public	fastq,sra	ena,gs,ncbi,s3	ena,gs.US,ncbi.public,s3.us-east-1	chicken Caeca genomic DNA isolated from specific day	ERC000011	2018-10-31	2018-11-16	ERX2505341	LSHTM	2018-10-31 17:03:12	2018-03-30 11:50:36	public	Illumina MiSeq	Caeca	unspecified	PAIRED	PCR	METAGENOMIC	Gallus gallus	ILLUMINA	2018-11-05	SAMEA1045085	ERS2351441	ERS2351441	ERP107730	chicken Caeca isolate	N/A	2016-10-26	19	2	35	United Kingdom	Europe	Armagh	Caecum	Ross 308					Gallus gallus domesticus
ERR2486296	WGS	599	91414584	PRJEB25776	SAMEA1045086	52669313	LSHTM	public	fastq,sra	ena,gs,ncbi,s3	ena,gs.US,ncbi.public,s3.us-east-1	chicken Caeca genomic DNA isolated from specific day	ERC000011	2018-10-31	2018-11-16	ERX2505342	LSHTM	2018-10-31 17:03:12	2018-03-30 11:50:36	public	Illumina MiSeq	Caeca	unspecified	PAIRED	PCR	METAGENOMIC	Gallus gallus	ILLUMINA	2018-11-05	SAMEA1045086	ERS2351442	ERS2351442	ERP107730	chicken Caeca isolate	N/A	2016-10-26	19	3	35	United Kingdom	Europe	Armagh	Caecum	Ross 308					Gallus gallus domesticus
ERR2486297	WGS	599	89998185	PRJEB25776	SAMEA1045087	52856915	LSHTM	public	fastq,sra	ena,gs,ncbi,s3	ena,gs.US,ncbi.public,s3.us-east-1	chicken Caeca genomic DNA isolated from specific day	ERC000011	2018-10-31	2018-11-16	ERX2505343	LSHTM	2018-10-31 17:03:12	2018-03-30 11:50:36	public	Illumina MiSeq	Caeca	unspecified	PAIRED	PCR	METAGENOMIC	Gallus gallus	ILLUMINA	2018-11-05	SAMEA1045087	ERS2351443	ERS2351443	ERP107730	chicken Caeca isolate	N/A	2016-10-26	19	4	35	United Kingdom	Europe	Armagh	Caecum	Ross 308					Gallus gallus domesticus
ERR2486298	WGS	599	46288667	PRJEB25776	SAMEA1045088	27021349	LSHTM	public	fastq,sra	ena,gs,ncbi,s3	ena,gs.US,ncbi.public,s3.us-east-1	chicken Caeca genomic DNA isolated from specific day	ERC000011	2018-10-31	2018-11-16	ERX2505344	LSHTM	2018-10-31 17:03:12	2018-03-30 11:50:36	public	Illumina MiSeq	Caeca	unspecified	PAIRED	PCR	METAGENOMIC	Gallus gallus	ILLUMINA	2018-11-05	SAMEA1045088	ERS2351444	ERS2351444	ERP107730	chicken Caeca isolate	N/A	2016-10-26	19	5	35	United Kingdom	Europe	Armagh	Caecum	Ross 308					Gallus gallus domesticus
ERR2486299	WGS	599	52350674	PRJEB25776	SAMEA1045089	30503151	LSHTM	public	fastq,sra	ena,gs,ncbi,s3	ena,gs.US,ncbi.public,s3.us-east-1	chicken Caeca genomic DNA isolated from specific day	ERC000011	2018-10-31	2018-11-16	ERX2505345	LSHTM	2018-10-31 17:03:12	2018-03-30 11:50:36	public	Illumina MiSeq	Caeca	unspecified	PAIRED	PCR	METAGENOMIC	Gallus gallus	ILLUMINA	2018-11-05	SAMEA1045089	ERS2351445	ERS2351445	ERP107730	chicken Caeca isolate	N/A	2016-10-26	19	6	35	United Kingdom	Europe	Armagh	Caecum	Ross 308					Gallus gallus domesticus
ERR2486300	WGS	598	50681497	PRJEB25776	SAMEA1045090	29084120	LSHTM	public	fastq,sra	ena,gs,ncbi,s3	ena,gs.US,ncbi.public,s3.us-east-1	chicken Caeca genomic DNA isolated from specific day	ERC000011	2018-10-31	2018-11-16	ERX2505346	LSHTM	2018-10-31 17:03:12	2018-03-30 11:50:36	public	Illumina MiSeq	Caeca	unspecified	PAIRED	PCR	METAGENOMIC	Gallus gallus	ILLUMINA	2018-11-05	SAMEA1045090	ERS2351446	ERS2351446	ERP107730	chicken Caeca isolate	N/A	2016-10-26	19	7	35	United Kingdom	Europe	Armagh	Caecum	Ross 308					Gallus gallus domesticus
ERR2486301	WGS	600	109895154	PRJEB25776	SAMEA1045091	64819657	LSHTM	public	fastq,sra	ena,gs,ncbi,s3	ena,gs.US,ncbi.public,s3.us-east-1	chicken Caeca genomic DNA isolated from specific day	ERC000011	2018-10-31	2018-11-16	ERX2505347	LSHTM	2018-10-31 17:03:12	2018-03-30 11:50:36	public	Illumina MiSeq	Caeca	unspecified	PAIRED	PCR	METAGENOMIC	Gallus gallus	ILLUMINA	2018-11-05	SAMEA1045091	ERS2351447	ERS2351447	ERP107730	chicken Caeca isolate	N/A	2016-10-26	19	8	35	United Kingdom	Europe	Armagh	Caecum	Ross 308					Gallus gallus domesticus
ERR2486303	WGS	600	118600917	PRJEB25776	SAMEA1045093	76067487	LSHTM	public	fastq,sra	ena,gs,ncbi,s3	ena,gs.US,ncbi.public,s3.us-east-1	chicken Caeca genomic DNA isolated from specific day	ERC000011	2018-10-31	2018-11-16	ERX2505349	LSHTM	2018-10-31 17:03:12	2018-03-30 11:50:36	public	Illumina MiSeq	Caeca	unspecified	PAIRED	PCR	METAGENOMIC	Gallus gallus	ILLUMINA	2018-11-05	SAMEA1045093	ERS2351449	ERS2351449	ERP107730	chicken Caeca isolate	N/A	2016-10-26	19	10	35	United Kingdom	Europe	Armagh	Caecum	Ross 308					Gallus gallus domesticus
ERR2486304	WGS	599	69195699	PRJEB25776	SAMEA1045094	44822072	LSHTM	public	fastq,sra	ena,gs,ncbi,s3	ena,gs.US,ncbi.public,s3.us-east-1	chicken Caeca genomic DNA isolated from specific day	ERC000011	2018-10-31	2018-11-16	ERX2505350	LSHTM	2018-10-31 17:03:12	2018-03-30 11:50:36	public	Illumina MiSeq	Caeca	unspecified	PAIRED	PCR	METAGENOMIC	Gallus gallus	ILLUMINA	2018-11-05	SAMEA1045094	ERS2351450	ERS2351450	ERP107730	chicken Caeca isolate	N/A	2016-10-26	19	11	35	United Kingdom	Europe	Armagh	Caecum	Ross 308					Gallus gallus domesticus
ERR2486305	WGS	600	80203077	PRJEB25776	SAMEA1045095	51642375	LSHTM	public	fastq,sra	ena,gs,ncbi,s3	ena,gs.US,ncbi.public,s3.us-east-1	chicken Caeca genomic DNA isolated from specific day	ERC000011	2018-10-31	2018-11-16	ERX2505351	LSHTM	2018-10-31 17:03:12	2018-03-30 11:50:36	public	Illumina MiSeq	Caeca	unspecified	PAIRED	PCR	METAGENOMIC	Gallus gallus	ILLUMINA	2018-11-05	SAMEA1045095	ERS2351451	ERS2351451	ERP107730	chicken Caeca isolate	N/A	2016-10-26	19	12	35	United Kingdom	Europe	Armagh	Caecum	Ross 308					Gallus gallus domesticus
ERR2486308	WGS	599	130549586	PRJEB25776	SAMEA1045098	83246163	LSHTM	public	fastq,sra	ena,gs,ncbi,s3	ena,gs.US,ncbi.public,s3.us-east-1	chicken Caeca genomic DNA isolated from specific day	ERC000011	2018-10-31	2018-11-16	ERX2505354	LSHTM	2018-10-31 17:03:12	2018-03-30 11:50:36	public	Illumina MiSeq	Caeca	unspecified	PAIRED	PCR	METAGENOMIC	Gallus gallus	ILLUMINA	2018-11-05	SAMEA1045098	ERS2351454	ERS2351454	ERP107730	chicken Caeca isolate	N/A	2016-10-27	20	3	35	United Kingdom	Europe	Armagh	Caecum	Ross 308					Gallus gallus domesticus
ERR2486309	WGS	600	7001389	PRJEB25776	SAMEA1045099	4606834	LSHTM	public	fastq,sra	ena,gs,ncbi,s3	ena,gs.US,ncbi.public,s3.us-east-1	chicken Caeca genomic DNA isolated from specific day	ERC000011	2018-10-31	2018-11-16	ERX2505355	LSHTM	2018-10-31 17:03:12	2018-03-30 11:50:36	public	Illumina MiSeq	Caeca	unspecified	PAIRED	PCR	METAGENOMIC	Gallus gallus	ILLUMINA	2018-11-05	SAMEA1045099	ERS2351455	ERS2351455	ERP107730	chicken Caeca isolate	N/A	2016-10-27	20	4	35	United Kingdom	Europe	Armagh	Caecum	Ross 308					Gallus gallus domesticus
ERR2486310	WGS	599	20941836	PRJEB25776	SAMEA1045100	13370821	LSHTM	public	fastq,sra	ena,gs,ncbi,s3	ena,gs.US,ncbi.public,s3.us-east-1	chicken Caeca genomic DNA isolated from specific day	ERC000011	2018-10-31	2018-11-16	ERX2505356	LSHTM	2018-10-31 17:03:12	2018-03-30 11:50:36	public	Illumina MiSeq	Caeca	unspecified	PAIRED	PCR	METAGENOMIC	Gallus gallus	ILLUMINA	2018-11-05	SAMEA1045100	ERS2351456	ERS2351456	ERP107730	chicken Caeca isolate	N/A	2016-10-27	20	5	35	United Kingdom	Europe	Armagh	Caecum	Ross 308					Gallus gallus domesticus
ERR2486311	WGS	598	50997692	PRJEB25776	SAMEA1045101	32803024	LSHTM	public	fastq,sra	ena,gs,ncbi,s3	ena,gs.US,ncbi.public,s3.us-east-1	chicken Caeca genomic DNA isolated from specific day	ERC000011	2018-10-31	2018-11-16	ERX2505357	LSHTM	2018-10-31 17:03:12	2018-03-30 11:50:36	public	Illumina MiSeq	Caeca	unspecified	PAIRED	PCR	METAGENOMIC	Gallus gallus	ILLUMINA	2018-11-05	SAMEA1045101	ERS2351457	ERS2351457	ERP107730	chicken Caeca isolate	N/A	2016-10-27	20	6	35	United Kingdom	Europe	Armagh	Caecum	Ross 308					Gallus gallus domesticus
ERR2486312	WGS	598	168133326	PRJEB25776	SAMEA1045102	107164479	LSHTM	public	fastq,sra	ena,gs,ncbi,s3	ena,gs.US,ncbi.public,s3.us-east-1	chicken Caeca genomic DNA isolated from specific day	ERC000011	2018-10-31	2018-11-16	ERX2505358	LSHTM	2018-10-31 17:03:12	2018-03-30 11:50:36	public	Illumina MiSeq	Caeca	unspecified	PAIRED	PCR	METAGENOMIC	Gallus gallus	ILLUMINA	2018-11-05	SAMEA1045102	ERS2351458	ERS2351458	ERP107730	chicken Caeca isolate	N/A	2016-10-27	20	7	35	United Kingdom	Europe	Armagh	Caecum	Ross 308					Gallus gallus domesticus
ERR2486314	WGS	594	125321974	PRJEB25776	SAMEA1045104	78982678	LSHTM	public	fastq,sra	ena,gs,ncbi,s3	ena,gs.US,ncbi.public,s3.us-east-1	chicken Caeca genomic DNA isolated from specific day	ERC000011	2018-10-31	2018-11-16	ERX2505360	LSHTM	2018-10-31 17:03:12	2018-03-30 11:50:36	public	Illumina MiSeq	Caeca	unspecified	PAIRED	PCR	METAGENOMIC	Gallus gallus	ILLUMINA	2018-11-05	SAMEA1045104	ERS2351460	ERS2351460	ERP107730	chicken Caeca isolate	N/A	2016-10-27	20	9	35	United Kingdom	Europe	Armagh	Caecum	Ross 308					Gallus gallus domesticus
ERR2486316	WGS	600	45243004	PRJEB25776	SAMEA1045106	28585084	LSHTM	public	fastq,sra	ena,gs,ncbi,s3	ena,gs.US,ncbi.public,s3.us-east-1	chicken Caeca genomic DNA isolated from specific day	ERC000011	2018-10-31	2018-11-16	ERX2505362	LSHTM	2018-10-31 17:03:12	2018-03-30 11:50:36	public	Illumina MiSeq	Caeca	unspecified	PAIRED	PCR	METAGENOMIC	Gallus gallus	ILLUMINA	2018-11-05	SAMEA1045106	ERS2351462	ERS2351462	ERP107730	chicken Caeca isolate	N/A	2016-10-27	20	11	35	United Kingdom	Europe	Armagh	Caecum	Ross 308					Gallus gallus domesticus
ERR2486317	WGS	599	100809998	PRJEB25776	SAMEA1045107	63639131	LSHTM	public	fastq,sra	ena,gs,ncbi,s3	ena,gs.US,ncbi.public,s3.us-east-1	chicken Caeca genomic DNA isolated from specific day	ERC000011	2018-10-31	2018-11-16	ERX2505363	LSHTM	2018-10-31 17:03:12	2018-03-30 11:50:36	public	Illumina MiSeq	Caeca	unspecified	PAIRED	PCR	METAGENOMIC	Gallus gallus	ILLUMINA	2018-11-05	SAMEA1045107	ERS2351463	ERS2351463	ERP107730	chicken Caeca isolate	N/A	2016-10-27	20	12	35	United Kingdom	Europe	Armagh	Caecum	Ross 308					Gallus gallus domesticus
ERR2486319	WGS	600	140132238	PRJEB25776	SAMEA1045109	88957033	LSHTM	public	fastq,sra	ena,gs,ncbi,s3	ena,gs.US,ncbi.public,s3.us-east-1	chicken Caeca genomic DNA isolated from specific day	ERC000011	2018-10-31	2018-11-16	ERX2505365	LSHTM	2018-10-31 17:03:12	2018-03-30 11:50:36	public	Illumina MiSeq	Caeca	unspecified	PAIRED	PCR	METAGENOMIC	Gallus gallus	ILLUMINA	2018-11-05	SAMEA1045109	ERS2351465	ERS2351465	ERP107730	chicken Caeca isolate	N/A	2016-10-28	21	2	35	United Kingdom	Europe	Armagh	Caecum	Ross 308					Gallus gallus domesticus
ERR2486322	WGS	600	24970198	PRJEB25776	SAMEA1045112	15697048	LSHTM	public	fastq,sra	ena,gs,ncbi,s3	ena,gs.US,ncbi.public,s3.us-east-1	chicken Caeca genomic DNA isolated from specific day	ERC000011	2018-10-31	2018-11-16	ERX2505368	LSHTM	2018-10-31 17:03:12	2018-03-30 11:50:36	public	Illumina MiSeq	Caeca	unspecified	PAIRED	PCR	METAGENOMIC	Gallus gallus	ILLUMINA	2018-11-05	SAMEA1045112	ERS2351468	ERS2351468	ERP107730	chicken Caeca isolate	N/A	2016-10-28	21	5	35	United Kingdom	Europe	Armagh	Caecum	Ross 308					Gallus gallus domesticus
ERR2486323	WGS	599	77612330	PRJEB25776	SAMEA1045113	49548998	LSHTM	public	fastq,sra	ena,gs,ncbi,s3	ena,gs.US,ncbi.public,s3.us-east-1	chicken Caeca genomic DNA isolated from specific day	ERC000011	2018-10-31	2018-11-16	ERX2505369	LSHTM	2018-10-31 17:03:12	2018-03-30 11:50:36	public	Illumina MiSeq	Caeca	unspecified	PAIRED	PCR	METAGENOMIC	Gallus gallus	ILLUMINA	2018-11-05	SAMEA1045113	ERS2351469	ERS2351469	ERP107730	chicken Caeca isolate	N/A	2016-10-28	21	6	35	United Kingdom	Europe	Armagh	Caecum	Ross 308					Gallus gallus domesticus
ERR2486324	WGS	599	89710739	PRJEB25776	SAMEA1045114	57419069	LSHTM	public	fastq,sra	ena,gs,ncbi,s3	ena,gs.US,ncbi.public,s3.us-east-1	chicken Caeca genomic DNA isolated from specific day	ERC000011	2018-10-31	2018-11-16	ERX2505370	LSHTM	2018-10-31 17:03:12	2018-03-30 11:50:36	public	Illumina MiSeq	Caeca	unspecified	PAIRED	PCR	METAGENOMIC	Gallus gallus	ILLUMINA	2018-11-05	SAMEA1045114	ERS2351470	ERS2351470	ERP107730	chicken Caeca isolate	N/A	2016-10-28	21	7	35	United Kingdom	Europe	Armagh	Caecum	Ross 308					Gallus gallus domesticus
ERR2486326	WGS	596	91320754	PRJEB25776	SAMEA1045116	58071448	LSHTM	public	fastq,sra	ena,gs,ncbi,s3	ena,gs.US,ncbi.public,s3.us-east-1	chicken Caeca genomic DNA isolated from specific day	ERC000011	2018-10-31	2018-11-16	ERX2505372	LSHTM	2018-10-31 17:03:12	2018-03-30 11:50:36	public	Illumina MiSeq	Caeca	unspecified	PAIRED	PCR	METAGENOMIC	Gallus gallus	ILLUMINA	2018-11-05	SAMEA1045116	ERS2351472	ERS2351472	ERP107730	chicken Caeca isolate	N/A	2016-10-28	21	9	35	United Kingdom	Europe	Armagh	Caecum	Ross 308					Gallus gallus domesticus
ERR2486327	WGS	599	136891317	PRJEB25776	SAMEA1045117	87192331	LSHTM	public	fastq,sra	ena,gs,ncbi,s3	ena,gs.US,ncbi.public,s3.us-east-1	chicken Caeca genomic DNA isolated from specific day	ERC000011	2018-10-31	2018-11-16	ERX2505373	LSHTM	2018-10-31 17:03:12	2018-03-30 11:50:36	public	Illumina MiSeq	Caeca	unspecified	PAIRED	PCR	METAGENOMIC	Gallus gallus	ILLUMINA	2018-11-05	SAMEA1045117	ERS2351473	ERS2351473	ERP107730	chicken Caeca isolate	N/A	2016-10-28	21	10	35	United Kingdom	Europe	Armagh	Caecum	Ross 308					Gallus gallus domesticus
ERR2486328	WGS	600	66915644	PRJEB25776	SAMEA1045118	42297021	LSHTM	public	fastq,sra	ena,gs,ncbi,s3	ena,gs.US,ncbi.public,s3.us-east-1	chicken Caeca genomic DNA isolated from specific day	ERC000011	2018-10-31	2018-11-16	ERX2505374	LSHTM	2018-10-31 17:03:12	2018-03-30 11:50:36	public	Illumina MiSeq	Caeca	unspecified	PAIRED	PCR	METAGENOMIC	Gallus gallus	ILLUMINA	2018-11-05	SAMEA1045118	ERS2351474	ERS2351474	ERP107730	chicken Caeca isolate	N/A	2016-10-28	21	11	35	United Kingdom	Europe	Armagh	Caecum	Ross 308					Gallus gallus domesticus
ERR2486329	WGS	600	85187722	PRJEB25776	SAMEA1045119	54276549	LSHTM	public	fastq,sra	ena,gs,ncbi,s3	ena,gs.US,ncbi.public,s3.us-east-1	chicken Caeca genomic DNA isolated from specific day	ERC000011	2018-10-31	2018-11-16	ERX2505375	LSHTM	2018-10-31 17:03:12	2018-03-30 11:50:36	public	Illumina MiSeq	Caeca	unspecified	PAIRED	PCR	METAGENOMIC	Gallus gallus	ILLUMINA	2018-11-05	SAMEA1045119	ERS2351475	ERS2351475	ERP107730	chicken Caeca isolate	N/A	2016-10-28	21	12	35	United Kingdom	Europe	Armagh	Caecum	Ross 308					Gallus gallus domesticus
ERR2486330	WGS	599	184926600	PRJEB25776	SAMEA1045120	116527610	LSHTM	public	fastq,sra	ena,gs,ncbi,s3	ena,gs.US,ncbi.public,s3.us-east-1	chicken Caeca genomic DNA isolated from specific day	ERC000011	2018-10-31	2018-11-16	ERX2505376	LSHTM	2018-10-31 17:03:12	2018-03-30 11:50:36	public	Illumina MiSeq	Caeca	unspecified	PAIRED	PCR	METAGENOMIC	Gallus gallus	ILLUMINA	2018-11-05	SAMEA1045120	ERS2351476	ERS2351476	ERP107730	chicken Caeca isolate	N/A	2016-10-29	22	1	35	United Kingdom	Europe	Armagh	Caecum	Ross 308					Gallus gallus domesticus
ERR2486331	WGS	597	173905415	PRJEB25776	SAMEA1045121	110950495	LSHTM	public	fastq,sra	ena,gs,ncbi,s3	ena,gs.US,ncbi.public,s3.us-east-1	chicken Caeca genomic DNA isolated from specific day	ERC000011	2018-10-31	2018-11-16	ERX2505377	LSHTM	2018-10-31 17:03:12	2018-03-30 11:50:36	public	Illumina MiSeq	Caeca	unspecified	PAIRED	PCR	METAGENOMIC	Gallus gallus	ILLUMINA	2018-11-05	SAMEA1045121	ERS2351477	ERS2351477	ERP107730	chicken Caeca isolate	N/A	2016-10-29	22	2	35	United Kingdom	Europe	Armagh	Caecum	Ross 308					Gallus gallus domesticus
ERR2486332	WGS	599	143108111	PRJEB25776	SAMEA1045122	90559959	LSHTM	public	fastq,sra	ena,gs,ncbi,s3	ena,gs.US,ncbi.public,s3.us-east-1	chicken Caeca genomic DNA isolated from specific day	ERC000011	2018-10-31	2018-11-16	ERX2505378	LSHTM	2018-10-31 17:03:12	2018-03-30 11:50:36	public	Illumina MiSeq	Caeca	unspecified	PAIRED	PCR	METAGENOMIC	Gallus gallus	ILLUMINA	2018-11-05	SAMEA1045122	ERS2351478	ERS2351478	ERP107730	chicken Caeca isolate	N/A	2016-10-29	22	3	35	United Kingdom	Europe	Armagh	Caecum	Ross 308					Gallus gallus domesticus
ERR2486333	WGS	599	39963143	PRJEB25776	SAMEA1045123	25616954	LSHTM	public	fastq,sra	ena,gs,ncbi,s3	ena,gs.US,ncbi.public,s3.us-east-1	chicken Caeca genomic DNA isolated from specific day	ERC000011	2018-10-31	2018-11-16	ERX2505379	LSHTM	2018-10-31 17:03:12	2018-03-30 11:50:36	public	Illumina MiSeq	Caeca	unspecified	PAIRED	PCR	METAGENOMIC	Gallus gallus	ILLUMINA	2018-11-05	SAMEA1045123	ERS2351479	ERS2351479	ERP107730	chicken Caeca isolate	N/A	2016-10-29	22	4	35	United Kingdom	Europe	Armagh	Caecum	Ross 308					Gallus gallus domesticus
ERR2486334	WGS	600	35421005	PRJEB25776	SAMEA1045124	22170865	LSHTM	public	fastq,sra	ena,gs,ncbi,s3	ena,gs.US,ncbi.public,s3.us-east-1	chicken Caeca genomic DNA isolated from specific day	ERC000011	2018-10-31	2018-11-16	ERX2505380	LSHTM	2018-10-31 17:03:12	2018-03-30 11:50:36	public	Illumina MiSeq	Caeca	unspecified	PAIRED	PCR	METAGENOMIC	Gallus gallus	ILLUMINA	2018-11-05	SAMEA1045124	ERS2351480	ERS2351480	ERP107730	chicken Caeca isolate	N/A	2016-10-29	22	5	35	United Kingdom	Europe	Armagh	Caecum	Ross 308					Gallus gallus domesticus
ERR2486335	WGS	600	89783900	PRJEB25776	SAMEA1045125	57079780	LSHTM	public	fastq,sra	ena,gs,ncbi,s3	ena,gs.US,ncbi.public,s3.us-east-1	chicken Caeca genomic DNA isolated from specific day	ERC000011	2018-10-31	2018-11-16	ERX2505381	LSHTM	2018-10-31 17:03:12	2018-03-30 11:50:36	public	Illumina MiSeq	Caeca	unspecified	PAIRED	PCR	METAGENOMIC	Gallus gallus	ILLUMINA	2018-11-05	SAMEA1045125	ERS2351481	ERS2351481	ERP107730	chicken Caeca isolate	N/A	2016-10-29	22	6	35	United Kingdom	Europe	Armagh	Caecum	Ross 308					Gallus gallus domesticus
ERR2486336	WGS	600	155205942	PRJEB25776	SAMEA1045126	99773774	LSHTM	public	fastq,sra	ena,gs,ncbi,s3	ena,gs.US,ncbi.public,s3.us-east-1	chicken Caeca genomic DNA isolated from specific day	ERC000011	2018-10-31	2018-11-16	ERX2505382	LSHTM	2018-10-31 17:03:12	2018-03-30 11:50:36	public	Illumina MiSeq	Caeca	unspecified	PAIRED	PCR	METAGENOMIC	Gallus gallus	ILLUMINA	2018-11-05	SAMEA1045126	ERS2351482	ERS2351482	ERP107730	chicken Caeca isolate	N/A	2016-10-29	22	7	35	United Kingdom	Europe	Armagh	Caecum	Ross 308					Gallus gallus domesticus
ERR2486337	WGS	600	130565232	PRJEB25776	SAMEA1045127	86044727	LSHTM	public	fastq,sra	ena,gs,ncbi,s3	ena,gs.US,ncbi.public,s3.us-east-1	chicken Caeca genomic DNA isolated from specific day	ERC000011	2018-10-31	2018-11-16	ERX2505383	LSHTM	2018-10-31 17:03:12	2018-03-30 11:50:36	public	Illumina MiSeq	Caeca	unspecified	PAIRED	PCR	METAGENOMIC	Gallus gallus	ILLUMINA	2018-11-05	SAMEA1045127	ERS2351483	ERS2351483	ERP107730	chicken Caeca isolate	N/A	2016-10-29	22	8	35	United Kingdom	Europe	Armagh	Caecum	Ross 308					Gallus gallus domesticus
ERR2486338	WGS	599	72619695	PRJEB25776	SAMEA1045128	48171139	LSHTM	public	fastq,sra	ena,gs,ncbi,s3	ena,gs.US,ncbi.public,s3.us-east-1	chicken Caeca genomic DNA isolated from specific day	ERC000011	2018-10-31	2018-11-16	ERX2505384	LSHTM	2018-10-31 17:03:12	2018-03-30 11:50:36	public	Illumina MiSeq	Caeca	unspecified	PAIRED	PCR	METAGENOMIC	Gallus gallus	ILLUMINA	2018-11-05	SAMEA1045128	ERS2351484	ERS2351484	ERP107730	chicken Caeca isolate	N/A	2016-10-29	22	9	35	United Kingdom	Europe	Armagh	Caecum	Ross 308					Gallus gallus domesticus
ERR2486339	WGS	597	51028948	PRJEB25776	SAMEA1045129	33598101	LSHTM	public	fastq,sra	ena,gs,ncbi,s3	ena,gs.US,ncbi.public,s3.us-east-1	chicken Caeca genomic DNA isolated from specific day	ERC000011	2018-10-31	2018-11-16	ERX2505385	LSHTM	2018-10-31 17:03:12	2018-03-30 11:50:36	public	Illumina MiSeq	Caeca	unspecified	PAIRED	PCR	METAGENOMIC	Gallus gallus	ILLUMINA	2018-11-05	SAMEA1045129	ERS2351485	ERS2351485	ERP107730	chicken Caeca isolate	N/A	2016-10-29	22	10	35	United Kingdom	Europe	Armagh	Caecum	Ross 308					Gallus gallus domesticus
ERR2486340	WGS	598	59549020	PRJEB25776	SAMEA1045130	38943247	LSHTM	public	fastq,sra	ena,gs,ncbi,s3	ena,gs.US,ncbi.public,s3.us-east-1	chicken Caeca genomic DNA isolated from specific day	ERC000011	2018-10-31	2018-11-16	ERX2505386	LSHTM	2018-10-31 17:03:12	2018-03-30 11:50:36	public	Illumina MiSeq	Caeca	unspecified	PAIRED	PCR	METAGENOMIC	Gallus gallus	ILLUMINA	2018-11-05	SAMEA1045130	ERS2351486	ERS2351486	ERP107730	chicken Caeca isolate	N/A	2016-10-29	22	11	35	United Kingdom	Europe	Armagh	Caecum	Ross 308					Gallus gallus domesticus
ERR2486341	WGS	599	36659296	PRJEB25776	SAMEA1045131	23952010	LSHTM	public	fastq,sra	ena,gs,ncbi,s3	ena,gs.US,ncbi.public,s3.us-east-1	chicken Caeca genomic DNA isolated from specific day	ERC000011	2018-10-31	2018-11-16	ERX2505387	LSHTM	2018-10-31 17:03:12	2018-03-30 11:50:36	public	Illumina MiSeq	Caeca	unspecified	PAIRED	PCR	METAGENOMIC	Gallus gallus	ILLUMINA	2018-11-05	SAMEA1045131	ERS2351487	ERS2351487	ERP107730	chicken Caeca isolate	N/A	2016-10-29	22	12	35	United Kingdom	Europe	Armagh	Caecum	Ross 308					Gallus gallus domesticus
ERR2486342	WGS	599	36949207	PRJEB25776	SAMEA1045132	23927014	LSHTM	public	fastq,sra	ena,gs,ncbi,s3	ena,gs.US,ncbi.public,s3.us-east-1	chicken Caeca genomic DNA isolated from specific day	ERC000011	2018-10-31	2018-11-16	ERX2505388	LSHTM	2018-10-31 17:03:12	2018-03-30 11:50:36	public	Illumina MiSeq	Caeca	unspecified	PAIRED	PCR	METAGENOMIC	Gallus gallus	ILLUMINA	2018-11-05	SAMEA1045132	ERS2351488	ERS2351488	ERP107730	chicken Caeca isolate	N/A	2016-10-30	23	1	35	United Kingdom	Europe	Armagh	Caecum	Ross 308					Gallus gallus domesticus
ERR2486343	WGS	599	62948587	PRJEB25776	SAMEA1045133	41250351	LSHTM	public	fastq,sra	ena,gs,ncbi,s3	ena,gs.US,ncbi.public,s3.us-east-1	chicken Caeca genomic DNA isolated from specific day	ERC000011	2018-10-31	2018-11-16	ERX2505389	LSHTM	2018-10-31 17:03:12	2018-03-30 11:50:36	public	Illumina MiSeq	Caeca	unspecified	PAIRED	PCR	METAGENOMIC	Gallus gallus	ILLUMINA	2018-11-05	SAMEA1045133	ERS2351489	ERS2351489	ERP107730	chicken Caeca isolate	N/A	2016-10-30	23	2	35	United Kingdom	Europe	Armagh	Caecum	Ross 308					Gallus gallus domesticus
ERR2486345	WGS	599	15273829	PRJEB25776	SAMEA1045135	10101456	LSHTM	public	fastq,sra	ena,gs,ncbi,s3	ena,gs.US,ncbi.public,s3.us-east-1	chicken Caeca genomic DNA isolated from specific day	ERC000011	2018-10-31	2018-11-16	ERX2505391	LSHTM	2018-10-31 17:03:12	2018-03-30 11:50:37	public	Illumina MiSeq	Caeca	unspecified	PAIRED	PCR	METAGENOMIC	Gallus gallus	ILLUMINA	2018-11-05	SAMEA1045135	ERS2351491	ERS2351491	ERP107730	chicken Caeca isolate	N/A	2016-10-30	23	4	35	United Kingdom	Europe	Armagh	Caecum	Ross 308					Gallus gallus domesticus
ERR2486346	WGS	597	12265849	PRJEB25776	SAMEA1045136	8008114	LSHTM	public	fastq,sra	ena,gs,ncbi,s3	ena,gs.US,ncbi.public,s3.us-east-1	chicken Caeca genomic DNA isolated from specific day	ERC000011	2018-10-31	2018-11-16	ERX2505392	LSHTM	2018-10-31 17:03:12	2018-03-30 11:50:37	public	Illumina MiSeq	Caeca	unspecified	PAIRED	PCR	METAGENOMIC	Gallus gallus	ILLUMINA	2018-11-05	SAMEA1045136	ERS2351492	ERS2351492	ERP107730	chicken Caeca isolate	N/A	2016-10-30	23	5	35	United Kingdom	Europe	Armagh	Caecum	Ross 308					Gallus gallus domesticus
ERR2486347	WGS	599	88585187	PRJEB25776	SAMEA1045137	58336807	LSHTM	public	fastq,sra	ena,gs,ncbi,s3	ena,gs.US,ncbi.public,s3.us-east-1	chicken Caeca genomic DNA isolated from specific day	ERC000011	2018-10-31	2018-11-16	ERX2505393	LSHTM	2018-10-31 17:03:12	2018-03-30 11:50:37	public	Illumina MiSeq	Caeca	unspecified	PAIRED	PCR	METAGENOMIC	Gallus gallus	ILLUMINA	2018-11-05	SAMEA1045137	ERS2351493	ERS2351493	ERP107730	chicken Caeca isolate	N/A	2016-10-30	23	6	35	United Kingdom	Europe	Armagh	Caecum	Ross 308					Gallus gallus domesticus
ERR2486348	WGS	599	91672948	PRJEB25776	SAMEA1045138	60287718	LSHTM	public	fastq,sra	ena,gs,ncbi,s3	ena,gs.US,ncbi.public,s3.us-east-1	chicken Caeca genomic DNA isolated from specific day	ERC000011	2018-10-31	2018-11-16	ERX2505394	LSHTM	2018-10-31 17:03:12	2018-03-30 11:50:37	public	Illumina MiSeq	Caeca	unspecified	PAIRED	PCR	METAGENOMIC	Gallus gallus	ILLUMINA	2018-11-05	SAMEA1045138	ERS2351494	ERS2351494	ERP107730	chicken Caeca isolate	N/A	2016-10-30	23	7	35	United Kingdom	Europe	Armagh	Caecum	Ross 308					Gallus gallus domesticus
ERR2486349	WGS	600	137202263	PRJEB25776	SAMEA1045139	90137285	LSHTM	public	fastq,sra	ena,gs,ncbi,s3	ena,gs.US,ncbi.public,s3.us-east-1	chicken Caeca genomic DNA isolated from specific day	ERC000011	2018-10-31	2018-11-16	ERX2505395	LSHTM	2018-10-31 17:03:12	2018-03-30 11:50:37	public	Illumina MiSeq	Caeca	unspecified	PAIRED	PCR	METAGENOMIC	Gallus gallus	ILLUMINA	2018-11-05	SAMEA1045139	ERS2351495	ERS2351495	ERP107730	chicken Caeca isolate	N/A	2016-10-30	23	8	35	United Kingdom	Europe	Armagh	Caecum	Ross 308					Gallus gallus domesticus
ERR2486350	WGS	595	157016345	PRJEB25776	SAMEA1045140	100060841	LSHTM	public	fastq,sra	ena,gs,ncbi,s3	ena,gs.US,ncbi.public,s3.us-east-1	chicken Caeca genomic DNA isolated from specific day	ERC000011	2018-10-31	2018-11-16	ERX2505396	LSHTM	2018-10-31 17:03:12	2018-03-30 11:50:37	public	Illumina MiSeq	Caeca	unspecified	PAIRED	PCR	METAGENOMIC	Gallus gallus	ILLUMINA	2018-11-05	SAMEA1045140	ERS2351496	ERS2351496	ERP107730	chicken Caeca isolate	N/A	2016-10-30	23	9	35	United Kingdom	Europe	Armagh	Caecum	Ross 308					Gallus gallus domesticus
ERR2486351	WGS	600	94220504	PRJEB25776	SAMEA1045141	60104660	LSHTM	public	fastq,sra	ena,gs,ncbi,s3	ena,gs.US,ncbi.public,s3.us-east-1	chicken Caeca genomic DNA isolated from specific day	ERC000011	2018-10-31	2018-11-16	ERX2505397	LSHTM	2018-10-31 17:03:12	2018-03-30 11:50:37	public	Illumina MiSeq	Caeca	unspecified	PAIRED	PCR	METAGENOMIC	Gallus gallus	ILLUMINA	2018-11-05	SAMEA1045141	ERS2351497	ERS2351497	ERP107730	chicken Caeca isolate	N/A	2016-10-30	23	10	35	United Kingdom	Europe	Armagh	Caecum	Ross 308					Gallus gallus domesticus
ERR2486352	WGS	599	45670417	PRJEB25776	SAMEA1045142	29255224	LSHTM	public	fastq,sra	ena,gs,ncbi,s3	ena,gs.US,ncbi.public,s3.us-east-1	chicken Caeca genomic DNA isolated from specific day	ERC000011	2018-10-31	2018-11-16	ERX2505398	LSHTM	2018-10-31 17:03:12	2018-03-30 11:50:37	public	Illumina MiSeq	Caeca	unspecified	PAIRED	PCR	METAGENOMIC	Gallus gallus	ILLUMINA	2018-11-05	SAMEA1045142	ERS2351498	ERS2351498	ERP107730	chicken Caeca isolate	N/A	2016-10-30	23	11	35	United Kingdom	Europe	Armagh	Caecum	Ross 308					Gallus gallus domesticus
ERR2486353	WGS	600	32970503	PRJEB25776	SAMEA1045143	22637243	LSHTM	public	fastq,sra	ena,gs,ncbi,s3	ena,gs.US,ncbi.public,s3.us-east-1	chicken Caeca genomic DNA isolated from specific day	ERC000011	2018-10-31	2018-11-16	ERX2505399	LSHTM	2018-10-31 17:03:12	2018-03-30 11:50:37	public	Illumina MiSeq	Caeca	unspecified	PAIRED	PCR	METAGENOMIC	Gallus gallus	ILLUMINA	2018-11-05	SAMEA1045143	ERS2351499	ERS2351499	ERP107730	chicken Caeca isolate	N/A	2016-10-30	23	12	35	United Kingdom	Europe	Armagh	Caecum	Ross 308					Gallus gallus domesticus
ERR2486356	WGS	600	89301814	PRJEB25776	SAMEA1045146	56776381	LSHTM	public	fastq,sra	ena,gs,ncbi,s3	ena,gs.US,ncbi.public,s3.us-east-1	chicken Caeca genomic DNA isolated from specific day	ERC000011	2018-10-31	2018-11-16	ERX2505402	LSHTM	2018-10-31 17:03:12	2018-03-30 11:50:37	public	Illumina MiSeq	Caeca	unspecified	PAIRED	PCR	METAGENOMIC	Gallus gallus	ILLUMINA	2018-11-05	SAMEA1045146	ERS2351502	ERS2351502	ERP107730	chicken Caeca isolate	N/A	2016-10-31	24	3	35	United Kingdom	Europe	Armagh	Caecum	Ross 308					Gallus gallus domesticus
ERR2486357	WGS	600	43207978	PRJEB25776	SAMEA1045147	27729894	LSHTM	public	fastq,sra	ena,gs,ncbi,s3	ena,gs.US,ncbi.public,s3.us-east-1	chicken Caeca genomic DNA isolated from specific day	ERC000011	2018-10-31	2018-11-16	ERX2505403	LSHTM	2018-10-31 17:03:12	2018-03-30 11:50:37	public	Illumina MiSeq	Caeca	unspecified	PAIRED	PCR	METAGENOMIC	Gallus gallus	ILLUMINA	2018-11-05	SAMEA1045147	ERS2351503	ERS2351503	ERP107730	chicken Caeca isolate	N/A	2016-10-31	24	4	35	United Kingdom	Europe	Armagh	Caecum	Ross 308					Gallus gallus domesticus
ERR2486358	WGS	600	33349804	PRJEB25776	SAMEA1045148	21101867	LSHTM	public	fastq,sra	ena,gs,ncbi,s3	ena,gs.US,ncbi.public,s3.us-east-1	chicken Caeca genomic DNA isolated from specific day	ERC000011	2018-10-31	2018-11-16	ERX2505404	LSHTM	2018-10-31 17:03:12	2018-03-30 11:50:37	public	Illumina MiSeq	Caeca	unspecified	PAIRED	PCR	METAGENOMIC	Gallus gallus	ILLUMINA	2018-11-05	SAMEA1045148	ERS2351504	ERS2351504	ERP107730	chicken Caeca isolate	N/A	2016-10-31	24	5	35	United Kingdom	Europe	Armagh	Caecum	Ross 308					Gallus gallus domesticus
ERR2486359	WGS	600	91445534	PRJEB25776	SAMEA1045149	58311140	LSHTM	public	fastq,sra	ena,gs,ncbi,s3	ena,gs.US,ncbi.public,s3.us-east-1	chicken Caeca genomic DNA isolated from specific day	ERC000011	2018-10-31	2018-11-16	ERX2505405	LSHTM	2018-10-31 17:03:12	2018-03-30 11:50:37	public	Illumina MiSeq	Caeca	unspecified	PAIRED	PCR	METAGENOMIC	Gallus gallus	ILLUMINA	2018-11-05	SAMEA1045149	ERS2351505	ERS2351505	ERP107730	chicken Caeca isolate	N/A	2016-10-31	24	6	35	United Kingdom	Europe	Armagh	Caecum	Ross 308					Gallus gallus domesticus
ERR2486360	WGS	600	169487909	PRJEB25776	SAMEA1045150	107874620	LSHTM	public	fastq,sra	ena,gs,ncbi,s3	ena,gs.US,ncbi.public,s3.us-east-1	chicken Caeca genomic DNA isolated from specific day	ERC000011	2018-10-31	2018-11-16	ERX2505406	LSHTM	2018-10-31 17:03:12	2018-03-30 11:50:37	public	Illumina MiSeq	Caeca	unspecified	PAIRED	PCR	METAGENOMIC	Gallus gallus	ILLUMINA	2018-11-05	SAMEA1045150	ERS2351506	ERS2351506	ERP107730	chicken Caeca isolate	N/A	2016-10-31	24	7	35	United Kingdom	Europe	Armagh	Caecum	Ross 308					Gallus gallus domesticus
ERR2486361	WGS	600	88788827	PRJEB25776	SAMEA1045151	57643089	LSHTM	public	fastq,sra	ena,gs,ncbi,s3	ena,gs.US,ncbi.public,s3.us-east-1	chicken Caeca genomic DNA isolated from specific day	ERC000011	2018-10-31	2018-11-16	ERX2505407	LSHTM	2018-10-31 17:03:12	2018-03-30 11:50:37	public	Illumina MiSeq	Caeca	unspecified	PAIRED	PCR	METAGENOMIC	Gallus gallus	ILLUMINA	2018-11-05	SAMEA1045151	ERS2351507	ERS2351507	ERP107730	chicken Caeca isolate	N/A	2016-10-31	24	8	35	United Kingdom	Europe	Armagh	Caecum	Ross 308					Gallus gallus domesticus
ERR2486363	WGS	600	122920634	PRJEB25776	SAMEA1045154	78441592	LSHTM	public	fastq,sra	ena,gs,ncbi,s3	ena,gs.US,ncbi.public,s3.us-east-1	chicken Caeca genomic DNA isolated from specific day	ERC000011	2018-10-31	2018-11-16	ERX2505409	LSHTM	2018-10-31 17:03:12	2018-03-30 11:50:37	public	Illumina MiSeq	Caeca	unspecified	PAIRED	PCR	METAGENOMIC	Gallus gallus	ILLUMINA	2018-11-05	SAMEA1045154	ERS2351509	ERS2351509	ERP107730	chicken Caeca isolate	N/A	2016-10-31	24	10	35	United Kingdom	Europe	Armagh	Caecum	Ross 308					Gallus gallus domesticus
ERR2486364	WGS	600	123524720	PRJEB25776	SAMEA1045155	80487293	LSHTM	public	fastq,sra	ena,gs,ncbi,s3	ena,gs.US,ncbi.public,s3.us-east-1	chicken Caeca genomic DNA isolated from specific day	ERC000011	2018-10-31	2018-11-16	ERX2505410	LSHTM	2018-10-31 17:03:12	2018-03-30 11:50:37	public	Illumina MiSeq	Caeca	unspecified	PAIRED	PCR	METAGENOMIC	Gallus gallus	ILLUMINA	2018-11-05	SAMEA1045155	ERS2351510	ERS2351510	ERP107730	chicken Caeca isolate	N/A	2016-10-31	24	11	35	United Kingdom	Europe	Armagh	Caecum	Ross 308					Gallus gallus domesticus
ERR2486365	WGS	600	100057322	PRJEB25776	SAMEA1045156	63929270	LSHTM	public	fastq,sra	ena,gs,ncbi,s3	ena,gs.US,ncbi.public,s3.us-east-1	chicken Caeca genomic DNA isolated from specific day	ERC000011	2018-10-31	2018-11-16	ERX2505411	LSHTM	2018-10-31 17:03:12	2018-03-30 11:50:37	public	Illumina MiSeq	Caeca	unspecified	PAIRED	PCR	METAGENOMIC	Gallus gallus	ILLUMINA	2018-11-05	SAMEA1045156	ERS2351511	ERS2351511	ERP107730	chicken Caeca isolate	N/A	2016-10-31	24	12	35	United Kingdom	Europe	Armagh	Caecum	Ross 308					Gallus gallus domesticus
ERR2486366	WGS	600	217855532	PRJEB25776	SAMEA1045157	137808082	LSHTM	public	fastq,sra	ena,gs,ncbi,s3	ena,gs.US,ncbi.public,s3.us-east-1	chicken Caeca genomic DNA isolated from specific day	ERC000011	2018-10-31	2018-11-16	ERX2505412	LSHTM	2018-10-31 17:03:12	2018-03-30 11:50:37	public	Illumina MiSeq	Caeca	unspecified	PAIRED	PCR	METAGENOMIC	Gallus gallus	ILLUMINA	2018-11-05	SAMEA1045157	ERS2351512	ERS2351512	ERP107730	chicken Caeca isolate	N/A	2016-11-01	25	1	35	United Kingdom	Europe	Armagh	Caecum	Ross 308					Gallus gallus domesticus
ERR2486367	WGS	600	135206454	PRJEB25776	SAMEA1045158	87283718	LSHTM	public	fastq,sra	ena,gs,ncbi,s3	ena,gs.US,ncbi.public,s3.us-east-1	chicken Caeca genomic DNA isolated from specific day	ERC000011	2018-10-31	2018-11-16	ERX2505413	LSHTM	2018-10-31 17:03:12	2018-03-30 11:50:37	public	Illumina MiSeq	Caeca	unspecified	PAIRED	PCR	METAGENOMIC	Gallus gallus	ILLUMINA	2018-11-05	SAMEA1045158	ERS2351513	ERS2351513	ERP107730	chicken Caeca isolate	N/A	2016-11-01	25	2	35	United Kingdom	Europe	Armagh	Caecum	Ross 308					Gallus gallus domesticus
ERR2486368	WGS	600	119192437	PRJEB25776	SAMEA1045159	77155547	LSHTM	public	fastq,sra	ena,gs,ncbi,s3	ena,gs.US,ncbi.public,s3.us-east-1	chicken Caeca genomic DNA isolated from specific day	ERC000011	2018-10-31	2018-11-16	ERX2505414	LSHTM	2018-10-31 17:03:12	2018-03-30 11:50:37	public	Illumina MiSeq	Caeca	unspecified	PAIRED	PCR	METAGENOMIC	Gallus gallus	ILLUMINA	2018-11-05	SAMEA1045159	ERS2351514	ERS2351514	ERP107730	chicken Caeca isolate	N/A	2016-11-01	25	3	35	United Kingdom	Europe	Armagh	Caecum	Ross 308					Gallus gallus domesticus
ERR2486369	WGS	600	38069886	PRJEB25776	SAMEA1045160	24537495	LSHTM	public	fastq,sra	ena,gs,ncbi,s3	ena,gs.US,ncbi.public,s3.us-east-1	chicken Caeca genomic DNA isolated from specific day	ERC000011	2018-10-31	2018-11-16	ERX2505415	LSHTM	2018-10-31 17:03:12	2018-03-30 11:50:37	public	Illumina MiSeq	Caeca	unspecified	PAIRED	PCR	METAGENOMIC	Gallus gallus	ILLUMINA	2018-11-05	SAMEA1045160	ERS2351515	ERS2351515	ERP107730	chicken Caeca isolate	N/A	2016-11-01	25	4	35	United Kingdom	Europe	Armagh	Caecum	Ross 308					Gallus gallus domesticus
ERR2486370	WGS	599	34620354	PRJEB25776	SAMEA1045161	22011018	LSHTM	public	fastq,sra	ena,gs,ncbi,s3	ena,gs.US,ncbi.public,s3.us-east-1	chicken Caeca genomic DNA isolated from specific day	ERC000011	2018-10-31	2018-11-16	ERX2505416	LSHTM	2018-10-31 17:03:12	2018-03-30 11:50:37	public	Illumina MiSeq	Caeca	unspecified	PAIRED	PCR	METAGENOMIC	Gallus gallus	ILLUMINA	2018-11-05	SAMEA1045161	ERS2351516	ERS2351516	ERP107730	chicken Caeca isolate	N/A	2016-11-01	25	5	35	United Kingdom	Europe	Armagh	Caecum	Ross 308					Gallus gallus domesticus
ERR2486371	WGS	600	905791	PRJEB25776	SAMEA1045162	756989	LSHTM	public	fastq,sra	ena,gs,ncbi,s3	ena,gs.US,ncbi.public,s3.us-east-1	chicken Caeca genomic DNA isolated from specific day	ERC000011	2018-10-31	2018-11-16	ERX2505417	LSHTM	2018-10-31 17:03:12	2018-03-30 11:50:37	public	Illumina MiSeq	Caeca	unspecified	PAIRED	PCR	METAGENOMIC	Gallus gallus	ILLUMINA	2018-11-05	SAMEA1045162	ERS2351517	ERS2351517	ERP107730	chicken Caeca isolate	N/A	2016-11-01	25	6	35	United Kingdom	Europe	Armagh	Caecum	Ross 308					Gallus gallus domesticus
ERR2486372	WGS	600	141696442	PRJEB25776	SAMEA1045163	90980500	LSHTM	public	fastq,sra	ena,gs,ncbi,s3	ena,gs.US,ncbi.public,s3.us-east-1	chicken Caeca genomic DNA isolated from specific day	ERC000011	2018-10-31	2018-11-16	ERX2505418	LSHTM	2018-10-31 17:03:12	2018-03-30 11:50:37	public	Illumina MiSeq	Caeca	unspecified	PAIRED	PCR	METAGENOMIC	Gallus gallus	ILLUMINA	2018-11-05	SAMEA1045163	ERS2351518	ERS2351518	ERP107730	chicken Caeca isolate	N/A	2016-11-01	25	7	35	United Kingdom	Europe	Armagh	Caecum	Ross 308					Gallus gallus domesticus
ERR2486373	WGS	600	190477713	PRJEB25776	SAMEA1045164	122750287	LSHTM	public	fastq,sra	ena,gs,ncbi,s3	ena,gs.US,ncbi.public,s3.us-east-1	chicken Caeca genomic DNA isolated from specific day	ERC000011	2018-10-31	2018-11-16	ERX2505419	LSHTM	2018-10-31 17:03:12	2018-03-30 11:50:37	public	Illumina MiSeq	Caeca	unspecified	PAIRED	PCR	METAGENOMIC	Gallus gallus	ILLUMINA	2018-11-05	SAMEA1045164	ERS2351519	ERS2351519	ERP107730	chicken Caeca isolate	N/A	2016-11-01	25	8	35	United Kingdom	Europe	Armagh	Caecum	Ross 308					Gallus gallus domesticus
ERR2486375	WGS	600	1052936	PRJEB25776	SAMEA1045166	864941	LSHTM	public	fastq,sra	ena,gs,ncbi,s3	ena,gs.US,ncbi.public,s3.us-east-1	chicken Caeca genomic DNA isolated from specific day	ERC000011	2018-10-31	2018-11-16	ERX2505421	LSHTM	2018-10-31 17:03:12	2018-03-30 11:50:37	public	Illumina MiSeq	Caeca	unspecified	PAIRED	PCR	METAGENOMIC	Gallus gallus	ILLUMINA	2018-11-05	SAMEA1045166	ERS2351521	ERS2351521	ERP107730	chicken Caeca isolate	N/A	2016-11-01	25	10	35	United Kingdom	Europe	Armagh	Caecum	Ross 308					Gallus gallus domesticus
ERR2486376	WGS	599	101164307	PRJEB25776	SAMEA1045167	64094186	LSHTM	public	fastq,sra	ena,gs,ncbi,s3	ena,gs.US,ncbi.public,s3.us-east-1	chicken Caeca genomic DNA isolated from specific day	ERC000011	2018-10-31	2018-11-16	ERX2505422	LSHTM	2018-10-31 17:03:12	2018-03-30 11:50:37	public	Illumina MiSeq	Caeca	unspecified	PAIRED	PCR	METAGENOMIC	Gallus gallus	ILLUMINA	2018-11-05	SAMEA1045167	ERS2351522	ERS2351522	ERP107730	chicken Caeca isolate	N/A	2016-11-01	25	11	35	United Kingdom	Europe	Armagh	Caecum	Ross 308					Gallus gallus domesticus
ERR2486378	WGS	600	168731016	PRJEB25776	SAMEA1045169	108776636	LSHTM	public	fastq,sra	ena,gs,ncbi,s3	ena,gs.US,ncbi.public,s3.us-east-1	chicken Caeca genomic DNA isolated from specific day	ERC000011	2018-10-31	2018-11-16	ERX2505424	LSHTM	2018-10-31 17:03:12	2018-03-30 11:50:37	public	Illumina MiSeq	Caeca	unspecified	PAIRED	PCR	METAGENOMIC	Gallus gallus	ILLUMINA	2018-11-05	SAMEA1045169	ERS2351524	ERS2351524	ERP107730	chicken Caeca isolate	N/A	2016-11-02	26	1	35	United Kingdom	Europe	Armagh	Caecum	Ross 308					Gallus gallus domesticus
ERR2486379	WGS	599	204647097	PRJEB25776	SAMEA1045170	131300529	LSHTM	public	fastq,sra	ena,gs,ncbi,s3	ena,gs.US,ncbi.public,s3.us-east-1	chicken Caeca genomic DNA isolated from specific day	ERC000011	2018-10-31	2018-11-16	ERX2505425	LSHTM	2018-10-31 17:03:12	2018-03-30 11:50:37	public	Illumina MiSeq	Caeca	unspecified	PAIRED	PCR	METAGENOMIC	Gallus gallus	ILLUMINA	2018-11-05	SAMEA1045170	ERS2351525	ERS2351525	ERP107730	chicken Caeca isolate	N/A	2016-11-02	26	2	35	United Kingdom	Europe	Armagh	Caecum	Ross 308					Gallus gallus domesticus
ERR2486380	WGS	600	156273906	PRJEB25776	SAMEA1045171	99941295	LSHTM	public	fastq,sra	ena,gs,ncbi,s3	ena,gs.US,ncbi.public,s3.us-east-1	chicken Caeca genomic DNA isolated from specific day	ERC000011	2018-10-31	2018-11-16	ERX2505426	LSHTM	2018-10-31 17:03:12	2018-03-30 11:50:37	public	Illumina MiSeq	Caeca	unspecified	PAIRED	PCR	METAGENOMIC	Gallus gallus	ILLUMINA	2018-11-05	SAMEA1045171	ERS2351526	ERS2351526	ERP107730	chicken Caeca isolate	N/A	2016-11-02	26	3	35	United Kingdom	Europe	Armagh	Caecum	Ross 308					Gallus gallus domesticus
ERR2486382	WGS	600	48279679	PRJEB25776	SAMEA1045173	30847410	LSHTM	public	fastq,sra	ena,gs,ncbi,s3	ena,gs.US,ncbi.public,s3.us-east-1	chicken Caeca genomic DNA isolated from specific day	ERC000011	2018-10-31	2018-11-16	ERX2505428	LSHTM	2018-10-31 17:03:12	2018-03-30 11:50:37	public	Illumina MiSeq	Caeca	unspecified	PAIRED	PCR	METAGENOMIC	Gallus gallus	ILLUMINA	2018-11-05	SAMEA1045173	ERS2351528	ERS2351528	ERP107730	chicken Caeca isolate	N/A	2016-11-02	26	5	35	United Kingdom	Europe	Armagh	Caecum	Ross 308					Gallus gallus domesticus
ERR2486383	WGS	600	162445473	PRJEB25776	SAMEA1045174	103133038	LSHTM	public	fastq,sra	ena,gs,ncbi,s3	ena,gs.US,ncbi.public,s3.us-east-1	chicken Caeca genomic DNA isolated from specific day	ERC000011	2018-10-31	2018-11-16	ERX2505429	LSHTM	2018-10-31 17:03:12	2018-03-30 11:50:37	public	Illumina MiSeq	Caeca	unspecified	PAIRED	PCR	METAGENOMIC	Gallus gallus	ILLUMINA	2018-11-05	SAMEA1045174	ERS2351529	ERS2351529	ERP107730	chicken Caeca isolate	N/A	2016-11-02	26	6	35	United Kingdom	Europe	Armagh	Caecum	Ross 308					Gallus gallus domesticus
ERR2486385	WGS	600	202659931	PRJEB25776	SAMEA1045176	129566395	LSHTM	public	fastq,sra	ena,gs,ncbi,s3	ena,gs.US,ncbi.public,s3.us-east-1	chicken Caeca genomic DNA isolated from specific day	ERC000011	2018-10-31	2018-11-16	ERX2505431	LSHTM	2018-10-31 17:03:12	2018-03-30 11:50:37	public	Illumina MiSeq	Caeca	unspecified	PAIRED	PCR	METAGENOMIC	Gallus gallus	ILLUMINA	2018-11-05	SAMEA1045176	ERS2351531	ERS2351531	ERP107730	chicken Caeca isolate	N/A	2016-11-02	26	8	35	United Kingdom	Europe	Armagh	Caecum	Ross 308					Gallus gallus domesticus
ERR2486387	WGS	600	206235685	PRJEB25776	SAMEA1045178	133190958	LSHTM	public	fastq,sra	ena,gs,ncbi,s3	ena,gs.US,ncbi.public,s3.us-east-1	chicken Caeca genomic DNA isolated from specific day	ERC000011	2018-10-31	2018-11-16	ERX2505433	LSHTM	2018-10-31 17:03:12	2018-03-30 11:50:37	public	Illumina MiSeq	Caeca	unspecified	PAIRED	PCR	METAGENOMIC	Gallus gallus	ILLUMINA	2018-11-05	SAMEA1045178	ERS2351533	ERS2351533	ERP107730	chicken Caeca isolate	N/A	2016-11-02	26	10	35	United Kingdom	Europe	Armagh	Caecum	Ross 308					Gallus gallus domesticus
ERR2486388	WGS	600	100014800	PRJEB25776	SAMEA1045179	64205511	LSHTM	public	fastq,sra	ena,gs,ncbi,s3	ena,gs.US,ncbi.public,s3.us-east-1	chicken Caeca genomic DNA isolated from specific day	ERC000011	2018-10-31	2018-11-16	ERX2505434	LSHTM	2018-10-31 17:03:12	2018-03-30 11:50:37	public	Illumina MiSeq	Caeca	unspecified	PAIRED	PCR	METAGENOMIC	Gallus gallus	ILLUMINA	2018-11-05	SAMEA1045179	ERS2351534	ERS2351534	ERP107730	chicken Caeca isolate	N/A	2016-11-02	26	11	35	United Kingdom	Europe	Armagh	Caecum	Ross 308					Gallus gallus domesticus
ERR2486389	WGS	600	183621021	PRJEB25776	SAMEA1045180	117968568	LSHTM	public	fastq,sra	ena,gs,ncbi,s3	ena,gs.US,ncbi.public,s3.us-east-1	chicken Caeca genomic DNA isolated from specific day	ERC000011	2018-10-31	2018-11-16	ERX2505435	LSHTM	2018-10-31 17:03:12	2018-03-30 11:50:37	public	Illumina MiSeq	Caeca	unspecified	PAIRED	PCR	METAGENOMIC	Gallus gallus	ILLUMINA	2018-11-05	SAMEA1045180	ERS2351535	ERS2351535	ERP107730	chicken Caeca isolate	N/A	2016-11-02	26	12	35	United Kingdom	Europe	Armagh	Caecum	Ross 308					Gallus gallus domesticus
ERR2486391	WGS	600	154316473	PRJEB25776	SAMEA1045182	101327998	LSHTM	public	fastq,sra	ena,gs,ncbi,s3	ena,gs.US,ncbi.public,s3.us-east-1	chicken Caeca genomic DNA isolated from specific day	ERC000011	2018-10-31	2018-11-16	ERX2505437	LSHTM	2018-10-31 17:03:12	2018-03-30 11:50:37	public	Illumina MiSeq	Caeca	unspecified	PAIRED	PCR	METAGENOMIC	Gallus gallus	ILLUMINA	2018-11-05	SAMEA1045182	ERS2351537	ERS2351537	ERP107730	chicken Caeca isolate	N/A	2016-11-03	27	2	35	United Kingdom	Europe	Armagh	Caecum	Ross 308					Gallus gallus domesticus
ERR2486393	WGS	600	122935322	PRJEB25776	SAMEA1045184	80180242	LSHTM	public	fastq,sra	ena,gs,ncbi,s3	ena,gs.US,ncbi.public,s3.us-east-1	chicken Caeca genomic DNA isolated from specific day	ERC000011	2018-10-31	2018-11-16	ERX2505439	LSHTM	2018-10-31 17:03:12	2018-03-30 11:50:37	public	Illumina MiSeq	Caeca	unspecified	PAIRED	PCR	METAGENOMIC	Gallus gallus	ILLUMINA	2018-11-05	SAMEA1045184	ERS2351539	ERS2351539	ERP107730	chicken Caeca isolate	N/A	2016-11-03	27	4	35	United Kingdom	Europe	Armagh	Caecum	Ross 308					Gallus gallus domesticus
ERR2486394	WGS	600	47624173	PRJEB25776	SAMEA1045185	30445515	LSHTM	public	fastq,sra	ena,gs,ncbi,s3	ena,gs.US,ncbi.public,s3.us-east-1	chicken Caeca genomic DNA isolated from specific day	ERC000011	2018-10-31	2018-11-16	ERX2505440	LSHTM	2018-10-31 17:03:12	2018-03-30 11:50:37	public	Illumina MiSeq	Caeca	unspecified	PAIRED	PCR	METAGENOMIC	Gallus gallus	ILLUMINA	2018-11-05	SAMEA1045185	ERS2351540	ERS2351540	ERP107730	chicken Caeca isolate	N/A	2016-11-03	27	5	35	United Kingdom	Europe	Armagh	Caecum	Ross 308					Gallus gallus domesticus
ERR2486395	WGS	600	98943482	PRJEB25776	SAMEA1045186	64334071	LSHTM	public	fastq,sra	ena,gs,ncbi,s3	ena,gs.US,ncbi.public,s3.us-east-1	chicken Caeca genomic DNA isolated from specific day	ERC000011	2018-10-31	2018-11-16	ERX2505441	LSHTM	2018-10-31 17:03:12	2018-03-30 11:50:37	public	Illumina MiSeq	Caeca	unspecified	PAIRED	PCR	METAGENOMIC	Gallus gallus	ILLUMINA	2018-11-05	SAMEA1045186	ERS2351541	ERS2351541	ERP107730	chicken Caeca isolate	N/A	2016-11-03	27	6	35	United Kingdom	Europe	Armagh	Caecum	Ross 308					Gallus gallus domesticus
ERR2486397	WGS	599	255286084	PRJEB25776	SAMEA1045188	169165394	LSHTM	public	fastq,sra	ena,gs,ncbi,s3	ena,gs.US,ncbi.public,s3.us-east-1	chicken Caeca genomic DNA isolated from specific day	ERC000011	2018-10-31	2018-11-16	ERX2505443	LSHTM	2018-10-31 17:03:12	2018-03-30 11:50:37	public	Illumina MiSeq	Caeca	unspecified	PAIRED	PCR	METAGENOMIC	Gallus gallus	ILLUMINA	2018-11-05	SAMEA1045188	ERS2351543	ERS2351543	ERP107730	chicken Caeca isolate	N/A	2016-11-04	28	1	35	United Kingdom	Europe	Armagh	Caecum	Ross 308					Gallus gallus domesticus
ERR2486398	WGS	600	139132566	PRJEB25776	SAMEA1045189	91569332	LSHTM	public	fastq,sra	ena,gs,ncbi,s3	ena,gs.US,ncbi.public,s3.us-east-1	chicken Caeca genomic DNA isolated from specific day	ERC000011	2018-10-31	2018-11-16	ERX2505444	LSHTM	2018-10-31 17:03:12	2018-03-30 11:50:37	public	Illumina MiSeq	Caeca	unspecified	PAIRED	PCR	METAGENOMIC	Gallus gallus	ILLUMINA	2018-11-05	SAMEA1045189	ERS2351544	ERS2351544	ERP107730	chicken Caeca isolate	N/A	2016-11-04	28	2	35	United Kingdom	Europe	Armagh	Caecum	Ross 308					Gallus gallus domesticus
ERR2486399	WGS	599	163646857	PRJEB25776	SAMEA1045190	107986291	LSHTM	public	fastq,sra	ena,gs,ncbi,s3	ena,gs.US,ncbi.public,s3.us-east-1	chicken Caeca genomic DNA isolated from specific day	ERC000011	2018-10-31	2018-11-16	ERX2505445	LSHTM	2018-10-31 17:03:12	2018-03-30 11:50:37	public	Illumina MiSeq	Caeca	unspecified	PAIRED	PCR	METAGENOMIC	Gallus gallus	ILLUMINA	2018-11-05	SAMEA1045190	ERS2351545	ERS2351545	ERP107730	chicken Caeca isolate	N/A	2016-11-04	28	3	35	United Kingdom	Europe	Armagh	Caecum	Ross 308					Gallus gallus domesticus
ERR2486400	WGS	599	107614174	PRJEB25776	SAMEA1045191	70601643	LSHTM	public	fastq,sra	ena,gs,ncbi,s3	ena,gs.US,ncbi.public,s3.us-east-1	chicken Caeca genomic DNA isolated from specific day	ERC000011	2018-10-31	2018-11-16	ERX2505446	LSHTM	2018-10-31 17:03:12	2018-03-30 11:50:37	public	Illumina MiSeq	Caeca	unspecified	PAIRED	PCR	METAGENOMIC	Gallus gallus	ILLUMINA	2018-11-05	SAMEA1045191	ERS2351546	ERS2351546	ERP107730	chicken Caeca isolate	N/A	2016-11-04	28	4	35	United Kingdom	Europe	Armagh	Caecum	Ross 308					Gallus gallus domesticus
ERR2486401	WGS	600	167450096	PRJEB25776	SAMEA1045192	109432680	LSHTM	public	fastq,sra	ena,gs,ncbi,s3	ena,gs.US,ncbi.public,s3.us-east-1	chicken Caeca genomic DNA isolated from specific day	ERC000011	2018-10-31	2018-11-16	ERX2505447	LSHTM	2018-10-31 17:03:12	2018-03-30 11:50:37	public	Illumina MiSeq	Caeca	unspecified	PAIRED	PCR	METAGENOMIC	Gallus gallus	ILLUMINA	2018-11-05	SAMEA1045192	ERS2351547	ERS2351547	ERP107730	chicken Caeca isolate	N/A	2016-11-04	28	5	35	United Kingdom	Europe	Armagh	Caecum	Ross 308					Gallus gallus domesticus
ERR2486402	WGS	599	151581943	PRJEB25776	SAMEA1045193	99772105	LSHTM	public	fastq,sra	ena,gs,ncbi,s3	ena,gs.US,ncbi.public,s3.us-east-1	chicken Caeca genomic DNA isolated from specific day	ERC000011	2018-10-31	2018-11-16	ERX2505448	LSHTM	2018-10-31 17:03:12	2018-03-30 11:50:37	public	Illumina MiSeq	Caeca	unspecified	PAIRED	PCR	METAGENOMIC	Gallus gallus	ILLUMINA	2018-11-05	SAMEA1045193	ERS2351548	ERS2351548	ERP107730	chicken Caeca isolate	N/A	2016-11-04	28	6	35	United Kingdom	Europe	Armagh	Caecum	Ross 308					Gallus gallus domesticus
ERR2486403	WGS	597	107210114	PRJEB25776	SAMEA1045194	70402394	LSHTM	public	fastq,sra	ena,gs,ncbi,s3	ena,gs.US,ncbi.public,s3.us-east-1	chicken Caeca genomic DNA isolated from specific day	ERC000011	2018-10-31	2018-11-16	ERX2505449	LSHTM	2018-10-31 17:03:12	2018-03-30 11:50:37	public	Illumina MiSeq	Caeca	unspecified	PAIRED	PCR	METAGENOMIC	Gallus gallus	ILLUMINA	2018-11-05	SAMEA1045194	ERS2351549	ERS2351549	ERP107730	chicken Caeca isolate	N/A	2016-11-04	28	7	35	United Kingdom	Europe	Armagh	Caecum	Ross 308					Gallus gallus domesticus
ERR2486405	WGS	599	11692937	PRJEB25776	SAMEA1045196	7706488	LSHTM	public	fastq,sra	ena,gs,ncbi,s3	ena,gs.US,ncbi.public,s3.us-east-1	chicken Caeca genomic DNA isolated from specific day	ERC000011	2018-10-31	2018-11-16	ERX2505451	LSHTM	2018-10-31 17:03:12	2018-03-30 11:50:38	public	Illumina MiSeq	Caeca	unspecified	PAIRED	PCR	METAGENOMIC	Gallus gallus	ILLUMINA	2018-11-05	SAMEA1045196	ERS2351551	ERS2351551	ERP107730	chicken Caeca isolate	N/A	2016-11-04	28	9	35	United Kingdom	Europe	Armagh	Caecum	Ross 308					Gallus gallus domesticus
ERR2486406	WGS	599	73121307	PRJEB25776	SAMEA1045197	48225382	LSHTM	public	fastq,sra	ena,gs,ncbi,s3	ena,gs.US,ncbi.public,s3.us-east-1	chicken Caeca genomic DNA isolated from specific day	ERC000011	2018-10-31	2018-11-16	ERX2505452	LSHTM	2018-10-31 17:03:12	2018-03-30 11:50:38	public	Illumina MiSeq	Caeca	unspecified	PAIRED	PCR	METAGENOMIC	Gallus gallus	ILLUMINA	2018-11-05	SAMEA1045197	ERS2351552	ERS2351552	ERP107730	chicken Caeca isolate	N/A	2016-11-04	28	10	35	United Kingdom	Europe	Armagh	Caecum	Ross 308					Gallus gallus domesticus
ERR2486407	WGS	598	154323803	PRJEB25776	SAMEA1045198	101425710	LSHTM	public	fastq,sra	ena,gs,ncbi,s3	ena,gs.US,ncbi.public,s3.us-east-1	chicken Caeca genomic DNA isolated from specific day	ERC000011	2018-10-31	2018-11-16	ERX2505453	LSHTM	2018-10-31 17:03:12	2018-03-30 11:50:38	public	Illumina MiSeq	Caeca	unspecified	PAIRED	PCR	METAGENOMIC	Gallus gallus	ILLUMINA	2018-11-05	SAMEA1045198	ERS2351553	ERS2351553	ERP107730	chicken Caeca isolate	N/A	2016-11-04	28	11	35	United Kingdom	Europe	Armagh	Caecum	Ross 308					Gallus gallus domesticus
ERR2486409	WGS	599	217765367	PRJEB25776	SAMEA1045200	141331263	LSHTM	public	fastq,sra	ena,gs,ncbi,s3	ena,gs.US,ncbi.public,s3.us-east-1	chicken Caeca genomic DNA isolated from specific day	ERC000011	2018-10-31	2018-11-16	ERX2505455	LSHTM	2018-10-31 17:03:12	2018-03-30 11:50:38	public	Illumina MiSeq	Caeca	unspecified	PAIRED	PCR	METAGENOMIC	Gallus gallus	ILLUMINA	2018-11-05	SAMEA1045200	ERS2351555	ERS2351555	ERP107730	chicken Caeca isolate	N/A	2016-11-05	29	1	35	United Kingdom	Europe	Armagh	Caecum	Ross 308					Gallus gallus domesticus
ERR2486411	WGS	599	85248742	PRJEB25776	SAMEA1045202	55528932	LSHTM	public	fastq,sra	ena,gs,ncbi,s3	ena,gs.US,ncbi.public,s3.us-east-1	chicken Caeca genomic DNA isolated from specific day	ERC000011	2018-10-31	2018-11-16	ERX2505457	LSHTM	2018-10-31 17:03:12	2018-03-30 11:50:38	public	Illumina MiSeq	Caeca	unspecified	PAIRED	PCR	METAGENOMIC	Gallus gallus	ILLUMINA	2018-11-05	SAMEA1045202	ERS2351557	ERS2351557	ERP107730	chicken Caeca isolate	N/A	2016-11-05	29	3	35	United Kingdom	Europe	Armagh	Caecum	Ross 308					Gallus gallus domesticus
ERR2486412	WGS	600	143816725	PRJEB25776	SAMEA1045203	92884735	LSHTM	public	fastq,sra	ena,gs,ncbi,s3	ena,gs.US,ncbi.public,s3.us-east-1	chicken Caeca genomic DNA isolated from specific day	ERC000011	2018-10-31	2018-11-16	ERX2505458	LSHTM	2018-10-31 17:03:12	2018-03-30 11:50:38	public	Illumina MiSeq	Caeca	unspecified	PAIRED	PCR	METAGENOMIC	Gallus gallus	ILLUMINA	2018-11-05	SAMEA1045203	ERS2351558	ERS2351558	ERP107730	chicken Caeca isolate	N/A	2016-11-05	29	4	35	United Kingdom	Europe	Armagh	Caecum	Ross 308					Gallus gallus domesticus
ERR2486413	WGS	600	163544333	PRJEB25776	SAMEA1045204	104510707	LSHTM	public	fastq,sra	ena,gs,ncbi,s3	ena,gs.US,ncbi.public,s3.us-east-1	chicken Caeca genomic DNA isolated from specific day	ERC000011	2018-10-31	2018-11-16	ERX2505459	LSHTM	2018-10-31 17:03:12	2018-03-30 11:50:38	public	Illumina MiSeq	Caeca	unspecified	PAIRED	PCR	METAGENOMIC	Gallus gallus	ILLUMINA	2018-11-05	SAMEA1045204	ERS2351559	ERS2351559	ERP107730	chicken Caeca isolate	N/A	2016-11-05	29	5	35	United Kingdom	Europe	Armagh	Caecum	Ross 308					Gallus gallus domesticus
ERR2486414	WGS	600	182036669	PRJEB25776	SAMEA1045205	118066193	LSHTM	public	fastq,sra	ena,gs,ncbi,s3	ena,gs.US,ncbi.public,s3.us-east-1	chicken Caeca genomic DNA isolated from specific day	ERC000011	2018-10-31	2018-11-16	ERX2505460	LSHTM	2018-10-31 17:03:12	2018-03-30 11:50:38	public	Illumina MiSeq	Caeca	unspecified	PAIRED	PCR	METAGENOMIC	Gallus gallus	ILLUMINA	2018-11-05	SAMEA1045205	ERS2351560	ERS2351560	ERP107730	chicken Caeca isolate	N/A	2016-11-05	29	6	35	United Kingdom	Europe	Armagh	Caecum	Ross 308					Gallus gallus domesticus
ERR2486415	WGS	600	129152692	PRJEB25776	SAMEA1045206	84546596	LSHTM	public	fastq,sra	ena,gs,ncbi,s3	ena,gs.US,ncbi.public,s3.us-east-1	chicken Caeca genomic DNA isolated from specific day	ERC000011	2018-10-31	2018-11-16	ERX2505461	LSHTM	2018-10-31 17:03:12	2018-03-30 11:50:38	public	Illumina MiSeq	Caeca	unspecified	PAIRED	PCR	METAGENOMIC	Gallus gallus	ILLUMINA	2018-11-05	SAMEA1045206	ERS2351561	ERS2351561	ERP107730	chicken Caeca isolate	N/A	2016-11-05	29	7	35	United Kingdom	Europe	Armagh	Caecum	Ross 308					Gallus gallus domesticus
ERR2486416	WGS	600	19058090	PRJEB25776	SAMEA1045207	13073290	LSHTM	public	fastq,sra	ena,gs,ncbi,s3	ena,gs.US,ncbi.public,s3.us-east-1	chicken Caeca genomic DNA isolated from specific day	ERC000011	2018-10-31	2018-11-16	ERX2505462	LSHTM	2018-10-31 17:03:12	2018-03-30 11:50:38	public	Illumina MiSeq	Caeca	unspecified	PAIRED	PCR	METAGENOMIC	Gallus gallus	ILLUMINA	2018-11-05	SAMEA1045207	ERS2351562	ERS2351562	ERP107730	chicken Caeca isolate	N/A	2016-11-05	29	8	35	United Kingdom	Europe	Armagh	Caecum	Ross 308					Gallus gallus domesticus
ERR2486417	WGS	599	44342148	PRJEB25776	SAMEA1045208	28425987	LSHTM	public	fastq,sra	ena,gs,ncbi,s3	ena,gs.US,ncbi.public,s3.us-east-1	chicken Caeca genomic DNA isolated from specific day	ERC000011	2018-10-31	2018-11-16	ERX2505463	LSHTM	2018-10-31 17:03:12	2018-03-30 11:50:38	public	Illumina MiSeq	Caeca	unspecified	PAIRED	PCR	METAGENOMIC	Gallus gallus	ILLUMINA	2018-11-05	SAMEA1045208	ERS2351563	ERS2351563	ERP107730	chicken Caeca isolate	N/A	2016-11-05	29	9	35	United Kingdom	Europe	Armagh	Caecum	Ross 308					Gallus gallus domesticus
ERR2486418	WGS	601	130918303	PRJEB25776	SAMEA1045209	85758896	LSHTM	public	fastq,sra	ena,gs,ncbi,s3	ena,gs.US,ncbi.public,s3.us-east-1	chicken Caeca genomic DNA isolated from specific day	ERC000011	2018-10-31	2018-11-16	ERX2505464	LSHTM	2018-10-31 17:03:12	2018-03-30 11:50:38	public	Illumina MiSeq	Caeca	unspecified	PAIRED	PCR	METAGENOMIC	Gallus gallus	ILLUMINA	2018-11-05	SAMEA1045209	ERS2351564	ERS2351564	ERP107730	chicken Caeca isolate	N/A	2016-11-05	29	10	35	United Kingdom	Europe	Armagh	Caecum	Ross 308					Gallus gallus domesticus
ERR2486419	WGS	598	155760492	PRJEB25776	SAMEA1045210	102372178	LSHTM	public	fastq,sra	ena,gs,ncbi,s3	ena,gs.US,ncbi.public,s3.us-east-1	chicken Caeca genomic DNA isolated from specific day	ERC000011	2018-10-31	2018-11-16	ERX2505465	LSHTM	2018-10-31 17:03:12	2018-03-30 11:50:38	public	Illumina MiSeq	Caeca	unspecified	PAIRED	PCR	METAGENOMIC	Gallus gallus	ILLUMINA	2018-11-05	SAMEA1045210	ERS2351565	ERS2351565	ERP107730	chicken Caeca isolate	N/A	2016-11-05	29	11	35	United Kingdom	Europe	Armagh	Caecum	Ross 308					Gallus gallus domesticus
ERR2486420	WGS	599	232271157	PRJEB25776	SAMEA1045211	152964221	LSHTM	public	fastq,sra	ena,gs,ncbi,s3	ena,gs.US,ncbi.public,s3.us-east-1	chicken Caeca genomic DNA isolated from specific day	ERC000011	2018-10-31	2018-11-16	ERX2505466	LSHTM	2018-10-31 17:03:12	2018-03-30 11:50:38	public	Illumina MiSeq	Caeca	unspecified	PAIRED	PCR	METAGENOMIC	Gallus gallus	ILLUMINA	2018-11-05	SAMEA1045211	ERS2351566	ERS2351566	ERP107730	chicken Caeca isolate	N/A	2016-11-05	29	12	35	United Kingdom	Europe	Armagh	Caecum	Ross 308					Gallus gallus domesticus
ERR2486421	WGS	599	219546058	PRJEB25776	SAMEA1045212	142148712	LSHTM	public	fastq,sra	ena,gs,ncbi,s3	ena,gs.US,ncbi.public,s3.us-east-1	chicken Caeca genomic DNA isolated from specific day	ERC000011	2018-10-31	2018-11-16	ERX2505467	LSHTM	2018-10-31 17:03:12	2018-03-30 11:50:38	public	Illumina MiSeq	Caeca	unspecified	PAIRED	PCR	METAGENOMIC	Gallus gallus	ILLUMINA	2018-11-05	SAMEA1045212	ERS2351567	ERS2351567	ERP107730	chicken Caeca isolate	N/A	2016-11-06	30	1	35	United Kingdom	Europe	Armagh	Caecum	Ross 308					Gallus gallus domesticus
ERR2486422	WGS	600	151868813	PRJEB25776	SAMEA1045213	98300879	LSHTM	public	fastq,sra	ena,gs,ncbi,s3	ena,gs.US,ncbi.public,s3.us-east-1	chicken Caeca genomic DNA isolated from specific day	ERC000011	2018-10-31	2018-11-16	ERX2505468	LSHTM	2018-10-31 17:03:12	2018-03-30 11:50:38	public	Illumina MiSeq	Caeca	unspecified	PAIRED	PCR	METAGENOMIC	Gallus gallus	ILLUMINA	2018-11-05	SAMEA1045213	ERS2351568	ERS2351568	ERP107730	chicken Caeca isolate	N/A	2016-11-06	30	2	35	United Kingdom	Europe	Armagh	Caecum	Ross 308					Gallus gallus domesticus
ERR2486423	WGS	600	59170716	PRJEB25776	SAMEA1045214	38611638	LSHTM	public	fastq,sra	ena,gs,ncbi,s3	ena,gs.US,ncbi.public,s3.us-east-1	chicken Caeca genomic DNA isolated from specific day	ERC000011	2018-10-31	2018-11-16	ERX2505469	LSHTM	2018-10-31 17:03:12	2018-03-30 11:50:38	public	Illumina MiSeq	Caeca	unspecified	PAIRED	PCR	METAGENOMIC	Gallus gallus	ILLUMINA	2018-11-05	SAMEA1045214	ERS2351569	ERS2351569	ERP107730	chicken Caeca isolate	N/A	2016-11-06	30	3	35	United Kingdom	Europe	Armagh	Caecum	Ross 308					Gallus gallus domesticus
ERR2486424	WGS	600	65652637	PRJEB25776	SAMEA1045215	42225922	LSHTM	public	fastq,sra	ena,gs,ncbi,s3	ena,gs.US,ncbi.public,s3.us-east-1	chicken Caeca genomic DNA isolated from specific day	ERC000011	2018-10-31	2018-11-16	ERX2505470	LSHTM	2018-10-31 17:03:12	2018-03-30 11:50:38	public	Illumina MiSeq	Caeca	unspecified	PAIRED	PCR	METAGENOMIC	Gallus gallus	ILLUMINA	2018-11-05	SAMEA1045215	ERS2351570	ERS2351570	ERP107730	chicken Caeca isolate	N/A	2016-11-06	30	4	35	United Kingdom	Europe	Armagh	Caecum	Ross 308					Gallus gallus domesticus
ERR2486425	WGS	599	54168253	PRJEB25776	SAMEA1045216	35278974	LSHTM	public	fastq,sra	ena,gs,ncbi,s3	ena,gs.US,ncbi.public,s3.us-east-1	chicken Caeca genomic DNA isolated from specific day	ERC000011	2018-10-31	2018-11-16	ERX2505471	LSHTM	2018-10-31 17:03:12	2018-03-30 11:50:38	public	Illumina MiSeq	Caeca	unspecified	PAIRED	PCR	METAGENOMIC	Gallus gallus	ILLUMINA	2018-11-05	SAMEA1045216	ERS2351571	ERS2351571	ERP107730	chicken Caeca isolate	N/A	2016-11-06	30	5	35	United Kingdom	Europe	Armagh	Caecum	Ross 308					Gallus gallus domesticus
ERR2486427	WGS	600	95939782	PRJEB25776	SAMEA1045218	61963622	LSHTM	public	fastq,sra	ena,gs,ncbi,s3	ena,gs.US,ncbi.public,s3.us-east-1	chicken Caeca genomic DNA isolated from specific day	ERC000011	2018-10-31	2018-11-16	ERX2505473	LSHTM	2018-10-31 17:03:12	2018-03-30 11:50:38	public	Illumina MiSeq	Caeca	unspecified	PAIRED	PCR	METAGENOMIC	Gallus gallus	ILLUMINA	2018-11-05	SAMEA1045218	ERS2351573	ERS2351573	ERP107730	chicken Caeca isolate	N/A	2016-11-06	30	7	35	United Kingdom	Europe	Armagh	Caecum	Ross 308					Gallus gallus domesticus
ERR2486429	WGS	600	26698524	PRJEB25776	SAMEA1045220	17059301	LSHTM	public	fastq,sra	ena,gs,ncbi,s3	ena,gs.US,ncbi.public,s3.us-east-1	chicken Caeca genomic DNA isolated from specific day	ERC000011	2018-10-31	2018-11-16	ERX2505475	LSHTM	2018-10-31 17:03:12	2018-03-30 11:50:38	public	Illumina MiSeq	Caeca	unspecified	PAIRED	PCR	METAGENOMIC	Gallus gallus	ILLUMINA	2018-11-05	SAMEA1045220	ERS2351575	ERS2351575	ERP107730	chicken Caeca isolate	N/A	2016-11-06	30	9	35	United Kingdom	Europe	Armagh	Caecum	Ross 308					Gallus gallus domesticus
ERR2486432	WGS	600	123137792	PRJEB25776	SAMEA1045223	83086892	LSHTM	public	fastq,sra	ena,gs,ncbi,s3	ena,gs.US,ncbi.public,s3.us-east-1	chicken Caeca genomic DNA isolated from specific day	ERC000011	2018-10-31	2018-11-16	ERX2505478	LSHTM	2018-10-31 17:03:12	2018-03-30 11:50:38	public	Illumina MiSeq	Caeca	unspecified	PAIRED	PCR	METAGENOMIC	Gallus gallus	ILLUMINA	2018-11-05	SAMEA1045223	ERS2351578	ERS2351578	ERP107730	chicken Caeca isolate	N/A	2016-11-06	30	12	35	United Kingdom	Europe	Armagh	Caecum	Ross 308					Gallus gallus domesticus
ERR2486433	WGS	598	213321809	PRJEB25776	SAMEA1045224	143740529	LSHTM	public	fastq,sra	ena,gs,ncbi,s3	ena,gs.US,ncbi.public,s3.us-east-1	chicken Caeca genomic DNA isolated from specific day	ERC000011	2018-10-31	2018-11-16	ERX2505479	LSHTM	2018-10-31 17:03:12	2018-03-30 11:50:38	public	Illumina MiSeq	Caeca	unspecified	PAIRED	PCR	METAGENOMIC	Gallus gallus	ILLUMINA	2018-11-05	SAMEA1045224	ERS2351579	ERS2351579	ERP107730	chicken Caeca isolate	N/A	2016-11-07	31	1	35	United Kingdom	Europe	Armagh	Caecum	Ross 308					Gallus gallus domesticus
ERR2486434	WGS	598	152644838	PRJEB25776	SAMEA1045225	103440770	LSHTM	public	fastq,sra	ena,gs,ncbi,s3	ena,gs.US,ncbi.public,s3.us-east-1	chicken Caeca genomic DNA isolated from specific day	ERC000011	2018-10-31	2018-11-16	ERX2505480	LSHTM	2018-10-31 17:03:12	2018-03-30 11:50:38	public	Illumina MiSeq	Caeca	unspecified	PAIRED	PCR	METAGENOMIC	Gallus gallus	ILLUMINA	2018-11-05	SAMEA1045225	ERS2351580	ERS2351580	ERP107730	chicken Caeca isolate	N/A	2016-11-07	31	2	35	United Kingdom	Europe	Armagh	Caecum	Ross 308					Gallus gallus domesticus
ERR2486437	WGS	599	154674334	PRJEB25776	SAMEA1045228	102938675	LSHTM	public	fastq,sra	ena,gs,ncbi,s3	ena,gs.US,ncbi.public,s3.us-east-1	chicken Caeca genomic DNA isolated from specific day	ERC000011	2018-10-31	2018-11-16	ERX2505483	LSHTM	2018-10-31 17:03:12	2018-03-30 11:50:38	public	Illumina MiSeq	Caeca	unspecified	PAIRED	PCR	METAGENOMIC	Gallus gallus	ILLUMINA	2018-11-05	SAMEA1045228	ERS2351583	ERS2351583	ERP107730	chicken Caeca isolate	N/A	2016-11-07	31	5	35	United Kingdom	Europe	Armagh	Caecum	Ross 308					Gallus gallus domesticus
ERR2486438	WGS	600	49693927	PRJEB25776	SAMEA1045229	33465980	LSHTM	public	fastq,sra	ena,gs,ncbi,s3	ena,gs.US,ncbi.public,s3.us-east-1	chicken Caeca genomic DNA isolated from specific day	ERC000011	2018-10-31	2018-11-16	ERX2505484	LSHTM	2018-10-31 17:03:12	2018-03-30 11:50:38	public	Illumina MiSeq	Caeca	unspecified	PAIRED	PCR	METAGENOMIC	Gallus gallus	ILLUMINA	2018-11-05	SAMEA1045229	ERS2351584	ERS2351584	ERP107730	chicken Caeca isolate	N/A	2016-11-07	31	6	35	United Kingdom	Europe	Armagh	Caecum	Ross 308					Gallus gallus domesticus
ERR2486439	WGS	597	65371616	PRJEB25776	SAMEA1045230	44156394	LSHTM	public	fastq,sra	ena,gs,ncbi,s3	ena,gs.US,ncbi.public,s3.us-east-1	chicken Caeca genomic DNA isolated from specific day	ERC000011	2018-10-31	2018-11-16	ERX2505485	LSHTM	2018-10-31 17:03:12	2018-03-30 11:50:38	public	Illumina MiSeq	Caeca	unspecified	PAIRED	PCR	METAGENOMIC	Gallus gallus	ILLUMINA	2018-11-05	SAMEA1045230	ERS2351585	ERS2351585	ERP107730	chicken Caeca isolate	N/A	2016-11-07	31	7	35	United Kingdom	Europe	Armagh	Caecum	Ross 308					Gallus gallus domesticus
ERR2486440	WGS	594	4702263	PRJEB25776	SAMEA1045231	3289986	LSHTM	public	fastq,sra	ena,gs,ncbi,s3	ena,gs.US,ncbi.public,s3.us-east-1	chicken Caeca genomic DNA isolated from specific day	ERC000011	2018-10-31	2018-11-16	ERX2505486	LSHTM	2018-10-31 17:03:12	2018-03-30 11:50:38	public	Illumina MiSeq	Caeca	unspecified	PAIRED	PCR	METAGENOMIC	Gallus gallus	ILLUMINA	2018-11-05	SAMEA1045231	ERS2351586	ERS2351586	ERP107730	chicken Caeca isolate	N/A	2016-11-07	31	8	35	United Kingdom	Europe	Armagh	Caecum	Ross 308					Gallus gallus domesticus
ERR2486442	WGS	598	113677503	PRJEB25776	SAMEA1045233	76626931	LSHTM	public	fastq,sra	ena,gs,ncbi,s3	ena,gs.US,ncbi.public,s3.us-east-1	chicken Caeca genomic DNA isolated from specific day	ERC000011	2018-10-31	2018-11-16	ERX2505488	LSHTM	2018-10-31 17:03:12	2018-03-30 11:50:38	public	Illumina MiSeq	Caeca	unspecified	PAIRED	PCR	METAGENOMIC	Gallus gallus	ILLUMINA	2018-11-05	SAMEA1045233	ERS2351588	ERS2351588	ERP107730	chicken Caeca isolate	N/A	2016-11-07	31	10	35	United Kingdom	Europe	Armagh	Caecum	Ross 308					Gallus gallus domesticus
ERR2486443	WGS	599	91363037	PRJEB25776	SAMEA1045234	62191760	LSHTM	public	fastq,sra	ena,gs,ncbi,s3	ena,gs.US,ncbi.public,s3.us-east-1	chicken Caeca genomic DNA isolated from specific day	ERC000011	2018-10-31	2018-11-16	ERX2505489	LSHTM	2018-10-31 17:03:12	2018-03-30 11:50:38	public	Illumina MiSeq	Caeca	unspecified	PAIRED	PCR	METAGENOMIC	Gallus gallus	ILLUMINA	2018-11-05	SAMEA1045234	ERS2351589	ERS2351589	ERP107730	chicken Caeca isolate	N/A	2016-11-07	31	11	35	United Kingdom	Europe	Armagh	Caecum	Ross 308					Gallus gallus domesticus
ERR2486444	WGS	596	143045801	PRJEB25776	SAMEA1045235	97507895	LSHTM	public	fastq,sra	ena,gs,ncbi,s3	ena,gs.US,ncbi.public,s3.us-east-1	chicken Caeca genomic DNA isolated from specific day	ERC000011	2018-10-31	2018-11-16	ERX2505490	LSHTM	2018-10-31 17:03:12	2018-03-30 11:50:38	public	Illumina MiSeq	Caeca	unspecified	PAIRED	PCR	METAGENOMIC	Gallus gallus	ILLUMINA	2018-11-05	SAMEA1045235	ERS2351590	ERS2351590	ERP107730	chicken Caeca isolate	N/A	2016-11-07	31	12	35	United Kingdom	Europe	Armagh	Caecum	Ross 308					Gallus gallus domesticus
ERR2486445	WGS	598	250497315	PRJEB25776	SAMEA1045236	163657520	LSHTM	public	fastq,sra	ena,gs,ncbi,s3	ena,gs.US,ncbi.public,s3.us-east-1	chicken Caeca genomic DNA isolated from specific day	ERC000011	2018-10-31	2018-11-16	ERX2505491	LSHTM	2018-10-31 17:03:12	2018-03-30 11:50:38	public	Illumina MiSeq	Caeca	unspecified	PAIRED	PCR	METAGENOMIC	Gallus gallus	ILLUMINA	2018-11-05	SAMEA1045236	ERS2351591	ERS2351591	ERP107730	chicken Caeca isolate	N/A	2016-11-08	32	1	35	United Kingdom	Europe	Armagh	Caecum	Ross 308					Gallus gallus domesticus
ERR2486447	WGS	599	65861446	PRJEB25776	SAMEA1045238	43642006	LSHTM	public	fastq,sra	ena,gs,ncbi,s3	ena,gs.US,ncbi.public,s3.us-east-1	chicken Caeca genomic DNA isolated from specific day	ERC000011	2018-10-31	2018-11-16	ERX2505493	LSHTM	2018-10-31 17:03:12	2018-03-30 11:50:38	public	Illumina MiSeq	Caeca	unspecified	PAIRED	PCR	METAGENOMIC	Gallus gallus	ILLUMINA	2018-11-05	SAMEA1045238	ERS2351593	ERS2351593	ERP107730	chicken Caeca isolate	N/A	2016-11-08	32	3	35	United Kingdom	Europe	Armagh	Caecum	Ross 308					Gallus gallus domesticus
ERR2486448	WGS	600	63844920	PRJEB25776	SAMEA1045239	44920599	LSHTM	public	fastq,sra	ena,gs,ncbi,s3	ena,gs.US,ncbi.public,s3.us-east-1	chicken Caeca genomic DNA isolated from specific day	ERC000011	2018-10-31	2018-11-16	ERX2505494	LSHTM	2018-10-31 17:03:12	2018-03-30 11:50:38	public	Illumina MiSeq	Caeca	unspecified	PAIRED	PCR	METAGENOMIC	Gallus gallus	ILLUMINA	2018-11-05	SAMEA1045239	ERS2351594	ERS2351594	ERP107730	chicken Caeca isolate	N/A	2016-11-08	32	4	35	United Kingdom	Europe	Armagh	Caecum	Ross 308					Gallus gallus domesticus
ERR2486449	WGS	599	195227880	PRJEB25776	SAMEA1045240	129622584	LSHTM	public	fastq,sra	ena,gs,ncbi,s3	ena,gs.US,ncbi.public,s3.us-east-1	chicken Caeca genomic DNA isolated from specific day	ERC000011	2018-10-31	2018-11-16	ERX2505495	LSHTM	2018-10-31 17:03:12	2018-03-30 11:50:38	public	Illumina MiSeq	Caeca	unspecified	PAIRED	PCR	METAGENOMIC	Gallus gallus	ILLUMINA	2018-11-05	SAMEA1045240	ERS2351595	ERS2351595	ERP107730	chicken Caeca isolate	N/A	2016-11-08	32	5	35	United Kingdom	Europe	Armagh	Caecum	Ross 308					Gallus gallus domesticus
ERR2486451	WGS	597	159131196	PRJEB25776	SAMEA1045242	103613590	LSHTM	public	fastq,sra	ena,gs,ncbi,s3	ena,gs.US,ncbi.public,s3.us-east-1	chicken Caeca genomic DNA isolated from specific day	ERC000011	2018-10-31	2018-11-16	ERX2505497	LSHTM	2018-10-31 17:03:12	2018-03-30 11:50:38	public	Illumina MiSeq	Caeca	unspecified	PAIRED	PCR	METAGENOMIC	Gallus gallus	ILLUMINA	2018-11-05	SAMEA1045242	ERS2351597	ERS2351597	ERP107730	chicken Caeca isolate	N/A	2016-11-08	32	7	35	United Kingdom	Europe	Armagh	Caecum	Ross 308					Gallus gallus domesticus
ERR2486452	WGS	600	87607341	PRJEB25776	SAMEA1045243	57416594	LSHTM	public	fastq,sra	ena,gs,ncbi,s3	ena,gs.US,ncbi.public,s3.us-east-1	chicken Caeca genomic DNA isolated from specific day	ERC000011	2018-10-31	2018-11-16	ERX2505498	LSHTM	2018-10-31 17:03:12	2018-03-30 11:50:38	public	Illumina MiSeq	Caeca	unspecified	PAIRED	PCR	METAGENOMIC	Gallus gallus	ILLUMINA	2018-11-05	SAMEA1045243	ERS2351598	ERS2351598	ERP107730	chicken Caeca isolate	N/A	2016-11-08	32	8	35	United Kingdom	Europe	Armagh	Caecum	Ross 308					Gallus gallus domesticus
ERR2486453	WGS	599	39524433	PRJEB25776	SAMEA1045244	25751656	LSHTM	public	fastq,sra	ena,gs,ncbi,s3	ena,gs.US,ncbi.public,s3.us-east-1	chicken Caeca genomic DNA isolated from specific day	ERC000011	2018-10-31	2018-11-16	ERX2505499	LSHTM	2018-10-31 17:03:12	2018-03-30 11:50:38	public	Illumina MiSeq	Caeca	unspecified	PAIRED	PCR	METAGENOMIC	Gallus gallus	ILLUMINA	2018-11-05	SAMEA1045244	ERS2351599	ERS2351599	ERP107730	chicken Caeca isolate	N/A	2016-11-08	32	9	35	United Kingdom	Europe	Armagh	Caecum	Ross 308					Gallus gallus domesticus
ERR2486454	WGS	599	184730685	PRJEB25776	SAMEA1045245	120613732	LSHTM	public	fastq,sra	ena,gs,ncbi,s3	ena,gs.US,ncbi.public,s3.us-east-1	chicken Caeca genomic DNA isolated from specific day	ERC000011	2018-10-31	2018-11-16	ERX2505500	LSHTM	2018-10-31 17:03:12	2018-03-30 11:50:38	public	Illumina MiSeq	Caeca	unspecified	PAIRED	PCR	METAGENOMIC	Gallus gallus	ILLUMINA	2018-11-05	SAMEA1045245	ERS2351600	ERS2351600	ERP107730	chicken Caeca isolate	N/A	2016-11-08	32	10	35	United Kingdom	Europe	Armagh	Caecum	Ross 308					Gallus gallus domesticus
ERR2486459	WGS	598	88990892	PRJEB25776	SAMEA1045250	58372887	LSHTM	public	fastq,sra	ena,gs,ncbi,s3	ena,gs.US,ncbi.public,s3.us-east-1	chicken Caeca genomic DNA isolated from specific day	ERC000011	2018-10-31	2018-11-16	ERX2505505	LSHTM	2018-10-31 17:03:12	2018-03-30 11:50:38	public	Illumina MiSeq	Caeca	unspecified	PAIRED	PCR	METAGENOMIC	Gallus gallus	ILLUMINA	2018-11-05	SAMEA1045250	ERS2351605	ERS2351605	ERP107730	chicken Caeca isolate	N/A	2016-11-09	33	3	35	United Kingdom	Europe	Armagh	Caecum	Ross 308					Gallus gallus domesticus
ERR2486460	WGS	599	150753904	PRJEB25776	SAMEA1045251	98277487	LSHTM	public	fastq,sra	ena,gs,ncbi,s3	ena,gs.US,ncbi.public,s3.us-east-1	chicken Caeca genomic DNA isolated from specific day	ERC000011	2018-10-31	2018-11-16	ERX2505506	LSHTM	2018-10-31 17:03:12	2018-03-30 11:50:38	public	Illumina MiSeq	Caeca	unspecified	PAIRED	PCR	METAGENOMIC	Gallus gallus	ILLUMINA	2018-11-05	SAMEA1045251	ERS2351606	ERS2351606	ERP107730	chicken Caeca isolate	N/A	2016-11-09	33	4	35	United Kingdom	Europe	Armagh	Caecum	Ross 308					Gallus gallus domesticus
ERR2486462	WGS	600	221493695	PRJEB25776	SAMEA1045253	144882631	LSHTM	public	fastq,sra	ena,gs,ncbi,s3	ena,gs.US,ncbi.public,s3.us-east-1	chicken Caeca genomic DNA isolated from specific day	ERC000011	2018-10-31	2018-11-16	ERX2505508	LSHTM	2018-10-31 17:03:12	2018-03-30 11:50:38	public	Illumina MiSeq	Caeca	unspecified	PAIRED	PCR	METAGENOMIC	Gallus gallus	ILLUMINA	2018-11-05	SAMEA1045253	ERS2351608	ERS2351608	ERP107730	chicken Caeca isolate	N/A	2016-11-09	33	6	35	United Kingdom	Europe	Armagh	Caecum	Ross 308					Gallus gallus domesticus
ERR2486464	WGS	596	22160069	PRJEB25776	SAMEA1045255	14546743	LSHTM	public	fastq,sra	ena,gs,ncbi,s3	ena,gs.US,ncbi.public,s3.us-east-1	chicken Caeca genomic DNA isolated from specific day	ERC000011	2018-10-31	2018-11-16	ERX2505510	LSHTM	2018-10-31 17:03:12	2018-03-30 11:50:38	public	Illumina MiSeq	Caeca	unspecified	PAIRED	PCR	METAGENOMIC	Gallus gallus	ILLUMINA	2018-11-05	SAMEA1045255	ERS2351610	ERS2351610	ERP107730	chicken Caeca isolate	N/A	2016-11-09	33	8	35	United Kingdom	Europe	Armagh	Caecum	Ross 308					Gallus gallus domesticus
ERR2486466	WGS	597	79297279	PRJEB25776	SAMEA1045257	51873020	LSHTM	public	fastq,sra	ena,gs,ncbi,s3	ena,gs.US,ncbi.public,s3.us-east-1	chicken Caeca genomic DNA isolated from specific day	ERC000011	2018-10-31	2018-11-16	ERX2505512	LSHTM	2018-10-31 17:03:12	2018-03-30 11:50:39	public	Illumina MiSeq	Caeca	unspecified	PAIRED	PCR	METAGENOMIC	Gallus gallus	ILLUMINA	2018-11-05	SAMEA1045257	ERS2351612	ERS2351612	ERP107730	chicken Caeca isolate	N/A	2016-11-09	33	10	35	United Kingdom	Europe	Armagh	Caecum	Ross 308					Gallus gallus domesticus
ERR2486467	WGS	597	179657369	PRJEB25776	SAMEA1045258	117671164	LSHTM	public	fastq,sra	ena,gs,ncbi,s3	ena,gs.US,ncbi.public,s3.us-east-1	chicken Caeca genomic DNA isolated from specific day	ERC000011	2018-10-31	2018-11-16	ERX2505513	LSHTM	2018-10-31 17:03:12	2018-03-30 11:50:39	public	Illumina MiSeq	Caeca	unspecified	PAIRED	PCR	METAGENOMIC	Gallus gallus	ILLUMINA	2018-11-05	SAMEA1045258	ERS2351613	ERS2351613	ERP107730	chicken Caeca isolate	N/A	2016-11-09	33	11	35	United Kingdom	Europe	Armagh	Caecum	Ross 308					Gallus gallus domesticus
ERR2486470	WGS	599	141601370	PRJEB25776	SAMEA1045261	92208332	LSHTM	public	fastq,sra	ena,gs,ncbi,s3	ena,gs.US,ncbi.public,s3.us-east-1	chicken Caeca genomic DNA isolated from specific day	ERC000011	2018-10-31	2018-11-16	ERX2505516	LSHTM	2018-10-31 17:03:12	2018-03-30 11:50:39	public	Illumina MiSeq	Caeca	unspecified	PAIRED	PCR	METAGENOMIC	Gallus gallus	ILLUMINA	2018-11-05	SAMEA1045261	ERS2351616	ERS2351616	ERP107730	chicken Caeca isolate	N/A	2016-11-10	34	2	35	United Kingdom	Europe	Armagh	Caecum	Ross 308					Gallus gallus domesticus
ERR2486471	WGS	591	83997082	PRJEB25776	SAMEA1045262	54920196	LSHTM	public	fastq,sra	ena,gs,ncbi,s3	ena,gs.US,ncbi.public,s3.us-east-1	chicken Caeca genomic DNA isolated from specific day	ERC000011	2018-10-31	2018-11-16	ERX2505517	LSHTM	2018-10-31 17:03:12	2018-03-30 11:50:39	public	Illumina MiSeq	Caeca	unspecified	PAIRED	PCR	METAGENOMIC	Gallus gallus	ILLUMINA	2018-11-05	SAMEA1045262	ERS2351617	ERS2351617	ERP107730	chicken Caeca isolate	N/A	2016-11-10	34	3	35	United Kingdom	Europe	Armagh	Caecum	Ross 308					Gallus gallus domesticus
ERR2486472	WGS	600	25699716	PRJEB25776	SAMEA1045263	19272332	LSHTM	public	fastq,sra	ena,gs,ncbi,s3	ena,gs.US,ncbi.public,s3.us-east-1	chicken Caeca genomic DNA isolated from specific day	ERC000011	2018-10-31	2018-11-16	ERX2505518	LSHTM	2018-10-31 17:03:12	2018-03-30 11:50:39	public	Illumina MiSeq	Caeca	unspecified	PAIRED	PCR	METAGENOMIC	Gallus gallus	ILLUMINA	2018-11-05	SAMEA1045263	ERS2351618	ERS2351618	ERP107730	chicken Caeca isolate	N/A	2016-11-10	34	4	35	United Kingdom	Europe	Armagh	Caecum	Ross 308					Gallus gallus domesticus
ERR2486473	WGS	598	120300322	PRJEB25776	SAMEA1045264	80217914	LSHTM	public	fastq,sra	ena,gs,ncbi,s3	ena,gs.US,ncbi.public,s3.us-east-1	chicken Caeca genomic DNA isolated from specific day	ERC000011	2018-10-31	2018-11-16	ERX2505519	LSHTM	2018-10-31 17:03:12	2018-03-30 11:50:39	public	Illumina MiSeq	Caeca	unspecified	PAIRED	PCR	METAGENOMIC	Gallus gallus	ILLUMINA	2018-11-05	SAMEA1045264	ERS2351619	ERS2351619	ERP107730	chicken Caeca isolate	N/A	2016-11-10	34	5	35	United Kingdom	Europe	Armagh	Caecum	Ross 308					Gallus gallus domesticus
ERR2486475	WGS	599	120949529	PRJEB25776	SAMEA1045266	79106806	LSHTM	public	fastq,sra	ena,gs,ncbi,s3	ena,gs.US,ncbi.public,s3.us-east-1	chicken Caeca genomic DNA isolated from specific day	ERC000011	2018-10-31	2018-11-16	ERX2505521	LSHTM	2018-10-31 17:03:12	2018-03-30 11:50:39	public	Illumina MiSeq	Caeca	unspecified	PAIRED	PCR	METAGENOMIC	Gallus gallus	ILLUMINA	2018-11-05	SAMEA1045266	ERS2351621	ERS2351621	ERP107730	chicken Caeca isolate	N/A	2016-11-10	34	7	35	United Kingdom	Europe	Armagh	Caecum	Ross 308					Gallus gallus domesticus
ERR2486476	WGS	600	59674582	PRJEB25776	SAMEA1045267	39262433	LSHTM	public	fastq,sra	ena,gs,ncbi,s3	ena,gs.US,ncbi.public,s3.us-east-1	chicken Caeca genomic DNA isolated from specific day	ERC000011	2018-10-31	2018-11-16	ERX2505522	LSHTM	2018-10-31 17:03:12	2018-03-30 11:50:39	public	Illumina MiSeq	Caeca	unspecified	PAIRED	PCR	METAGENOMIC	Gallus gallus	ILLUMINA	2018-11-05	SAMEA1045267	ERS2351622	ERS2351622	ERP107730	chicken Caeca isolate	N/A	2016-11-10	34	8	35	United Kingdom	Europe	Armagh	Caecum	Ross 308					Gallus gallus domesticus
ERR2486479	WGS	594	131590305	PRJEB25776	SAMEA1045270	86158906	LSHTM	public	fastq,sra	ena,gs,ncbi,s3	ena,gs.US,ncbi.public,s3.us-east-1	chicken Caeca genomic DNA isolated from specific day	ERC000011	2018-10-31	2018-11-16	ERX2505525	LSHTM	2018-10-31 17:03:12	2018-03-30 11:50:39	public	Illumina MiSeq	Caeca	unspecified	PAIRED	PCR	METAGENOMIC	Gallus gallus	ILLUMINA	2018-11-05	SAMEA1045270	ERS2351625	ERS2351625	ERP107730	chicken Caeca isolate	N/A	2016-11-10	34	11	35	United Kingdom	Europe	Armagh	Caecum	Ross 308					Gallus gallus domesticus
ERR2486482	WGS	599	130193887	PRJEB25776	SAMEA1045273	86063117	LSHTM	public	fastq,sra	ena,gs,ncbi,s3	ena,gs.US,ncbi.public,s3.us-east-1	chicken Caeca genomic DNA isolated from specific day	ERC000011	2018-10-31	2018-11-16	ERX2505528	LSHTM	2018-10-31 17:03:12	2018-03-30 11:50:39	public	Illumina MiSeq	Caeca	unspecified	PAIRED	PCR	METAGENOMIC	Gallus gallus	ILLUMINA	2018-11-05	SAMEA1045273	ERS2351628	ERS2351628	ERP107730	chicken Caeca isolate	N/A	2016-11-11	35	2	35	United Kingdom	Europe	Armagh	Caecum	Ross 308					Gallus gallus domesticus
ERR2486484	WGS	599	253117225	PRJEB25776	SAMEA1045275	166587594	LSHTM	public	fastq,sra	ena,gs,ncbi,s3	ena,gs.US,ncbi.public,s3.us-east-1	chicken Caeca genomic DNA isolated from specific day	ERC000011	2018-10-31	2018-11-16	ERX2505530	LSHTM	2018-10-31 17:03:12	2018-03-30 11:50:39	public	Illumina MiSeq	Caeca	unspecified	PAIRED	PCR	METAGENOMIC	Gallus gallus	ILLUMINA	2018-11-05	SAMEA1045275	ERS2351630	ERS2351630	ERP107730	chicken Caeca isolate	N/A	2016-11-11	35	4	35	United Kingdom	Europe	Armagh	Caecum	Ross 308					Gallus gallus domesticus
ERR2486485	WGS	599	142712696	PRJEB25776	SAMEA1045276	92722998	LSHTM	public	fastq,sra	ena,gs,ncbi,s3	ena,gs.US,ncbi.public,s3.us-east-1	chicken Caeca genomic DNA isolated from specific day	ERC000011	2018-10-31	2018-11-16	ERX2505531	LSHTM	2018-10-31 17:03:12	2018-03-30 11:50:39	public	Illumina MiSeq	Caeca	unspecified	PAIRED	PCR	METAGENOMIC	Gallus gallus	ILLUMINA	2018-11-05	SAMEA1045276	ERS2351631	ERS2351631	ERP107730	chicken Caeca isolate	N/A	2016-11-11	35	5	35	United Kingdom	Europe	Armagh	Caecum	Ross 308					Gallus gallus domesticus
ERR2486486	WGS	600	111451117	PRJEB25776	SAMEA1045277	74359744	LSHTM	public	fastq,sra	ena,gs,ncbi,s3	ena,gs.US,ncbi.public,s3.us-east-1	chicken Caeca genomic DNA isolated from specific day	ERC000011	2018-10-31	2018-11-16	ERX2505532	LSHTM	2018-10-31 17:03:12	2018-03-30 11:50:39	public	Illumina MiSeq	Caeca	unspecified	PAIRED	PCR	METAGENOMIC	Gallus gallus	ILLUMINA	2018-11-05	SAMEA1045277	ERS2351632	ERS2351632	ERP107730	chicken Caeca isolate	N/A	2016-11-11	35	6	35	United Kingdom	Europe	Armagh	Caecum	Ross 308					Gallus gallus domesticus
ERR2486488	WGS	600	72778311	PRJEB25776	SAMEA1045280	48309739	LSHTM	public	fastq,sra	ena,gs,ncbi,s3	ena,gs.US,ncbi.public,s3.us-east-1	chicken Caeca genomic DNA isolated from specific day	ERC000011	2018-10-31	2018-11-16	ERX2505534	LSHTM	2018-10-31 17:03:12	2018-03-30 11:50:39	public	Illumina MiSeq	Caeca	unspecified	PAIRED	PCR	METAGENOMIC	Gallus gallus	ILLUMINA	2018-11-05	SAMEA1045280	ERS2351634	ERS2351634	ERP107730	chicken Caeca isolate	N/A	2016-11-11	35	8	35	United Kingdom	Europe	Armagh	Caecum	Ross 308					Gallus gallus domesticus
ERR2828173	AMPLICON	491	52097093	PRJEB29068	SAMEA4960008	30107291	NEIKER-INSTITUTO VASCO DE INVESTIGACION Y DESARROL	public	sra,fastq	ncbi,s3,gs,ena	gs.US,ena,s3.us-east-1,ncbi.public	and free-range chickens caecal microbiome	ERC000013	2019-02-21	2018-11-16	ERX2834917	NEIKER-Instituto Vasco de Investigacion y Desarrollo Agrario	2019-02-21 17:05:07	2018-10-05 22:17:13	public	Illumina MiSeq	Caeca	unspecified	PAIRED	other	METAGENOMIC	Gallus gallus	ILLUMINA	2019-02-26	SAMEA4960008	ERS2778434	ERS2778434	ERP111337	16S rRNA V4 region gene amplicon sequences derived from caecal content	N/A	2015			3	Spain	Europe	Bilbao	Caecum	Ross 308	corn/soybean-based	Control (CO)	52	28	Gallus gallus domesticus
ERR2828174	AMPLICON	448	30140425	PRJEB29068	SAMEA4960009	17298916	NEIKER-INSTITUTO VASCO DE INVESTIGACION Y DESARROL	public	fastq,sra	s3,ncbi,gs,ena	s3.us-east-1,ncbi.public,ena,gs.US	and free-range chickens caecal microbiome	ERC000013	2019-02-21	2018-11-16	ERX2834918	NEIKER-Instituto Vasco de Investigacion y Desarrollo Agrario	2019-02-21 17:05:07	2018-10-05 22:17:13	public	Illumina MiSeq	Caeca	unspecified	PAIRED	other	METAGENOMIC	Gallus gallus	ILLUMINA	2019-02-26	SAMEA4960009	ERS2778435	ERS2778435	ERP111337	16S rRNA V4 region gene amplicon sequences derived from caecal content	N/A	2015			3	Spain	Europe	Bilbao	Caecum	Ross 308	corn/soybean-based	Control (CO)	30	16	Gallus gallus domesticus
ERR2828175	AMPLICON	484	47908888	PRJEB29068	SAMEA4960010	28610322	NEIKER-INSTITUTO VASCO DE INVESTIGACION Y DESARROL	public	sra,fastq	gs,ncbi,ena,s3	ena,s3.us-east-1,gs.US,ncbi.public	and free-range chickens caecal microbiome	ERC000013	2019-02-21	2018-11-16	ERX2834919	NEIKER-Instituto Vasco de Investigacion y Desarrollo Agrario	2019-02-21 17:05:07	2018-10-05 22:17:13	public	Illumina MiSeq	Caeca	unspecified	PAIRED	other	METAGENOMIC	Gallus gallus	ILLUMINA	2019-02-26	SAMEA4960010	ERS2778436	ERS2778436	ERP111337	16S rRNA V4 region gene amplicon sequences derived from caecal content	N/A	2015			3	Spain	Europe	Bilbao	Caecum	Ross 308	corn/soybean-based	Control (CO)	47	27	Gallus gallus domesticus
ERR2828176	AMPLICON	477	120399132	PRJEB29068	SAMEA4960011	68586661	NEIKER-INSTITUTO VASCO DE INVESTIGACION Y DESARROL	public	sra,fastq	ena,ncbi,s3,gs	ncbi.public,ena,gs.US,s3.us-east-1	and free-range chickens caecal microbiome	ERC000013	2019-02-21	2018-11-16	ERX2834920	NEIKER-Instituto Vasco de Investigacion y Desarrollo Agrario	2019-02-21 17:05:07	2018-10-05 22:17:13	public	Illumina MiSeq	Caeca	unspecified	PAIRED	other	METAGENOMIC	Gallus gallus	ILLUMINA	2019-02-26	SAMEA4960011	ERS2778437	ERS2778437	ERP111337	16S rRNA V4 region gene amplicon sequences derived from caecal content	N/A	2015			3	Spain	Europe	Bilbao	Caecum	Ross 308	corn/soybean-based	Control (CO)	120	65	Gallus gallus domesticus
ERR2828177	AMPLICON	492	42896955	PRJEB29068	SAMEA4960012	24926843	NEIKER-INSTITUTO VASCO DE INVESTIGACION Y DESARROL	public	sra,fastq	s3,ena,ncbi,gs	ena,gs.US,ncbi.public,s3.us-east-1	and free-range chickens caecal microbiome	ERC000013	2019-02-21	2018-11-16	ERX2834921	NEIKER-Instituto Vasco de Investigacion y Desarrollo Agrario	2019-02-21 17:05:07	2018-10-05 22:17:13	public	Illumina MiSeq	Caeca	unspecified	PAIRED	other	METAGENOMIC	Gallus gallus	ILLUMINA	2019-02-26	SAMEA4960012	ERS2778438	ERS2778438	ERP111337	16S rRNA V4 region gene amplicon sequences derived from caecal content	N/A	2015			3	Spain	Europe	Bilbao	Caecum	Ross 308	corn/soybean-based	Control (CO)	42	23	Gallus gallus domesticus
ERR2828193	AMPLICON	482	46721150	PRJEB29068	SAMEA4960028	26607999	NEIKER-INSTITUTO VASCO DE INVESTIGACION Y DESARROL	public	sra,fastq	gs,ena,s3,ncbi	ncbi.public,gs.US,ena,s3.us-east-1	and free-range chickens caecal microbiome	ERC000013	2019-02-21	2018-11-16	ERX2834937	NEIKER-Instituto Vasco de Investigacion y Desarrollo Agrario	2019-02-21 17:05:07	2018-10-05 22:17:13	public	Illumina MiSeq	Caeca	unspecified	PAIRED	other	METAGENOMIC	Gallus gallus	ILLUMINA	2019-02-26	SAMEA4960028	ERS2778454	ERS2778454	ERP111337	16S rRNA V4 region gene amplicon sequences derived from caecal content	N/A	2015			14	Spain	Europe	Bilbao	Caecum	Ross 308	corn/soybean-based	Control (CO)	46	25	Gallus gallus domesticus
ERR2828194	AMPLICON	491	49328913	PRJEB29068	SAMEA4960029	28343384	NEIKER-INSTITUTO VASCO DE INVESTIGACION Y DESARROL	public	fastq,sra	ena,s3,gs,ncbi	ncbi.public,s3.us-east-1,ena,gs.US	and free-range chickens caecal microbiome	ERC000013	2019-02-21	2018-11-16	ERX2834938	NEIKER-Instituto Vasco de Investigacion y Desarrollo Agrario	2019-02-21 17:05:07	2018-10-05 22:17:13	public	Illumina MiSeq	Caeca	unspecified	PAIRED	other	METAGENOMIC	Gallus gallus	ILLUMINA	2019-02-26	SAMEA4960029	ERS2778455	ERS2778455	ERP111337	16S rRNA V4 region gene amplicon sequences derived from caecal content	N/A	2015			14	Spain	Europe	Bilbao	Caecum	Ross 308	corn/soybean-based	Control (CO)	49	27	Gallus gallus domesticus
ERR2828195	AMPLICON	482	45635305	PRJEB29068	SAMEA4960030	25479957	NEIKER-INSTITUTO VASCO DE INVESTIGACION Y DESARROL	public	fastq,sra	ncbi,ena,s3,gs	ncbi.public,gs.US,s3.us-east-1,ena	and free-range chickens caecal microbiome	ERC000013	2019-02-21	2018-11-16	ERX2834939	NEIKER-Instituto Vasco de Investigacion y Desarrollo Agrario	2019-02-21 17:05:07	2018-10-05 22:17:13	public	Illumina MiSeq	Caeca	unspecified	PAIRED	other	METAGENOMIC	Gallus gallus	ILLUMINA	2019-02-26	SAMEA4960030	ERS2778456	ERS2778456	ERP111337	16S rRNA V4 region gene amplicon sequences derived from caecal content	N/A	2015			14	Spain	Europe	Bilbao	Caecum	Ross 308	corn/soybean-based	Control (CO)	45	24	Gallus gallus domesticus
ERR2828196	AMPLICON	488	40462718	PRJEB29068	SAMEA4960031	23075716	NEIKER-INSTITUTO VASCO DE INVESTIGACION Y DESARROL	public	fastq,sra	gs,ncbi,ena,s3	gs.US,s3.us-east-1,ncbi.public,ena	and free-range chickens caecal microbiome	ERC000013	2019-02-21	2018-11-16	ERX2834940	NEIKER-Instituto Vasco de Investigacion y Desarrollo Agrario	2019-02-21 17:05:07	2018-10-05 22:17:13	public	Illumina MiSeq	Caeca	unspecified	PAIRED	other	METAGENOMIC	Gallus gallus	ILLUMINA	2019-02-26	SAMEA4960031	ERS2778457	ERS2778457	ERP111337	16S rRNA V4 region gene amplicon sequences derived from caecal content	N/A	2015			14	Spain	Europe	Bilbao	Caecum	Ross 308	corn/soybean-based	Control (CO)	40	22	Gallus gallus domesticus
ERR2828212	AMPLICON	490	33688091	PRJEB29068	SAMEA4960047	19699020	NEIKER-INSTITUTO VASCO DE INVESTIGACION Y DESARROL	public	sra,fastq	ena,s3,gs,ncbi	ncbi.public,s3.us-east-1,gs.US,ena	and free-range chickens caecal microbiome	ERC000013	2019-02-21	2018-11-16	ERX2834956	NEIKER-Instituto Vasco de Investigacion y Desarrollo Agrario	2019-02-21 17:05:07	2018-10-05 22:17:14	public	Illumina MiSeq	Caeca	unspecified	PAIRED	other	METAGENOMIC	Gallus gallus	ILLUMINA	2019-02-26	SAMEA4960047	ERS2778473	ERS2778473	ERP111337	16S rRNA V4 region gene amplicon sequences derived from caecal content	N/A	2015			29	Spain	Europe	Bilbao	Caecum	Ross 308	corn/soybean-based	Control (CO)	33	18	Gallus gallus domesticus
ERR2828213	AMPLICON	489	50660299	PRJEB29068	SAMEA4960048	29146438	NEIKER-INSTITUTO VASCO DE INVESTIGACION Y DESARROL	public	fastq,sra	gs,ena,s3,ncbi	ncbi.public,s3.us-east-1,ena,gs.US	and free-range chickens caecal microbiome	ERC000013	2019-02-21	2018-11-16	ERX2834957	NEIKER-Instituto Vasco de Investigacion y Desarrollo Agrario	2019-02-21 17:05:07	2018-10-05 22:17:14	public	Illumina MiSeq	Caeca	unspecified	PAIRED	other	METAGENOMIC	Gallus gallus	ILLUMINA	2019-02-26	SAMEA4960048	ERS2778474	ERS2778474	ERP111337	16S rRNA V4 region gene amplicon sequences derived from caecal content	N/A	2015			29	Spain	Europe	Bilbao	Caecum	Ross 308	corn/soybean-based	Control (CO)	50	27	Gallus gallus domesticus
ERR2828214	AMPLICON	492	163662156	PRJEB29068	SAMEA4960049	94230438	NEIKER-INSTITUTO VASCO DE INVESTIGACION Y DESARROL	public	fastq,sra	ena,ncbi,gs,s3	ena,s3.us-east-1,ncbi.public,gs.US	and free-range chickens caecal microbiome	ERC000013	2019-02-21	2018-11-16	ERX2834958	NEIKER-Instituto Vasco de Investigacion y Desarrollo Agrario	2019-02-21 17:05:07	2018-10-05 22:17:14	public	Illumina MiSeq	Caeca	unspecified	PAIRED	other	METAGENOMIC	Gallus gallus	ILLUMINA	2019-02-26	SAMEA4960049	ERS2778475	ERS2778475	ERP111337	16S rRNA V4 region gene amplicon sequences derived from caecal content	N/A	2015			29	Spain	Europe	Bilbao	Caecum	Ross 308	corn/soybean-based	Control (CO)	163	89	Gallus gallus domesticus
ERR2828215	AMPLICON	493	144803335	PRJEB29068	SAMEA4960050	81367135	NEIKER-INSTITUTO VASCO DE INVESTIGACION Y DESARROL	public	fastq,sra	ncbi,s3,gs,ena	ena,gs.US,s3.us-east-1,ncbi.public	and free-range chickens caecal microbiome	ERC000013	2019-02-21	2018-11-16	ERX2834959	NEIKER-Instituto Vasco de Investigacion y Desarrollo Agrario	2019-02-21 17:05:07	2018-10-05 22:17:14	public	Illumina MiSeq	Caeca	unspecified	PAIRED	other	METAGENOMIC	Gallus gallus	ILLUMINA	2019-02-26	SAMEA4960050	ERS2778476	ERS2778476	ERP111337	16S rRNA V4 region gene amplicon sequences derived from caecal content	N/A	2015			29	Spain	Europe	Bilbao	Caecum	Ross 308	corn/soybean-based	Control (CO)	144	77	Gallus gallus domesticus
ERR2828216	AMPLICON	493	71475815	PRJEB29068	SAMEA4960051	40419778	NEIKER-INSTITUTO VASCO DE INVESTIGACION Y DESARROL	public	sra,fastq	ena,ncbi,gs,s3	ncbi.public,gs.US,s3.us-east-1,ena	and free-range chickens caecal microbiome	ERC000013	2019-02-21	2018-11-16	ERX2834960	NEIKER-Instituto Vasco de Investigacion y Desarrollo Agrario	2019-02-21 17:05:07	2018-10-05 22:17:14	public	Illumina MiSeq	Caeca	unspecified	PAIRED	other	METAGENOMIC	Gallus gallus	ILLUMINA	2019-02-26	SAMEA4960051	ERS2778477	ERS2778477	ERP111337	16S rRNA V4 region gene amplicon sequences derived from caecal content	N/A	2015			29	Spain	Europe	Bilbao	Caecum	Ross 308	corn/soybean-based	Control (CO)	71	38	Gallus gallus domesticus
ERR2828232	AMPLICON	494	57823189	PRJEB29068	SAMEA4960067	32535459	NEIKER-INSTITUTO VASCO DE INVESTIGACION Y DESARROL	public	sra,fastq	gs,s3,ena,ncbi	gs.US,s3.us-east-1,ncbi.public,ena	and free-range chickens caecal microbiome	ERC000013	2019-02-21	2018-11-16	ERX2834976	NEIKER-Instituto Vasco de Investigacion y Desarrollo Agrario	2019-02-21 17:05:07	2018-10-05 22:17:14	public	Illumina MiSeq	Caeca	unspecified	PAIRED	other	METAGENOMIC	Gallus gallus	ILLUMINA	2019-02-26	SAMEA4960067	ERS2778493	ERS2778493	ERP111337	16S rRNA V4 region gene amplicon sequences derived from caecal content	N/A	2015			42	Spain	Europe	Bilbao	Caecum	Ross 308	corn/soybean-based	Control (CO)	57	31	Gallus gallus domesticus
ERR2828233	AMPLICON	493	127288542	PRJEB29068	SAMEA4960068	72178625	NEIKER-INSTITUTO VASCO DE INVESTIGACION Y DESARROL	public	fastq,sra	ncbi,gs,ena,s3	ena,s3.us-east-1,ncbi.public,gs.US	and free-range chickens caecal microbiome	ERC000013	2019-02-21	2018-11-16	ERX2834977	NEIKER-Instituto Vasco de Investigacion y Desarrollo Agrario	2019-02-21 17:05:07	2018-10-05 22:17:14	public	Illumina MiSeq	Caeca	unspecified	PAIRED	other	METAGENOMIC	Gallus gallus	ILLUMINA	2019-02-26	SAMEA4960068	ERS2778494	ERS2778494	ERP111337	16S rRNA V4 region gene amplicon sequences derived from caecal content	N/A	2015			42	Spain	Europe	Bilbao	Caecum	Ross 308	corn/soybean-based	Control (CO)	127	68	Gallus gallus domesticus
ERR2828234	AMPLICON	480	44088936	PRJEB29068	SAMEA4960069	24595511	NEIKER-INSTITUTO VASCO DE INVESTIGACION Y DESARROL	public	sra,fastq	ena,ncbi,gs,s3	ncbi.public,ena,s3.us-east-1,gs.US	and free-range chickens caecal microbiome	ERC000013	2019-02-21	2018-11-16	ERX2834978	NEIKER-Instituto Vasco de Investigacion y Desarrollo Agrario	2019-02-21 17:05:07	2018-10-05 22:17:14	public	Illumina MiSeq	Caeca	unspecified	PAIRED	other	METAGENOMIC	Gallus gallus	ILLUMINA	2019-02-26	SAMEA4960069	ERS2778495	ERS2778495	ERP111337	16S rRNA V4 region gene amplicon sequences derived from caecal content	N/A	2015			42	Spain	Europe	Bilbao	Caecum	Ross 308	corn/soybean-based	Control (CO)	44	23	Gallus gallus domesticus
ERR2828235	AMPLICON	496	57650552	PRJEB29068	SAMEA4960070	31991334	NEIKER-INSTITUTO VASCO DE INVESTIGACION Y DESARROL	public	fastq,sra	ncbi,gs,ena,s3	s3.us-east-1,ncbi.public,ena,gs.US	and free-range chickens caecal microbiome	ERC000013	2019-02-21	2018-11-16	ERX2834979	NEIKER-Instituto Vasco de Investigacion y Desarrollo Agrario	2019-02-21 17:05:07	2018-10-05 22:17:14	public	Illumina MiSeq	Caeca	unspecified	PAIRED	other	METAGENOMIC	Gallus gallus	ILLUMINA	2019-02-26	SAMEA4960070	ERS2778496	ERS2778496	ERP111337	16S rRNA V4 region gene amplicon sequences derived from caecal content	N/A	2015			42	Spain	Europe	Bilbao	Caecum	Ross 308	corn/soybean-based	Control (CO)	57	30	Gallus gallus domesticus
ERR2828236	AMPLICON	492	49366763	PRJEB29068	SAMEA4960071	28430011	NEIKER-INSTITUTO VASCO DE INVESTIGACION Y DESARROL	public	sra,fastq	ncbi,ena,s3,gs	s3.us-east-1,gs.US,ncbi.public,ena	and free-range chickens caecal microbiome	ERC000013	2019-02-21	2018-11-16	ERX2834980	NEIKER-Instituto Vasco de Investigacion y Desarrollo Agrario	2019-02-21 17:05:07	2018-10-05 22:17:14	public	Illumina MiSeq	Caeca	unspecified	PAIRED	other	METAGENOMIC	Gallus gallus	ILLUMINA	2019-02-26	SAMEA4960071	ERS2778497	ERS2778497	ERP111337	16S rRNA V4 region gene amplicon sequences derived from caecal content	N/A	2015			42	Spain	Europe	Bilbao	Caecum	Ross 308	corn/soybean-based	Control (CO)	49	27	Gallus gallus domesticus
ERR2828237	AMPLICON	493	54412006	PRJEB29068	SAMEA4960072	30515760	NEIKER-INSTITUTO VASCO DE INVESTIGACION Y DESARROL	public	fastq,sra	gs,ncbi,s3,ena	s3.us-east-1,gs.US,ncbi.public,ena	and free-range chickens caecal microbiome	ERC000013	2019-02-21	2018-11-16	ERX2834981	NEIKER-Instituto Vasco de Investigacion y Desarrollo Agrario	2019-02-21 17:05:07	2018-10-05 22:17:14	public	Illumina MiSeq	Caeca	unspecified	PAIRED	other	METAGENOMIC	Gallus gallus	ILLUMINA	2019-02-26	SAMEA4960072	ERS2778498	ERS2778498	ERP111337	16S rRNA V4 region gene amplicon sequences derived from caecal content	N/A	2015			42	Spain	Europe	Bilbao	Caecum	Ross 308	corn/soybean-based	Control (CO)	54	29	Gallus gallus domesticus
ERR2828253	AMPLICON	492	49534404	PRJEB29068	SAMEA4960088	27527682	NEIKER-INSTITUTO VASCO DE INVESTIGACION Y DESARROL	public	fastq,sra	ncbi,ena,gs,s3	ena,gs.US,ncbi.public,s3.us-east-1	and free-range chickens caecal microbiome	ERC000013	2019-02-21	2018-11-16	ERX2834997	NEIKER-Instituto Vasco de Investigacion y Desarrollo Agrario	2019-02-21 17:05:07	2018-10-05 22:17:15	public	Illumina MiSeq	Caeca	unspecified	PAIRED	other	METAGENOMIC	Gallus gallus	ILLUMINA	2019-02-26	SAMEA4960088	ERS2778514	ERS2778514	ERP111337	16S rRNA V4 region gene amplicon sequences derived from caecal content	N/A	2016			4	Spain	Europe	Bilbao	Caecum	Sasso T451A	corn/soybean-based	No supplementation	49	26	Gallus gallus domesticus
ERR2828254	AMPLICON	493	34733470	PRJEB29068	SAMEA4960089	18626331	NEIKER-INSTITUTO VASCO DE INVESTIGACION Y DESARROL	public	sra,fastq	s3,gs,ena,ncbi	gs.US,s3.us-east-1,ncbi.public,ena	and free-range chickens caecal microbiome	ERC000013	2019-02-21	2018-11-16	ERX2834998	NEIKER-Instituto Vasco de Investigacion y Desarrollo Agrario	2019-02-21 17:05:07	2018-10-05 22:17:15	public	Illumina MiSeq	Caeca	unspecified	PAIRED	other	METAGENOMIC	Gallus gallus	ILLUMINA	2019-02-26	SAMEA4960089	ERS2778515	ERS2778515	ERP111337	16S rRNA V4 region gene amplicon sequences derived from caecal content	N/A	2016			4	Spain	Europe	Bilbao	Caecum	Sasso T451A	corn/soybean-based	No supplementation	34	17	Gallus gallus domesticus
ERR2828255	AMPLICON	493	58303578	PRJEB29068	SAMEA4960090	31800464	NEIKER-INSTITUTO VASCO DE INVESTIGACION Y DESARROL	public	fastq,sra	ena,ncbi,s3,gs	s3.us-east-1,ena,gs.US,ncbi.public	and free-range chickens caecal microbiome	ERC000013	2019-02-21	2018-11-16	ERX2834999	NEIKER-Instituto Vasco de Investigacion y Desarrollo Agrario	2019-02-21 17:05:07	2018-10-05 22:17:15	public	Illumina MiSeq	Caeca	unspecified	PAIRED	other	METAGENOMIC	Gallus gallus	ILLUMINA	2019-02-26	SAMEA4960090	ERS2778516	ERS2778516	ERP111337	16S rRNA V4 region gene amplicon sequences derived from caecal content	N/A	2016			4	Spain	Europe	Bilbao	Caecum	Sasso T451A	corn/soybean-based	No supplementation	58	30	Gallus gallus domesticus
ERR2828256	AMPLICON	492	46626798	PRJEB29068	SAMEA4960091	25463163	NEIKER-INSTITUTO VASCO DE INVESTIGACION Y DESARROL	public	sra,fastq	ena,s3,gs,ncbi	ena,ncbi.public,s3.us-east-1,gs.US	and free-range chickens caecal microbiome	ERC000013	2019-02-21	2018-11-16	ERX2835000	NEIKER-Instituto Vasco de Investigacion y Desarrollo Agrario	2019-02-21 17:05:07	2018-10-05 22:17:15	public	Illumina MiSeq	Caeca	unspecified	PAIRED	other	METAGENOMIC	Gallus gallus	ILLUMINA	2019-02-26	SAMEA4960091	ERS2778517	ERS2778517	ERP111337	16S rRNA V4 region gene amplicon sequences derived from caecal content	N/A	2016			4	Spain	Europe	Bilbao	Caecum	Sasso T451A	corn/soybean-based	No supplementation	46	24	Gallus gallus domesticus
ERR2828257	AMPLICON	493	72188076	PRJEB29068	SAMEA4960092	39557395	NEIKER-INSTITUTO VASCO DE INVESTIGACION Y DESARROL	public	fastq,sra	gs,ncbi,ena,s3	ncbi.public,ena,s3.us-east-1,gs.US	and free-range chickens caecal microbiome	ERC000013	2019-02-21	2018-11-16	ERX2835001	NEIKER-Instituto Vasco de Investigacion y Desarrollo Agrario	2019-02-21 17:05:07	2018-10-05 22:17:15	public	Illumina MiSeq	Caeca	unspecified	PAIRED	other	METAGENOMIC	Gallus gallus	ILLUMINA	2019-02-26	SAMEA4960092	ERS2778518	ERS2778518	ERP111337	16S rRNA V4 region gene amplicon sequences derived from caecal content	N/A	2016			4	Spain	Europe	Bilbao	Caecum	Sasso T451A	corn/soybean-based	No supplementation	72	37	Gallus gallus domesticus
ERR2828258	AMPLICON	494	93379252	PRJEB29068	SAMEA4960093	50586980	NEIKER-INSTITUTO VASCO DE INVESTIGACION Y DESARROL	public	fastq,sra	gs,s3,ncbi,ena	gs.US,s3.us-east-1,ncbi.public,ena	and free-range chickens caecal microbiome	ERC000013	2019-02-21	2018-11-16	ERX2835002	NEIKER-Instituto Vasco de Investigacion y Desarrollo Agrario	2019-02-21 17:05:07	2018-10-05 22:17:15	public	Illumina MiSeq	Caeca	unspecified	PAIRED	other	METAGENOMIC	Gallus gallus	ILLUMINA	2019-02-26	SAMEA4960093	ERS2778519	ERS2778519	ERP111337	16S rRNA V4 region gene amplicon sequences derived from caecal content	N/A	2016			4	Spain	Europe	Bilbao	Caecum	Sasso T451A	corn/soybean-based	No supplementation	93	48	Gallus gallus domesticus
ERR2828259	AMPLICON	493	118123352	PRJEB29068	SAMEA4960094	63566091	NEIKER-INSTITUTO VASCO DE INVESTIGACION Y DESARROL	public	sra,fastq	gs,s3,ncbi,ena	gs.US,ena,s3.us-east-1,ncbi.public	and free-range chickens caecal microbiome	ERC000013	2019-02-21	2018-11-16	ERX2835003	NEIKER-Instituto Vasco de Investigacion y Desarrollo Agrario	2019-02-21 17:05:07	2018-10-05 22:17:15	public	Illumina MiSeq	Caeca	unspecified	PAIRED	other	METAGENOMIC	Gallus gallus	ILLUMINA	2019-02-26	SAMEA4960094	ERS2778520	ERS2778520	ERP111337	16S rRNA V4 region gene amplicon sequences derived from caecal content	N/A	2016			18	Spain	Europe	Bilbao	Caecum	Sasso T451A	corn/soybean-based	No supplementation	118	60	Gallus gallus domesticus
ERR2828260	AMPLICON	492	52047620	PRJEB29068	SAMEA4960095	28161451	NEIKER-INSTITUTO VASCO DE INVESTIGACION Y DESARROL	public	fastq,sra	ncbi,ena,s3,gs	s3.us-east-1,gs.US,ena,ncbi.public	and free-range chickens caecal microbiome	ERC000013	2019-02-21	2018-11-16	ERX2835004	NEIKER-Instituto Vasco de Investigacion y Desarrollo Agrario	2019-02-21 17:05:07	2018-10-05 22:17:15	public	Illumina MiSeq	Caeca	unspecified	PAIRED	other	METAGENOMIC	Gallus gallus	ILLUMINA	2019-02-26	SAMEA4960095	ERS2778521	ERS2778521	ERP111337	16S rRNA V4 region gene amplicon sequences derived from caecal content	N/A	2016			18	Spain	Europe	Bilbao	Caecum	Sasso T451A	corn/soybean-based	No supplementation	52	26	Gallus gallus domesticus
ERR2828261	AMPLICON	492	57354446	PRJEB29068	SAMEA4960096	31744049	NEIKER-INSTITUTO VASCO DE INVESTIGACION Y DESARROL	public	sra,fastq	ena,s3,ncbi,gs	ncbi.public,ena,s3.us-east-1,gs.US	and free-range chickens caecal microbiome	ERC000013	2019-02-21	2018-11-16	ERX2835005	NEIKER-Instituto Vasco de Investigacion y Desarrollo Agrario	2019-02-21 17:05:07	2018-10-05 22:17:15	public	Illumina MiSeq	Caeca	unspecified	PAIRED	other	METAGENOMIC	Gallus gallus	ILLUMINA	2019-02-26	SAMEA4960096	ERS2778522	ERS2778522	ERP111337	16S rRNA V4 region gene amplicon sequences derived from caecal content	N/A	2016			18	Spain	Europe	Bilbao	Caecum	Sasso T451A	corn/soybean-based	No supplementation	57	30	Gallus gallus domesticus
ERR2828262	AMPLICON	493	59097653	PRJEB29068	SAMEA4960097	31745900	NEIKER-INSTITUTO VASCO DE INVESTIGACION Y DESARROL	public	sra,fastq	ncbi,ena,s3,gs	gs.US,s3.us-east-1,ena,ncbi.public	and free-range chickens caecal microbiome	ERC000013	2019-02-21	2018-11-16	ERX2835006	NEIKER-Instituto Vasco de Investigacion y Desarrollo Agrario	2019-02-21 17:05:07	2018-10-05 22:17:15	public	Illumina MiSeq	Caeca	unspecified	PAIRED	other	METAGENOMIC	Gallus gallus	ILLUMINA	2019-02-26	SAMEA4960097	ERS2778523	ERS2778523	ERP111337	16S rRNA V4 region gene amplicon sequences derived from caecal content	N/A	2016			18	Spain	Europe	Bilbao	Caecum	Sasso T451A	corn/soybean-based	No supplementation	59	30	Gallus gallus domesticus
ERR2828263	AMPLICON	494	91273574	PRJEB29068	SAMEA4960098	47942069	NEIKER-INSTITUTO VASCO DE INVESTIGACION Y DESARROL	public	sra,fastq	ncbi,gs,ena,s3	s3.us-east-1,ncbi.public,ena,gs.US	and free-range chickens caecal microbiome	ERC000013	2019-02-21	2018-11-16	ERX2835007	NEIKER-Instituto Vasco de Investigacion y Desarrollo Agrario	2019-02-21 17:05:07	2018-10-05 22:17:15	public	Illumina MiSeq	Caeca	unspecified	PAIRED	other	METAGENOMIC	Gallus gallus	ILLUMINA	2019-02-26	SAMEA4960098	ERS2778524	ERS2778524	ERP111337	16S rRNA V4 region gene amplicon sequences derived from caecal content	N/A	2016			18	Spain	Europe	Bilbao	Caecum	Sasso T451A	corn/soybean-based	No supplementation	91	45	Gallus gallus domesticus
ERR2828264	AMPLICON	492	78965139	PRJEB29068	SAMEA4960099	42874936	NEIKER-INSTITUTO VASCO DE INVESTIGACION Y DESARROL	public	sra,fastq	ena,s3,ncbi,gs	ncbi.public,s3.us-east-1,gs.US,ena	and free-range chickens caecal microbiome	ERC000013	2019-02-21	2018-11-16	ERX2835008	NEIKER-Instituto Vasco de Investigacion y Desarrollo Agrario	2019-02-21 17:05:07	2018-10-05 22:17:15	public	Illumina MiSeq	Caeca	unspecified	PAIRED	other	METAGENOMIC	Gallus gallus	ILLUMINA	2019-02-26	SAMEA4960099	ERS2778525	ERS2778525	ERP111337	16S rRNA V4 region gene amplicon sequences derived from caecal content	N/A	2016			18	Spain	Europe	Bilbao	Caecum	Sasso T451A	corn/soybean-based	No supplementation	78	40	Gallus gallus domesticus
ERR2828265	AMPLICON	494	110353165	PRJEB29068	SAMEA4960100	59172992	NEIKER-INSTITUTO VASCO DE INVESTIGACION Y DESARROL	public	sra,fastq	ncbi,s3,gs,ena	s3.us-east-1,ena,ncbi.public,gs.US	and free-range chickens caecal microbiome	ERC000013	2019-02-21	2018-11-16	ERX2835009	NEIKER-Instituto Vasco de Investigacion y Desarrollo Agrario	2019-02-21 17:05:07	2018-10-05 22:17:15	public	Illumina MiSeq	Caeca	unspecified	PAIRED	other	METAGENOMIC	Gallus gallus	ILLUMINA	2019-02-26	SAMEA4960100	ERS2778526	ERS2778526	ERP111337	16S rRNA V4 region gene amplicon sequences derived from caecal content	N/A	2016			18	Spain	Europe	Bilbao	Caecum	Sasso T451A	corn/soybean-based	No supplementation	110	56	Gallus gallus domesticus
ERR2828266	AMPLICON	493	71013747	PRJEB29068	SAMEA4960101	38114266	NEIKER-INSTITUTO VASCO DE INVESTIGACION Y DESARROL	public	sra,fastq	gs,ncbi,ena,s3	ncbi.public,s3.us-east-1,gs.US,ena	and free-range chickens caecal microbiome	ERC000013	2019-02-21	2018-11-16	ERX2835010	NEIKER-Instituto Vasco de Investigacion y Desarrollo Agrario	2019-02-21 17:05:07	2018-10-05 22:17:15	public	Illumina MiSeq	Caeca	unspecified	PAIRED	other	METAGENOMIC	Gallus gallus	ILLUMINA	2019-02-26	SAMEA4960101	ERS2778527	ERS2778527	ERP111337	16S rRNA V4 region gene amplicon sequences derived from caecal content	N/A	2016			18	Spain	Europe	Bilbao	Caecum	Sasso T451A	corn/soybean-based	No supplementation	71	36	Gallus gallus domesticus
ERR2828267	AMPLICON	493	116143570	PRJEB29068	SAMEA4960102	62935153	NEIKER-INSTITUTO VASCO DE INVESTIGACION Y DESARROL	public	sra,fastq	ena,s3,ncbi,gs	gs.US,ncbi.public,s3.us-east-1,ena	and free-range chickens caecal microbiome	ERC000013	2019-02-21	2018-11-16	ERX2835011	NEIKER-Instituto Vasco de Investigacion y Desarrollo Agrario	2019-02-21 17:05:07	2018-10-05 22:17:15	public	Illumina MiSeq	Caeca	unspecified	PAIRED	other	METAGENOMIC	Gallus gallus	ILLUMINA	2019-02-26	SAMEA4960102	ERS2778528	ERS2778528	ERP111337	16S rRNA V4 region gene amplicon sequences derived from caecal content	N/A	2016			18	Spain	Europe	Bilbao	Caecum	Sasso T451A	corn/soybean-based	No supplementation	116	60	Gallus gallus domesticus
ERR2828268	AMPLICON	492	42357359	PRJEB29068	SAMEA4960103	22920280	NEIKER-INSTITUTO VASCO DE INVESTIGACION Y DESARROL	public	fastq,sra	ena,gs,ncbi,s3	ena,s3.us-east-1,gs.US,ncbi.public	and free-range chickens caecal microbiome	ERC000013	2019-02-21	2018-11-16	ERX2835012	NEIKER-Instituto Vasco de Investigacion y Desarrollo Agrario	2019-02-21 17:05:07	2018-10-05 22:17:15	public	Illumina MiSeq	Caeca	unspecified	PAIRED	other	METAGENOMIC	Gallus gallus	ILLUMINA	2019-02-26	SAMEA4960103	ERS2778529	ERS2778529	ERP111337	16S rRNA V4 region gene amplicon sequences derived from caecal content	N/A	2016			18	Spain	Europe	Bilbao	Caecum	Sasso T451A	corn/soybean-based	No supplementation	42	21	Gallus gallus domesticus
ERR2828269	AMPLICON	492	59100664	PRJEB29068	SAMEA4960104	33416180	NEIKER-INSTITUTO VASCO DE INVESTIGACION Y DESARROL	public	sra,fastq	gs,s3,ena,ncbi	ncbi.public,ena,s3.us-east-1,gs.US	and free-range chickens caecal microbiome	ERC000013	2019-02-21	2018-11-16	ERX2835013	NEIKER-Instituto Vasco de Investigacion y Desarrollo Agrario	2019-02-21 17:05:07	2018-10-05 22:17:15	public	Illumina MiSeq	Caeca	unspecified	PAIRED	other	METAGENOMIC	Gallus gallus	ILLUMINA	2019-02-26	SAMEA4960104	ERS2778530	ERS2778530	ERP111337	16S rRNA V4 region gene amplicon sequences derived from caecal content	N/A	2016			18	Spain	Europe	Bilbao	Caecum	Sasso T451A	corn/soybean-based	No supplementation	59	31	Gallus gallus domesticus
ERR2828270	AMPLICON	493	52530026	PRJEB29068	SAMEA4960105	28945690	NEIKER-INSTITUTO VASCO DE INVESTIGACION Y DESARROL	public	sra,fastq	gs,s3,ena,ncbi	ncbi.public,ena,s3.us-east-1,gs.US	and free-range chickens caecal microbiome	ERC000013	2019-02-21	2018-11-16	ERX2835014	NEIKER-Instituto Vasco de Investigacion y Desarrollo Agrario	2019-02-21 17:05:07	2018-10-05 22:17:15	public	Illumina MiSeq	Caeca	unspecified	PAIRED	other	METAGENOMIC	Gallus gallus	ILLUMINA	2019-02-26	SAMEA4960105	ERS2778531	ERS2778531	ERP111337	16S rRNA V4 region gene amplicon sequences derived from caecal content	N/A	2016			18	Spain	Europe	Bilbao	Caecum	Sasso T451A	corn/soybean-based	No supplementation	52	27	Gallus gallus domesticus
ERR2828271	AMPLICON	494	62288714	PRJEB29068	SAMEA4960106	33803983	NEIKER-INSTITUTO VASCO DE INVESTIGACION Y DESARROL	public	fastq,sra	ena,gs,ncbi,s3	s3.us-east-1,ena,ncbi.public,gs.US	and free-range chickens caecal microbiome	ERC000013	2019-02-21	2018-11-16	ERX2835015	NEIKER-Instituto Vasco de Investigacion y Desarrollo Agrario	2019-02-21 17:05:07	2018-10-05 22:17:15	public	Illumina MiSeq	Caeca	unspecified	PAIRED	other	METAGENOMIC	Gallus gallus	ILLUMINA	2019-02-26	SAMEA4960106	ERS2778532	ERS2778532	ERP111337	16S rRNA V4 region gene amplicon sequences derived from caecal content	N/A	2016			39	Spain	Europe	Bilbao	Caecum	Sasso T451A	corn/soybean-based	No supplementation	62	32	Gallus gallus domesticus
ERR2828272	AMPLICON	491	55911636	PRJEB29068	SAMEA4960107	31568667	NEIKER-INSTITUTO VASCO DE INVESTIGACION Y DESARROL	public	fastq,sra	s3,ena,ncbi,gs	ncbi.public,s3.us-east-1,ena,gs.US	and free-range chickens caecal microbiome	ERC000013	2019-02-21	2018-11-16	ERX2835016	NEIKER-Instituto Vasco de Investigacion y Desarrollo Agrario	2019-02-21 17:05:07	2018-10-05 22:17:15	public	Illumina MiSeq	Caeca	unspecified	PAIRED	other	METAGENOMIC	Gallus gallus	ILLUMINA	2019-02-26	SAMEA4960107	ERS2778533	ERS2778533	ERP111337	16S rRNA V4 region gene amplicon sequences derived from caecal content	N/A	2016			39	Spain	Europe	Bilbao	Caecum	Sasso T451A	corn/soybean-based	No supplementation	55	30	Gallus gallus domesticus
ERR2828273	AMPLICON	493	47812388	PRJEB29068	SAMEA4960108	25755922	NEIKER-INSTITUTO VASCO DE INVESTIGACION Y DESARROL	public	fastq,sra	s3,ena,ncbi,gs	ena,ncbi.public,gs.US,s3.us-east-1	and free-range chickens caecal microbiome	ERC000013	2019-02-21	2018-11-16	ERX2835017	NEIKER-Instituto Vasco de Investigacion y Desarrollo Agrario	2019-02-21 17:05:07	2018-10-05 22:17:15	public	Illumina MiSeq	Caeca	unspecified	PAIRED	other	METAGENOMIC	Gallus gallus	ILLUMINA	2019-02-26	SAMEA4960108	ERS2778534	ERS2778534	ERP111337	16S rRNA V4 region gene amplicon sequences derived from caecal content	N/A	2016			39	Spain	Europe	Bilbao	Caecum	Sasso T451A	corn/soybean-based	No supplementation	47	24	Gallus gallus domesticus
ERR2828274	AMPLICON	494	85807279	PRJEB29068	SAMEA4960109	46484700	NEIKER-INSTITUTO VASCO DE INVESTIGACION Y DESARROL	public	fastq,sra	gs,ena,s3,ncbi	gs.US,ena,s3.us-east-1,ncbi.public	and free-range chickens caecal microbiome	ERC000013	2019-02-21	2018-11-16	ERX2835018	NEIKER-Instituto Vasco de Investigacion y Desarrollo Agrario	2019-02-21 17:05:07	2018-10-05 22:17:15	public	Illumina MiSeq	Caeca	unspecified	PAIRED	other	METAGENOMIC	Gallus gallus	ILLUMINA	2019-02-26	SAMEA4960109	ERS2778535	ERS2778535	ERP111337	16S rRNA V4 region gene amplicon sequences derived from caecal content	N/A	2016			39	Spain	Europe	Bilbao	Caecum	Sasso T451A	corn/soybean-based	No supplementation	85	44	Gallus gallus domesticus
ERR2828275	AMPLICON	494	59170350	PRJEB29068	SAMEA4960110	32195184	NEIKER-INSTITUTO VASCO DE INVESTIGACION Y DESARROL	public	sra,fastq	gs,ena,s3,ncbi	gs.US,ena,s3.us-east-1,ncbi.public	and free-range chickens caecal microbiome	ERC000013	2019-02-21	2018-11-16	ERX2835019	NEIKER-Instituto Vasco de Investigacion y Desarrollo Agrario	2019-02-21 17:05:07	2018-10-05 22:17:15	public	Illumina MiSeq	Caeca	unspecified	PAIRED	other	METAGENOMIC	Gallus gallus	ILLUMINA	2019-02-26	SAMEA4960110	ERS2778536	ERS2778536	ERP111337	16S rRNA V4 region gene amplicon sequences derived from caecal content	N/A	2016			39	Spain	Europe	Bilbao	Caecum	Sasso T451A	corn/soybean-based	No supplementation	59	30	Gallus gallus domesticus
ERR2828276	AMPLICON	494	42196031	PRJEB29068	SAMEA4960111	22777079	NEIKER-INSTITUTO VASCO DE INVESTIGACION Y DESARROL	public	sra,fastq	s3,gs,ncbi,ena	gs.US,ncbi.public,s3.us-east-1,ena	and free-range chickens caecal microbiome	ERC000013	2019-02-21	2018-11-16	ERX2835020	NEIKER-Instituto Vasco de Investigacion y Desarrollo Agrario	2019-02-21 17:05:07	2018-10-05 22:17:15	public	Illumina MiSeq	Caeca	unspecified	PAIRED	other	METAGENOMIC	Gallus gallus	ILLUMINA	2019-02-26	SAMEA4960111	ERS2778537	ERS2778537	ERP111337	16S rRNA V4 region gene amplicon sequences derived from caecal content	N/A	2016			39	Spain	Europe	Bilbao	Caecum	Sasso T451A	corn/soybean-based	No supplementation	42	21	Gallus gallus domesticus
ERR2828277	AMPLICON	492	96293241	PRJEB29068	SAMEA4960112	51836820	NEIKER-INSTITUTO VASCO DE INVESTIGACION Y DESARROL	public	fastq,sra	ena,s3,ncbi,gs	s3.us-east-1,ena,gs.US,ncbi.public	and free-range chickens caecal microbiome	ERC000013	2019-02-21	2018-11-16	ERX2835021	NEIKER-Instituto Vasco de Investigacion y Desarrollo Agrario	2019-02-21 17:05:07	2018-10-05 22:17:15	public	Illumina MiSeq	Caeca	unspecified	PAIRED	other	METAGENOMIC	Gallus gallus	ILLUMINA	2019-02-26	SAMEA4960112	ERS2778538	ERS2778538	ERP111337	16S rRNA V4 region gene amplicon sequences derived from caecal content	N/A	2016			39	Spain	Europe	Bilbao	Caecum	Sasso T451A	corn/soybean-based	No supplementation	96	49	Gallus gallus domesticus
ERR2828278	AMPLICON	494	124187141	PRJEB29068	SAMEA4960113	65169403	NEIKER-INSTITUTO VASCO DE INVESTIGACION Y DESARROL	public	sra,fastq	ncbi,gs,ena,s3	s3.us-east-1,ncbi.public,gs.US,ena	and free-range chickens caecal microbiome	ERC000013	2019-02-21	2018-11-16	ERX2835022	NEIKER-Instituto Vasco de Investigacion y Desarrollo Agrario	2019-02-21 17:05:07	2018-10-05 22:17:15	public	Illumina MiSeq	Caeca	unspecified	PAIRED	other	METAGENOMIC	Gallus gallus	ILLUMINA	2019-02-26	SAMEA4960113	ERS2778539	ERS2778539	ERP111337	16S rRNA V4 region gene amplicon sequences derived from caecal content	N/A	2016			39	Spain	Europe	Bilbao	Caecum	Sasso T451A	corn/soybean-based	No supplementation	124	62	Gallus gallus domesticus
ERR2828279	AMPLICON	493	47761546	PRJEB29068	SAMEA4960114	25442616	NEIKER-INSTITUTO VASCO DE INVESTIGACION Y DESARROL	public	fastq,sra	ncbi,gs,s3,ena	s3.us-east-1,gs.US,ncbi.public,ena	and free-range chickens caecal microbiome	ERC000013	2019-02-21	2018-11-16	ERX2835023	NEIKER-Instituto Vasco de Investigacion y Desarrollo Agrario	2019-02-21 17:05:07	2018-10-05 22:17:15	public	Illumina MiSeq	Caeca	unspecified	PAIRED	other	METAGENOMIC	Gallus gallus	ILLUMINA	2019-02-26	SAMEA4960114	ERS2778540	ERS2778540	ERP111337	16S rRNA V4 region gene amplicon sequences derived from caecal content	N/A	2016			39	Spain	Europe	Bilbao	Caecum	Sasso T451A	corn/soybean-based	No supplementation	47	24	Gallus gallus domesticus
ERR2828280	AMPLICON	491	83576020	PRJEB29068	SAMEA4960115	45501858	NEIKER-INSTITUTO VASCO DE INVESTIGACION Y DESARROL	public	fastq,sra	ena,gs,s3,ncbi	s3.us-east-1,ncbi.public,ena,gs.US	and free-range chickens caecal microbiome	ERC000013	2019-02-21	2018-11-16	ERX2835024	NEIKER-Instituto Vasco de Investigacion y Desarrollo Agrario	2019-02-21 17:05:07	2018-10-05 22:17:15	public	Illumina MiSeq	Caeca	unspecified	PAIRED	other	METAGENOMIC	Gallus gallus	ILLUMINA	2019-02-26	SAMEA4960115	ERS2778541	ERS2778541	ERP111337	16S rRNA V4 region gene amplicon sequences derived from caecal content	N/A	2016			39	Spain	Europe	Bilbao	Caecum	Sasso T451A	corn/soybean-based	No supplementation	83	43	Gallus gallus domesticus
ERR2828281	AMPLICON	492	53415120	PRJEB29068	SAMEA4960116	28939337	NEIKER-INSTITUTO VASCO DE INVESTIGACION Y DESARROL	public	sra,fastq	gs,ena,s3,ncbi	s3.us-east-1,gs.US,ncbi.public,ena	and free-range chickens caecal microbiome	ERC000013	2019-02-21	2018-11-16	ERX2835025	NEIKER-Instituto Vasco de Investigacion y Desarrollo Agrario	2019-02-21 17:05:07	2018-10-05 22:17:15	public	Illumina MiSeq	Caeca	unspecified	PAIRED	other	METAGENOMIC	Gallus gallus	ILLUMINA	2019-02-26	SAMEA4960116	ERS2778542	ERS2778542	ERP111337	16S rRNA V4 region gene amplicon sequences derived from caecal content	N/A	2016			39	Spain	Europe	Bilbao	Caecum	Sasso T451A	corn/soybean-based	No supplementation	53	27	Gallus gallus domesticus
ERR2828282	AMPLICON	491	102461355	PRJEB29068	SAMEA4960117	55648173	NEIKER-INSTITUTO VASCO DE INVESTIGACION Y DESARROL	public	sra,fastq	ena,gs,ncbi,s3	gs.US,s3.us-east-1,ncbi.public,ena	and free-range chickens caecal microbiome	ERC000013	2019-02-21	2018-11-16	ERX2835026	NEIKER-Instituto Vasco de Investigacion y Desarrollo Agrario	2019-02-21 17:05:07	2018-10-05 22:17:15	public	Illumina MiSeq	Caeca	unspecified	PAIRED	other	METAGENOMIC	Gallus gallus	ILLUMINA	2019-02-26	SAMEA4960117	ERS2778543	ERS2778543	ERP111337	16S rRNA V4 region gene amplicon sequences derived from caecal content	N/A	2016			39	Spain	Europe	Bilbao	Caecum	Sasso T451A	corn/soybean-based	No supplementation	102	53	Gallus gallus domesticus
ERR2828283	AMPLICON	494	112938241	PRJEB29068	SAMEA4960118	60264133	NEIKER-INSTITUTO VASCO DE INVESTIGACION Y DESARROL	public	fastq,sra	s3,ena,gs,ncbi	ncbi.public,s3.us-east-1,ena,gs.US	and free-range chickens caecal microbiome	ERC000013	2019-02-21	2018-11-16	ERX2835027	NEIKER-Instituto Vasco de Investigacion y Desarrollo Agrario	2019-02-21 17:05:07	2018-10-05 22:17:15	public	Illumina MiSeq	Caeca	unspecified	PAIRED	other	METAGENOMIC	Gallus gallus	ILLUMINA	2019-02-26	SAMEA4960118	ERS2778544	ERS2778544	ERP111337	16S rRNA V4 region gene amplicon sequences derived from caecal content	N/A	2016			58	Spain	Europe	Bilbao	Caecum	Sasso T451A	corn/soybean-based	No supplementation	112	57	Gallus gallus domesticus
ERR2828284	AMPLICON	494	72976495	PRJEB29068	SAMEA4960119	38740448	NEIKER-INSTITUTO VASCO DE INVESTIGACION Y DESARROL	public	fastq,sra	gs,s3,ncbi,ena	ena,ncbi.public,s3.us-east-1,gs.US	and free-range chickens caecal microbiome	ERC000013	2019-02-21	2018-11-16	ERX2835028	NEIKER-Instituto Vasco de Investigacion y Desarrollo Agrario	2019-02-21 17:05:07	2018-10-05 22:17:15	public	Illumina MiSeq	Caeca	unspecified	PAIRED	other	METAGENOMIC	Gallus gallus	ILLUMINA	2019-02-26	SAMEA4960119	ERS2778545	ERS2778545	ERP111337	16S rRNA V4 region gene amplicon sequences derived from caecal content	N/A	2016			58	Spain	Europe	Bilbao	Caecum	Sasso T451A	corn/soybean-based	No supplementation	72	36	Gallus gallus domesticus
ERR2828285	AMPLICON	491	39042894	PRJEB29068	SAMEA4960120	21142125	NEIKER-INSTITUTO VASCO DE INVESTIGACION Y DESARROL	public	fastq,sra	gs,ncbi,s3,ena	gs.US,ena,s3.us-east-1,ncbi.public	and free-range chickens caecal microbiome	ERC000013	2019-02-21	2018-11-16	ERX2835029	NEIKER-Instituto Vasco de Investigacion y Desarrollo Agrario	2019-02-21 17:05:07	2018-10-05 22:17:15	public	Illumina MiSeq	Caeca	unspecified	PAIRED	other	METAGENOMIC	Gallus gallus	ILLUMINA	2019-02-26	SAMEA4960120	ERS2778546	ERS2778546	ERP111337	16S rRNA V4 region gene amplicon sequences derived from caecal content	N/A	2016			58	Spain	Europe	Bilbao	Caecum	Sasso T451A	corn/soybean-based	No supplementation	39	20	Gallus gallus domesticus
ERR2828286	AMPLICON	494	74185602	PRJEB29068	SAMEA4960121	39370716	NEIKER-INSTITUTO VASCO DE INVESTIGACION Y DESARROL	public	fastq,sra	ncbi,ena,gs,s3	ena,s3.us-east-1,ncbi.public,gs.US	and free-range chickens caecal microbiome	ERC000013	2019-02-21	2018-11-16	ERX2835030	NEIKER-Instituto Vasco de Investigacion y Desarrollo Agrario	2019-02-21 17:05:07	2018-10-05 22:17:15	public	Illumina MiSeq	Caeca	unspecified	PAIRED	other	METAGENOMIC	Gallus gallus	ILLUMINA	2019-02-26	SAMEA4960121	ERS2778547	ERS2778547	ERP111337	16S rRNA V4 region gene amplicon sequences derived from caecal content	N/A	2016			58	Spain	Europe	Bilbao	Caecum	Sasso T451A	corn/soybean-based	No supplementation	74	37	Gallus gallus domesticus
ERR2828287	AMPLICON	493	92383277	PRJEB29068	SAMEA4960122	49016983	NEIKER-INSTITUTO VASCO DE INVESTIGACION Y DESARROL	public	sra,fastq	s3,gs,ncbi,ena	ncbi.public,s3.us-east-1,gs.US,ena	and free-range chickens caecal microbiome	ERC000013	2019-02-21	2018-11-16	ERX2835031	NEIKER-Instituto Vasco de Investigacion y Desarrollo Agrario	2019-02-21 17:05:07	2018-10-05 22:17:15	public	Illumina MiSeq	Caeca	unspecified	PAIRED	other	METAGENOMIC	Gallus gallus	ILLUMINA	2019-02-26	SAMEA4960122	ERS2778548	ERS2778548	ERP111337	16S rRNA V4 region gene amplicon sequences derived from caecal content	N/A	2016			58	Spain	Europe	Bilbao	Caecum	Sasso T451A	corn/soybean-based	No supplementation	92	46	Gallus gallus domesticus
ERR2828288	AMPLICON	491	71352172	PRJEB29068	SAMEA4960123	38954435	NEIKER-INSTITUTO VASCO DE INVESTIGACION Y DESARROL	public	sra,fastq	ncbi,ena,s3,gs	ena,gs.US,ncbi.public,s3.us-east-1	and free-range chickens caecal microbiome	ERC000013	2019-02-21	2018-11-16	ERX2835032	NEIKER-Instituto Vasco de Investigacion y Desarrollo Agrario	2019-02-21 17:05:07	2018-10-05 22:17:16	public	Illumina MiSeq	Caeca	unspecified	PAIRED	other	METAGENOMIC	Gallus gallus	ILLUMINA	2019-02-26	SAMEA4960123	ERS2778549	ERS2778549	ERP111337	16S rRNA V4 region gene amplicon sequences derived from caecal content	N/A	2016			58	Spain	Europe	Bilbao	Caecum	Sasso T451A	corn/soybean-based	No supplementation	71	37	Gallus gallus domesticus
ERR2828289	AMPLICON	492	91600665	PRJEB29068	SAMEA4960124	49191593	NEIKER-INSTITUTO VASCO DE INVESTIGACION Y DESARROL	public	fastq,sra	s3,ena,ncbi,gs	s3.us-east-1,ena,ncbi.public,gs.US	and free-range chickens caecal microbiome	ERC000013	2019-02-21	2018-11-16	ERX2835033	NEIKER-Instituto Vasco de Investigacion y Desarrollo Agrario	2019-02-21 17:05:07	2018-10-05 22:17:16	public	Illumina MiSeq	Caeca	unspecified	PAIRED	other	METAGENOMIC	Gallus gallus	ILLUMINA	2019-02-26	SAMEA4960124	ERS2778550	ERS2778550	ERP111337	16S rRNA V4 region gene amplicon sequences derived from caecal content	N/A	2016			58	Spain	Europe	Bilbao	Caecum	Sasso T451A	corn/soybean-based	No supplementation	91	46	Gallus gallus domesticus
ERR2828290	AMPLICON	492	130141953	PRJEB29068	SAMEA4960125	69766858	NEIKER-INSTITUTO VASCO DE INVESTIGACION Y DESARROL	public	fastq,sra	ncbi,ena,gs,s3	s3.us-east-1,ncbi.public,ena,gs.US	and free-range chickens caecal microbiome	ERC000013	2019-02-21	2018-11-16	ERX2835034	NEIKER-Instituto Vasco de Investigacion y Desarrollo Agrario	2019-02-21 17:05:07	2018-10-05 22:17:16	public	Illumina MiSeq	Caeca	unspecified	PAIRED	other	METAGENOMIC	Gallus gallus	ILLUMINA	2019-02-26	SAMEA4960125	ERS2778551	ERS2778551	ERP111337	16S rRNA V4 region gene amplicon sequences derived from caecal content	N/A	2016			58	Spain	Europe	Bilbao	Caecum	Sasso T451A	corn/soybean-based	No supplementation	130	66	Gallus gallus domesticus
ERR2828295	AMPLICON	494	27262609	PRJEB29068	SAMEA4960130	14661671	NEIKER-INSTITUTO VASCO DE INVESTIGACION Y DESARROL	public	sra,fastq	s3,gs,ena,ncbi	s3.us-east-1,ena,gs.US,ncbi.public	and free-range chickens caecal microbiome	ERC000013	2019-02-21	2018-11-16	ERX2835039	NEIKER-Instituto Vasco de Investigacion y Desarrollo Agrario	2019-02-21 17:05:07	2018-10-05 22:17:16	public	Illumina MiSeq	Caeca	unspecified	PAIRED	other	METAGENOMIC	Gallus gallus	ILLUMINA	2019-02-26	SAMEA4960130	ERS2778556	ERS2778556	ERP111337	16S rRNA V4 region gene amplicon sequences derived from caecal content	N/A	2016			58	Spain	Europe	Bilbao	Caecum	Sasso T451A	corn/soybean-based	No supplementation	27	13	Gallus gallus domesticus
ERR2828296	AMPLICON	491	87435349	PRJEB29068	SAMEA4960131	48374026	NEIKER-INSTITUTO VASCO DE INVESTIGACION Y DESARROL	public	sra,fastq	ena,gs,s3,ncbi	s3.us-east-1,gs.US,ena,ncbi.public	and free-range chickens caecal microbiome	ERC000013	2019-02-21	2018-11-16	ERX2835040	NEIKER-Instituto Vasco de Investigacion y Desarrollo Agrario	2019-02-21 17:05:07	2018-10-05 22:17:16	public	Illumina MiSeq	Caeca	unspecified	PAIRED	other	METAGENOMIC	Gallus gallus	ILLUMINA	2019-02-26	SAMEA4960131	ERS2778557	ERS2778557	ERP111337	16S rRNA V4 region gene amplicon sequences derived from caecal content	N/A	2016			58	Spain	Europe	Bilbao	Caecum	Sasso T451A	corn/soybean-based	No supplementation	87	46	Gallus gallus domesticus
ERR2828297	AMPLICON	492	75437301	PRJEB29068	SAMEA4960132	40773819	NEIKER-INSTITUTO VASCO DE INVESTIGACION Y DESARROL	public	fastq,sra	ena,s3,gs,ncbi	ncbi.public,gs.US,ena,s3.us-east-1	and free-range chickens caecal microbiome	ERC000013	2019-02-21	2018-11-16	ERX2835041	NEIKER-Instituto Vasco de Investigacion y Desarrollo Agrario	2019-02-21 17:05:07	2018-10-05 22:17:16	public	Illumina MiSeq	Caeca	unspecified	PAIRED	other	METAGENOMIC	Gallus gallus	ILLUMINA	2019-02-26	SAMEA4960132	ERS2778558	ERS2778558	ERP111337	16S rRNA V4 region gene amplicon sequences derived from caecal content	N/A	2016			58	Spain	Europe	Bilbao	Caecum	Sasso T451A	corn/soybean-based	No supplementation	75	38	Gallus gallus domesticus
ERR2828298	AMPLICON	492	90887735	PRJEB29068	SAMEA4960133	49199574	NEIKER-INSTITUTO VASCO DE INVESTIGACION Y DESARROL	public	fastq,sra	s3,ncbi,gs,ena	gs.US,s3.us-east-1,ncbi.public,ena	and free-range chickens caecal microbiome	ERC000013	2019-02-21	2018-11-16	ERX2835042	NEIKER-Instituto Vasco de Investigacion y Desarrollo Agrario	2019-02-21 17:05:07	2018-10-05 22:17:16	public	Illumina MiSeq	Caeca	unspecified	PAIRED	other	METAGENOMIC	Gallus gallus	ILLUMINA	2019-02-26	SAMEA4960133	ERS2778559	ERS2778559	ERP111337	16S rRNA V4 region gene amplicon sequences derived from caecal content	N/A	2016			58	Spain	Europe	Bilbao	Caecum	Sasso T451A	corn/soybean-based	No supplementation	90	46	Gallus gallus domesticus
ERR2828299	AMPLICON	492	86803016	PRJEB29068	SAMEA4960134	47354160	NEIKER-INSTITUTO VASCO DE INVESTIGACION Y DESARROL	public	fastq,sra	s3,ncbi,gs,ena	ena,gs.US,ncbi.public,s3.us-east-1	and free-range chickens caecal microbiome	ERC000013	2019-02-21	2018-11-16	ERX2835043	NEIKER-Instituto Vasco de Investigacion y Desarrollo Agrario	2019-02-21 17:05:07	2018-10-05 22:17:16	public	Illumina MiSeq	Caeca	unspecified	PAIRED	other	METAGENOMIC	Gallus gallus	ILLUMINA	2019-02-26	SAMEA4960134	ERS2778560	ERS2778560	ERP111337	16S rRNA V4 region gene amplicon sequences derived from caecal content	N/A	2016			58	Spain	Europe	Bilbao	Caecum	Sasso T451A	corn/soybean-based	No supplementation	86	45	Gallus gallus domesticus
ERR2828300	AMPLICON	491	72486867	PRJEB29068	SAMEA4960135	39566557	NEIKER-INSTITUTO VASCO DE INVESTIGACION Y DESARROL	public	sra,fastq	gs,s3,ena,ncbi	s3.us-east-1,ena,gs.US,ncbi.public	and free-range chickens caecal microbiome	ERC000013	2019-02-21	2018-11-16	ERX2835044	NEIKER-Instituto Vasco de Investigacion y Desarrollo Agrario	2019-02-21 17:05:07	2018-10-05 22:17:16	public	Illumina MiSeq	Caeca	unspecified	PAIRED	other	METAGENOMIC	Gallus gallus	ILLUMINA	2019-02-26	SAMEA4960135	ERS2778561	ERS2778561	ERP111337	16S rRNA V4 region gene amplicon sequences derived from caecal content	N/A	2016			58	Spain	Europe	Bilbao	Caecum	Sasso T451A	corn/soybean-based	No supplementation	72	37	Gallus gallus domesticus
ERR2828301	AMPLICON	491	117546782	PRJEB29068	SAMEA4960136	64002934	NEIKER-INSTITUTO VASCO DE INVESTIGACION Y DESARROL	public	fastq,sra	ncbi,ena,s3,gs	ena,ncbi.public,gs.US,s3.us-east-1	and free-range chickens caecal microbiome	ERC000013	2019-02-21	2018-11-16	ERX2835045	NEIKER-Instituto Vasco de Investigacion y Desarrollo Agrario	2019-02-21 17:05:07	2018-10-05 22:17:16	public	Illumina MiSeq	Caeca	unspecified	PAIRED	other	METAGENOMIC	Gallus gallus	ILLUMINA	2019-02-26	SAMEA4960136	ERS2778562	ERS2778562	ERP111337	16S rRNA V4 region gene amplicon sequences derived from caecal content	N/A	2016			58	Spain	Europe	Bilbao	Caecum	Sasso T451A	corn/soybean-based	No supplementation	117	61	Gallus gallus domesticus
ERR2828302	AMPLICON	491	110761262	PRJEB29068	SAMEA4960137	60133742	NEIKER-INSTITUTO VASCO DE INVESTIGACION Y DESARROL	public	sra,fastq	ena,ncbi,s3,gs	ncbi.public,ena,gs.US,s3.us-east-1	and free-range chickens caecal microbiome	ERC000013	2019-02-21	2018-11-16	ERX2835046	NEIKER-Instituto Vasco de Investigacion y Desarrollo Agrario	2019-02-21 17:05:07	2018-10-05 22:17:16	public	Illumina MiSeq	Caeca	unspecified	PAIRED	other	METAGENOMIC	Gallus gallus	ILLUMINA	2019-02-26	SAMEA4960137	ERS2778563	ERS2778563	ERP111337	16S rRNA V4 region gene amplicon sequences derived from caecal content	N/A	2016			58	Spain	Europe	Bilbao	Caecum	Sasso T451A	corn/soybean-based	No supplementation	110	57	Gallus gallus domesticus
ERR2828303	AMPLICON	487	19584945	PRJEB29068	SAMEA4960138	10542135	NEIKER-INSTITUTO VASCO DE INVESTIGACION Y DESARROL	public	fastq,sra	ena,ncbi,s3,gs	ena,s3.us-east-1,ncbi.public,gs.US	and free-range chickens caecal microbiome	ERC000013	2019-02-21	2018-11-16	ERX2835047	NEIKER-Instituto Vasco de Investigacion y Desarrollo Agrario	2019-02-21 17:05:07	2018-10-05 22:17:16	public	Illumina MiSeq	Caeca	unspecified	PAIRED	other	METAGENOMIC	Gallus gallus	ILLUMINA	2019-02-26	SAMEA4960138	ERS2778564	ERS2778564	ERP111337	16S rRNA V4 region gene amplicon sequences derived from caecal content	N/A	2016			81	Spain	Europe	Bilbao	Caecum	Sasso T451A	corn/soybean-based	No supplementation	19	10	Gallus gallus domesticus
ERR2828304	AMPLICON	488	122873854	PRJEB29068	SAMEA4960139	67362407	NEIKER-INSTITUTO VASCO DE INVESTIGACION Y DESARROL	public	sra,fastq	ena,gs,s3,ncbi	ena,s3.us-east-1,ncbi.public,gs.US	and free-range chickens caecal microbiome	ERC000013	2019-02-21	2018-11-16	ERX2835048	NEIKER-Instituto Vasco de Investigacion y Desarrollo Agrario	2019-02-21 17:05:07	2018-10-05 22:17:16	public	Illumina MiSeq	Caeca	unspecified	PAIRED	other	METAGENOMIC	Gallus gallus	ILLUMINA	2019-02-26	SAMEA4960139	ERS2778565	ERS2778565	ERP111337	16S rRNA V4 region gene amplicon sequences derived from caecal content	N/A	2016			81	Spain	Europe	Bilbao	Caecum	Sasso T451A	corn/soybean-based	No supplementation	122	64	Gallus gallus domesticus
ERR2828305	AMPLICON	481	112993693	PRJEB29068	SAMEA4960140	61869995	NEIKER-INSTITUTO VASCO DE INVESTIGACION Y DESARROL	public	sra,fastq	ena,ncbi,gs,s3	s3.us-east-1,ncbi.public,ena,gs.US	and free-range chickens caecal microbiome	ERC000013	2019-02-21	2018-11-16	ERX2835049	NEIKER-Instituto Vasco de Investigacion y Desarrollo Agrario	2019-02-21 17:05:07	2018-10-05 22:17:16	public	Illumina MiSeq	Caeca	unspecified	PAIRED	other	METAGENOMIC	Gallus gallus	ILLUMINA	2019-02-26	SAMEA4960140	ERS2778566	ERS2778566	ERP111337	16S rRNA V4 region gene amplicon sequences derived from caecal content	N/A	2016			81	Spain	Europe	Bilbao	Caecum	Sasso T451A	corn/soybean-based	No supplementation	112	59	Gallus gallus domesticus
ERR2828306	AMPLICON	481	78711687	PRJEB29068	SAMEA4960141	43115034	NEIKER-INSTITUTO VASCO DE INVESTIGACION Y DESARROL	public	fastq,sra	ncbi,ena,s3,gs	ena,s3.us-east-1,gs.US,ncbi.public	and free-range chickens caecal microbiome	ERC000013	2019-02-21	2018-11-16	ERX2835050	NEIKER-Instituto Vasco de Investigacion y Desarrollo Agrario	2019-02-21 17:05:07	2018-10-05 22:17:16	public	Illumina MiSeq	Caeca	unspecified	PAIRED	other	METAGENOMIC	Gallus gallus	ILLUMINA	2019-02-26	SAMEA4960141	ERS2778567	ERS2778567	ERP111337	16S rRNA V4 region gene amplicon sequences derived from caecal content	N/A	2016			81	Spain	Europe	Bilbao	Caecum	Sasso T451A	corn/soybean-based	No supplementation	78	41	Gallus gallus domesticus
ERR2828307	AMPLICON	492	82100533	PRJEB29068	SAMEA4960142	44886409	NEIKER-INSTITUTO VASCO DE INVESTIGACION Y DESARROL	public	sra,fastq	ncbi,ena,gs,s3	s3.us-east-1,ncbi.public,ena,gs.US	and free-range chickens caecal microbiome	ERC000013	2019-02-21	2018-11-16	ERX2835051	NEIKER-Instituto Vasco de Investigacion y Desarrollo Agrario	2019-02-21 17:05:07	2018-10-05 22:17:16	public	Illumina MiSeq	Caeca	unspecified	PAIRED	other	METAGENOMIC	Gallus gallus	ILLUMINA	2019-02-26	SAMEA4960142	ERS2778568	ERS2778568	ERP111337	16S rRNA V4 region gene amplicon sequences derived from caecal content	N/A	2016			81	Spain	Europe	Bilbao	Caecum	Sasso T451A	corn/soybean-based	No supplementation	82	42	Gallus gallus domesticus
ERR2828308	AMPLICON	492	110049520	PRJEB29068	SAMEA4960143	60218339	NEIKER-INSTITUTO VASCO DE INVESTIGACION Y DESARROL	public	fastq,sra	ncbi,gs,s3,ena	ena,ncbi.public,s3.us-east-1,gs.US	and free-range chickens caecal microbiome	ERC000013	2019-02-21	2018-11-16	ERX2835052	NEIKER-Instituto Vasco de Investigacion y Desarrollo Agrario	2019-02-21 17:05:07	2018-10-05 22:17:16	public	Illumina MiSeq	Caeca	unspecified	PAIRED	other	METAGENOMIC	Gallus gallus	ILLUMINA	2019-02-26	SAMEA4960143	ERS2778569	ERS2778569	ERP111337	16S rRNA V4 region gene amplicon sequences derived from caecal content	N/A	2016			81	Spain	Europe	Bilbao	Caecum	Sasso T451A	corn/soybean-based	No supplementation	110	57	Gallus gallus domesticus
ERR2828309	AMPLICON	483	51775062	PRJEB29068	SAMEA4960144	28737826	NEIKER-INSTITUTO VASCO DE INVESTIGACION Y DESARROL	public	fastq,sra	ena,gs,ncbi,s3	s3.us-east-1,gs.US,ena,ncbi.public	and free-range chickens caecal microbiome	ERC000013	2019-02-21	2018-11-16	ERX2835053	NEIKER-Instituto Vasco de Investigacion y Desarrollo Agrario	2019-02-21 17:05:07	2018-10-05 22:17:16	public	Illumina MiSeq	Caeca	unspecified	PAIRED	other	METAGENOMIC	Gallus gallus	ILLUMINA	2019-02-26	SAMEA4960144	ERS2778570	ERS2778570	ERP111337	16S rRNA V4 region gene amplicon sequences derived from caecal content	N/A	2016			81	Spain	Europe	Bilbao	Caecum	Sasso T451A	corn/soybean-based	No supplementation	51	27	Gallus gallus domesticus
ERR2828310	AMPLICON	486	105196608	PRJEB29068	SAMEA4960145	57325985	NEIKER-INSTITUTO VASCO DE INVESTIGACION Y DESARROL	public	sra,fastq	ena,ncbi,gs,s3	gs.US,s3.us-east-1,ncbi.public,ena	and free-range chickens caecal microbiome	ERC000013	2019-02-21	2018-11-16	ERX2835054	NEIKER-Instituto Vasco de Investigacion y Desarrollo Agrario	2019-02-21 17:05:07	2018-10-05 22:17:16	public	Illumina MiSeq	Caeca	unspecified	PAIRED	other	METAGENOMIC	Gallus gallus	ILLUMINA	2019-02-26	SAMEA4960145	ERS2778571	ERS2778571	ERP111337	16S rRNA V4 region gene amplicon sequences derived from caecal content	N/A	2016			81	Spain	Europe	Bilbao	Caecum	Sasso T451A	corn/soybean-based	No supplementation	105	54	Gallus gallus domesticus
ERR2828311	AMPLICON	488	131880790	PRJEB29068	SAMEA4960146	72492264	NEIKER-INSTITUTO VASCO DE INVESTIGACION Y DESARROL	public	sra,fastq	ncbi,s3,ena,gs	s3.us-east-1,ena,ncbi.public,gs.US	and free-range chickens caecal microbiome	ERC000013	2019-02-21	2018-11-16	ERX2835055	NEIKER-Instituto Vasco de Investigacion y Desarrollo Agrario	2019-02-21 17:05:07	2018-10-05 22:17:16	public	Illumina MiSeq	Caeca	unspecified	PAIRED	other	METAGENOMIC	Gallus gallus	ILLUMINA	2019-02-26	SAMEA4960146	ERS2778572	ERS2778572	ERP111337	16S rRNA V4 region gene amplicon sequences derived from caecal content	N/A	2016			81	Spain	Europe	Bilbao	Caecum	Sasso T451A	corn/soybean-based	No supplementation	131	69	Gallus gallus domesticus
ERR2828313	AMPLICON	481	100621971	PRJEB29068	SAMEA4960148	55589769	NEIKER-INSTITUTO VASCO DE INVESTIGACION Y DESARROL	public	sra,fastq	ncbi,s3,gs,ena	s3.us-east-1,ncbi.public,ena,gs.US	and free-range chickens caecal microbiome	ERC000013	2019-02-21	2018-11-16	ERX2835057	NEIKER-Instituto Vasco de Investigacion y Desarrollo Agrario	2019-02-21 17:05:07	2018-10-05 22:17:16	public	Illumina MiSeq	Caeca	unspecified	PAIRED	other	METAGENOMIC	Gallus gallus	ILLUMINA	2019-02-26	SAMEA4960148	ERS2778574	ERS2778574	ERP111337	16S rRNA V4 region gene amplicon sequences derived from caecal content	N/A	2016			81	Spain	Europe	Bilbao	Caecum	Sasso T451A	corn/soybean-based	No supplementation	100	53	Gallus gallus domesticus
ERR2828314	AMPLICON	482	24088700	PRJEB29068	SAMEA4960149	13330748	NEIKER-INSTITUTO VASCO DE INVESTIGACION Y DESARROL	public	sra,fastq	ena,s3,ncbi,gs	ena,s3.us-east-1,ncbi.public,gs.US	and free-range chickens caecal microbiome	ERC000013	2019-02-21	2018-11-16	ERX2835058	NEIKER-Instituto Vasco de Investigacion y Desarrollo Agrario	2019-02-21 17:05:07	2018-10-05 22:17:16	public	Illumina MiSeq	Caeca	unspecified	PAIRED	other	METAGENOMIC	Gallus gallus	ILLUMINA	2019-02-26	SAMEA4960149	ERS2778575	ERS2778575	ERP111337	16S rRNA V4 region gene amplicon sequences derived from caecal content	N/A	2016			81	Spain	Europe	Bilbao	Caecum	Sasso T451A	corn/soybean-based	No supplementation	24	12	Gallus gallus domesticus
ERR2828317	AMPLICON	483	104684609	PRJEB29068	SAMEA4960152	58294172	NEIKER-INSTITUTO VASCO DE INVESTIGACION Y DESARROL	public	sra,fastq	s3,ena,gs,ncbi	s3.us-east-1,ena,gs.US,ncbi.public	and free-range chickens caecal microbiome	ERC000013	2019-02-21	2018-11-16	ERX2835061	NEIKER-Instituto Vasco de Investigacion y Desarrollo Agrario	2019-02-21 17:05:07	2018-10-05 22:17:16	public	Illumina MiSeq	Caeca	unspecified	PAIRED	other	METAGENOMIC	Gallus gallus	ILLUMINA	2019-02-26	SAMEA4960152	ERS2778578	ERS2778578	ERP111337	16S rRNA V4 region gene amplicon sequences derived from caecal content	N/A	2016			81	Spain	Europe	Bilbao	Caecum	Sasso T451A	corn/soybean-based	No supplementation	104	55	Gallus gallus domesticus
ERR2828318	AMPLICON	485	79528421	PRJEB29068	SAMEA4960153	43439535	NEIKER-INSTITUTO VASCO DE INVESTIGACION Y DESARROL	public	sra,fastq	s3,gs,ena,ncbi	s3.us-east-1,gs.US,ena,ncbi.public	and free-range chickens caecal microbiome	ERC000013	2019-02-21	2018-11-16	ERX2835062	NEIKER-Instituto Vasco de Investigacion y Desarrollo Agrario	2019-02-21 17:05:07	2018-10-05 22:17:16	public	Illumina MiSeq	Caeca	unspecified	PAIRED	other	METAGENOMIC	Gallus gallus	ILLUMINA	2019-02-26	SAMEA4960153	ERS2778579	ERS2778579	ERP111337	16S rRNA V4 region gene amplicon sequences derived from caecal content	N/A	2016			81	Spain	Europe	Bilbao	Caecum	Sasso T451A	corn/soybean-based	No supplementation	79	41	Gallus gallus domesticus
ERR2828319	AMPLICON	493	120805829	PRJEB29068	SAMEA4960154	64761078	NEIKER-INSTITUTO VASCO DE INVESTIGACION Y DESARROL	public	fastq,sra	ncbi,ena,s3,gs	gs.US,s3.us-east-1,ena,ncbi.public	and free-range chickens caecal microbiome	ERC000013	2019-02-21	2018-11-16	ERX2835063	NEIKER-Instituto Vasco de Investigacion y Desarrollo Agrario	2019-02-21 17:05:07	2018-10-05 22:17:16	public	Illumina MiSeq	Caeca	unspecified	PAIRED	other	METAGENOMIC	Gallus gallus	ILLUMINA	2019-02-26	SAMEA4960154	ERS2778580	ERS2778580	ERP111337	16S rRNA V4 region gene amplicon sequences derived from caecal content	N/A	2016			81	Spain	Europe	Bilbao	Caecum	Sasso T451A	corn/soybean-based	No supplementation	120	61	Gallus gallus domesticus
ERR2828320	AMPLICON	490	103886047	PRJEB29068	SAMEA4960155	57535670	NEIKER-INSTITUTO VASCO DE INVESTIGACION Y DESARROL	public	sra,fastq	gs,ena,s3,ncbi	ena,gs.US,s3.us-east-1,ncbi.public	and free-range chickens caecal microbiome	ERC000013	2019-02-21	2018-11-16	ERX2835064	NEIKER-Instituto Vasco de Investigacion y Desarrollo Agrario	2019-02-21 17:05:07	2018-10-05 22:17:16	public	Illumina MiSeq	Caeca	unspecified	PAIRED	other	METAGENOMIC	Gallus gallus	ILLUMINA	2019-02-26	SAMEA4960155	ERS2778581	ERS2778581	ERP111337	16S rRNA V4 region gene amplicon sequences derived from caecal content	N/A	2016			81	Spain	Europe	Bilbao	Caecum	Sasso T451A	corn/soybean-based	No supplementation	103	54	Gallus gallus domesticus
ERR2828321	AMPLICON	492	90006860	PRJEB29068	SAMEA4960156	49144448	NEIKER-INSTITUTO VASCO DE INVESTIGACION Y DESARROL	public	sra,fastq	s3,gs,ena,ncbi	gs.US,ena,ncbi.public,s3.us-east-1	and free-range chickens caecal microbiome	ERC000013	2019-02-21	2018-11-16	ERX2835065	NEIKER-Instituto Vasco de Investigacion y Desarrollo Agrario	2019-02-21 17:05:07	2018-10-05 22:17:16	public	Illumina MiSeq	Caeca	unspecified	PAIRED	other	METAGENOMIC	Gallus gallus	ILLUMINA	2019-02-26	SAMEA4960156	ERS2778582	ERS2778582	ERP111337	16S rRNA V4 region gene amplicon sequences derived from caecal content	N/A	2016			81	Spain	Europe	Bilbao	Caecum	Sasso T451A	corn/soybean-based	No supplementation	90	46	Gallus gallus domesticus
ERR2828322	AMPLICON	491	98526422	PRJEB29068	SAMEA4960157	54280617	NEIKER-INSTITUTO VASCO DE INVESTIGACION Y DESARROL	public	sra,fastq	ncbi,s3,ena,gs	s3.us-east-1,gs.US,ena,ncbi.public	and free-range chickens caecal microbiome	ERC000013	2019-02-21	2018-11-16	ERX2835066	NEIKER-Instituto Vasco de Investigacion y Desarrollo Agrario	2019-02-21 17:05:07	2018-10-05 22:17:16	public	Illumina MiSeq	Caeca	unspecified	PAIRED	other	METAGENOMIC	Gallus gallus	ILLUMINA	2019-02-26	SAMEA4960157	ERS2778583	ERS2778583	ERP111337	16S rRNA V4 region gene amplicon sequences derived from caecal content	N/A	2016			81	Spain	Europe	Bilbao	Caecum	Sasso T451A	corn/soybean-based	No supplementation	98	51	Gallus gallus domesticus
SRR2529360	AMPLICON	438	17853281	PRJNA296553	SAMN04102805	8652720	SICHUAN UNIVERSITY	public	fastq,sra	gs,ncbi,s3	gs.US,ncbi.public,s3.us-east-1					SRX1275673					Illumina MiSeq	caecum		PAIRED	PCR	METAGENOMIC	chicken gut metagenome	ILLUMINA	2015-10-19 01:00:00	TCC_1		SRS1081677	SRP064017		N/A	2015-02-20			>300	China	Asia	Tibet	Caecum	LS Tibetan Chicken			17	8	Gallus gallus domesticus
SRR2755827	AMPLICON	439	28082939	PRJNA296553	SAMN04198207	13333999	SICHUAN UNIVERSITY	public	fastq,sra	gs,ncbi,s3	gs.US,ncbi.public,s3.us-east-1					SRX1364478					Illumina MiSeq	Tibetan chicken caecum		PAIRED	PCR	METAGENOMIC	chicken gut metagenome		ILLUMINA	2015-10-23 01:00:00	TCC-LS	SRS1127000	SRP064017		N/A	2015-02-10			>300	China	Asia	Tibet	Caecum	LS Tibetan Chicken			28	12	Gallus gallus domesticus
SRR2756648	AMPLICON	436	19088271	PRJNA299358	SAMN04198208	9000541	SICHUAN UNIVERSITY	public	fastq,sra	gs,ncbi,s3	gs.US,ncbi.public,s3.us-east-1					SRX1364480					Illumina MiSeq	Tibetan chicken caecum		PAIRED	PCR	METAGENOMIC	chicken gut metagenome	ILLUMINA	2015-10-23 01:00:00	TCC-GZ		SRS1127002	SRP065093		N/A	2015-01-20			>300	China	Asia	Sichuan	Caecum	GZ Tibetan Chicken			19	8	Gallus gallus domesticus
SRR2764070	AMPLICON	441	18481026	PRJNA299519	SAMN04198209	8959814	SICHUAN UNIVERSITY	public	fastq,sra	gs,ncbi,s3	gs.US,ncbi.public,s3.us-east-1					SRX1367844					Illumina MiSeq	Tibetan chicken caecum		PAIRED	PCR	METAGENOMIC	chicken gut metagenome	ILLUMINA	2015-10-23 01:00:00	TCC-QH		SRS1129165	SRP065132		N/A	2015-01-10			>300	China	Asia	Qinghai	Caecum	QH Tibetan Chicken			18	8	Gallus gallus domesticus
SRR2764489	AMPLICON	441	18637401	PRJNA299520	SAMN04198210	8966757	SICHUAN UNIVERSITY	public	fastq,sra	gs,ncbi,s3	gs.US,ncbi.public,s3.us-east-1					SRX1367894					Illumina MiSeq	Tibetan chicken caecum		PAIRED	PCR	METAGENOMIC	chicken gut metagenome	ILLUMINA	2015-10-23 01:00:00	TCC-DQ		SRS1129180	SRP065133		N/A	2015-01-15			>300	China	Asia	Yunnan	Caecum	DQ Tibetan Chicken			18	8	Gallus gallus domesticus
SRR2764842	AMPLICON	441	18204362	PRJNA299524	SAMN04198211	9288651	SICHUAN UNIVERSITY	public	fastq,sra	gs,ncbi,s3	gs.US,ncbi.public,s3.us-east-1					SRX1368032					Illumina MiSeq	LM chicken caecum		PAIRED	PCR	METAGENOMIC	chicken gut metagenome	ILLUMINA	2015-10-23 01:00:00	LM-LH		SRS1129208	SRP065134		N/A	2015-02-20			>300	China	Asia	Sichuan	Caecum	Lohmann laying hen (LM)			18	8	Gallus gallus domesticus
SRR2764855	AMPLICON	440	14951090	PRJNA299526	SAMN04198212	7749134	SICHUAN UNIVERSITY	public	fastq,sra	gs,ncbi,s3	gs.US,ncbi.public,s3.us-east-1					SRX1368033					Illumina MiSeq	DH chicken caecum		PAIRED	PCR	METAGENOMIC	chicken gut metagenome	ILLUMINA		DH-BC		42300	SRP065135		N/A	2015-02-25			>300	China	Asia	Sichuan	Caecum	Daheng broilers (DH)					Gallus gallus domesticus
SRR8489237	AMPLICON	550	191640459	PRJNA517082	SAMN10819370	122446011	WAGENINGEN UNIVERSITY AND RESEARCH	public	sra	ncbi,s3,gs	s3.us-east-1,ncbi.public,gs.US					SRX5293883					Illumina MiSeq	Faeces	4No4F	PAIRED	PCR	GENOMIC	chicken gut metagenome	ILLUMINA	2019-02-28	4No4Forward	Rep4		SRP182090		N/A	2018			4	Netherlands	Europe	Netherlands	Faeces	Cobb 308					Gallus gallus domesticus
SRR8489238	AMPLICON	550	221530722	PRJNA517082	SAMN10819326	148366220	WAGENINGEN UNIVERSITY AND RESEARCH	public	sra	gs,ncbi,s3	s3.us-east-1,gs.US,ncbi.public					SRX5293882					Illumina MiSeq	Faeces	28No2F	PAIRED	PCR	GENOMIC	chicken gut metagenome	ILLUMINA	2019-02-28	28No2Forward	Rep2		SRP182090		N/A	2018			28	Netherlands	Europe	Netherlands	Faeces	Cobb 308					Gallus gallus domesticus
SRR8489239	AMPLICON	550	201679470	PRJNA517082	SAMN10819324	129286382	WAGENINGEN UNIVERSITY AND RESEARCH	public	sra	s3,gs,ncbi	gs.US,ncbi.public,s3.us-east-1					SRX5293881					Illumina MiSeq	Faeces	28No1F	PAIRED	PCR	GENOMIC	chicken gut metagenome	ILLUMINA	2019-02-28	28No1Forward	Rep1		SRP182090		N/A	2018			28	Netherlands	Europe	Netherlands	Faeces	Cobb 308					Gallus gallus domesticus
SRR8489240	AMPLICON	550	227407076	PRJNA517082	SAMN10819330	145166868	WAGENINGEN UNIVERSITY AND RESEARCH	public	sra	s3,ncbi,gs	gs.US,ncbi.public,s3.us-east-1					SRX5293880					Illumina MiSeq	Faeces	28No4F	PAIRED	PCR	GENOMIC	chicken gut metagenome	ILLUMINA	2019-02-28	28No4Forward	Rep4		SRP182090		N/A	2018			28	Netherlands	Europe	Netherlands	Faeces	Cobb 308					Gallus gallus domesticus
SRR8489241	AMPLICON	550	211099782	PRJNA517082	SAMN10819328	135671455	WAGENINGEN UNIVERSITY AND RESEARCH	public	sra	ncbi,s3,gs	ncbi.public,gs.US,s3.us-east-1					SRX5293879					Illumina MiSeq	Faeces	28No3F	PAIRED	PCR	GENOMIC	chicken gut metagenome	ILLUMINA	2019-02-28	28No3Forward	Rep3		SRP182090		N/A	2018			28	Netherlands	Europe	Netherlands	Faeces	Cobb 308					Gallus gallus domesticus
SRR8489242	AMPLICON	550	92332173	PRJNA517082	SAMN10819332	60127882	WAGENINGEN UNIVERSITY AND RESEARCH	public	sra	ncbi,gs,s3	ncbi.public,gs.US,s3.us-east-1					SRX5293878					Illumina MiSeq	Faeces	28No5F	PAIRED	PCR	GENOMIC	chicken gut metagenome	ILLUMINA	2019-02-28	28No5Forward	Rep5		SRP182090		N/A	2018			28	Netherlands	Europe	Netherlands	Faeces	Cobb 308					Gallus gallus domesticus
SRR8489243	AMPLICON	550	199107246	PRJNA517082	SAMN10819366	128786053	WAGENINGEN UNIVERSITY AND RESEARCH	public	sra	gs,s3,ncbi	s3.us-east-1,gs.US,ncbi.public					SRX5293877					Illumina MiSeq	Faeces	4No2F	PAIRED	PCR	GENOMIC	chicken gut metagenome	ILLUMINA	2019-02-28	4No2Forward	Rep2		SRP182090		N/A	2018			4	Netherlands	Europe	Netherlands	Faeces	Cobb 308					Gallus gallus domesticus
SRR8489244	AMPLICON	549	160462939	PRJNA517082	SAMN10819364	102449242	WAGENINGEN UNIVERSITY AND RESEARCH	public	sra	gs,s3,ncbi	s3.us-east-1,gs.US,ncbi.public					SRX5293876					Illumina MiSeq	Faeces	4No1F	PAIRED	PCR	GENOMIC	chicken gut metagenome	ILLUMINA	2019-02-28	4No1Forward	Rep1		SRP182090		N/A	2018			4	Netherlands	Europe	Netherlands	Faeces	Cobb 308					Gallus gallus domesticus
SRR8489245	AMPLICON	550	197921901	PRJNA517082	SAMN10819342	124666528	WAGENINGEN UNIVERSITY AND RESEARCH	public	sra	gs,ncbi,s3	gs.US,ncbi.public,s3.us-east-1					SRX5293875					Illumina MiSeq	Faeces	2No5F	PAIRED	PCR	GENOMIC	chicken gut metagenome	ILLUMINA	2019-02-28	2No5Forward	Rep5		SRP182090		N/A	2018			2	Netherlands	Europe	Netherlands	Faeces	Cobb 308					Gallus gallus domesticus
SRR8489246	AMPLICON	549	162642756	PRJNA517082	SAMN10819338	105652881	WAGENINGEN UNIVERSITY AND RESEARCH	public	sra	ncbi,s3,gs	s3.us-east-1,ncbi.public,gs.US					SRX5293874					Illumina MiSeq	Faeces	2No3F	PAIRED	PCR	GENOMIC	chicken gut metagenome	ILLUMINA	2019-02-28	2No3Forward	Rep3		SRP182090		N/A	2018			2	Netherlands	Europe	Netherlands	Faeces	Cobb 308					Gallus gallus domesticus
SRR8489247	AMPLICON	550	173278437	PRJNA517082	SAMN10819340	111549504	WAGENINGEN UNIVERSITY AND RESEARCH	public	sra	ncbi,gs,s3	gs.US,s3.us-east-1,ncbi.public					SRX5293873					Illumina MiSeq	Faeces	2No4F	PAIRED	PCR	GENOMIC	chicken gut metagenome	ILLUMINA	2019-02-28	2No4Forward	Rep4		SRP182090		N/A	2018			2	Netherlands	Europe	Netherlands	Faeces	Cobb 308					Gallus gallus domesticus
SRR8489248	AMPLICON	550	190472930	PRJNA517082	SAMN10819334	120467896	WAGENINGEN UNIVERSITY AND RESEARCH	public	sra	s3,gs,ncbi	gs.US,s3.us-east-1,ncbi.public					SRX5293872					Illumina MiSeq	Faeces	2No1F	PAIRED	PCR	GENOMIC	chicken gut metagenome	ILLUMINA	2019-02-28	2No1Forward	Rep1		SRP182090		N/A	2018			2	Netherlands	Europe	Netherlands	Faeces	Cobb 308					Gallus gallus domesticus
SRR8489249	AMPLICON	549	175581443	PRJNA517082	SAMN10819336	112486533	WAGENINGEN UNIVERSITY AND RESEARCH	public	sra	gs,s3,ncbi	gs.US,ncbi.public,s3.us-east-1					SRX5293871					Illumina MiSeq	Faeces	2No2F	PAIRED	PCR	GENOMIC	chicken gut metagenome	ILLUMINA	2019-02-28	2No2Forward	Rep2		SRP182090		N/A	2018			2	Netherlands	Europe	Netherlands	Faeces	Cobb 308					Gallus gallus domesticus
SRR8489250	AMPLICON	550	186559057	PRJNA517082	SAMN10819344	119964514	WAGENINGEN UNIVERSITY AND RESEARCH	public	sra	s3,gs,ncbi	ncbi.public,gs.US,s3.us-east-1					SRX5293870					Illumina MiSeq	Faeces	35No1F	PAIRED	PCR	GENOMIC	chicken gut metagenome	ILLUMINA	2019-02-28	35No1Forward	Rep1		SRP182090		N/A	2018			35	Netherlands	Europe	Netherlands	Faeces	Cobb 308					Gallus gallus domesticus
SRR8489251	AMPLICON	550	190656581	PRJNA517082	SAMN10819352	131765936	WAGENINGEN UNIVERSITY AND RESEARCH	public	sra	s3,ncbi,gs	ncbi.public,s3.us-east-1,gs.US					SRX5293869					Illumina MiSeq	Faeces	35No5F	PAIRED	PCR	GENOMIC	chicken gut metagenome	ILLUMINA	2019-02-28	35No5Forward	Rep5		SRP182090		N/A	2018			35	Netherlands	Europe	Netherlands	Faeces	Cobb 308					Gallus gallus domesticus
SRR8489252	AMPLICON	551	290091161	PRJNA517082	SAMN10819346	190410830	WAGENINGEN UNIVERSITY AND RESEARCH	public	sra	s3,gs,ncbi	ncbi.public,s3.us-east-1,gs.US					SRX5293868					Illumina MiSeq	Faeces	35No2F	PAIRED	PCR	GENOMIC	chicken gut metagenome	ILLUMINA	2019-02-28	35No2Forward	Rep2		SRP182090		N/A	2018			35	Netherlands	Europe	Netherlands	Faeces	Cobb 308					Gallus gallus domesticus
SRR8489253	AMPLICON	551	194803071	PRJNA517082	SAMN10819348	130731524	WAGENINGEN UNIVERSITY AND RESEARCH	public	sra	s3,gs,ncbi	gs.US,s3.us-east-1,ncbi.public					SRX5293867					Illumina MiSeq	Faeces	35No3F	PAIRED	PCR	GENOMIC	chicken gut metagenome	ILLUMINA	2019-02-28	35No3Forward	Rep3		SRP182090		N/A	2018			35	Netherlands	Europe	Netherlands	Faeces	Cobb 308					Gallus gallus domesticus
SRR8489254	AMPLICON	551	114982665	PRJNA517082	SAMN10819350	75096196	WAGENINGEN UNIVERSITY AND RESEARCH	public	sra	gs,ncbi,s3	s3.us-east-1,gs.US,ncbi.public					SRX5293866					Illumina MiSeq	Faeces	35No4F	PAIRED	PCR	GENOMIC	chicken gut metagenome	ILLUMINA	2019-02-28	35No4Forward	Rep4		SRP182090		N/A	2018			35	Netherlands	Europe	Netherlands	Faeces	Cobb 308					Gallus gallus domesticus
SRR8489255	AMPLICON	550	210872382	PRJNA517082	SAMN10819362	134777478	WAGENINGEN UNIVERSITY AND RESEARCH	public	sra	s3,ncbi,gs	gs.US,s3.us-east-1,ncbi.public					SRX5293865					Illumina MiSeq	Faeces	3No5F	PAIRED	PCR	GENOMIC	chicken gut metagenome	ILLUMINA	2019-02-28	3No5Forward	Rep5		SRP182090		N/A	2018			3	Netherlands	Europe	Netherlands	Faeces	Cobb 308					Gallus gallus domesticus
SRR8489256	AMPLICON	550	160818944	PRJNA517082	SAMN10819356	107672823	WAGENINGEN UNIVERSITY AND RESEARCH	public	sra	s3,gs,ncbi	s3.us-east-1,gs.US,ncbi.public					SRX5293864					Illumina MiSeq	Faeces	3No2F	PAIRED	PCR	GENOMIC	chicken gut metagenome	ILLUMINA	2019-02-28	3No2Forward	Rep2		SRP182090		N/A	2018			3	Netherlands	Europe	Netherlands	Faeces	Cobb 308					Gallus gallus domesticus
SRR8489257	AMPLICON	550	163265759	PRJNA517082	SAMN10819354	103635975	WAGENINGEN UNIVERSITY AND RESEARCH	public	sra	gs,ncbi,s3	gs.US,ncbi.public,s3.us-east-1					SRX5293863					Illumina MiSeq	Faeces	3No1F	PAIRED	PCR	GENOMIC	chicken gut metagenome	ILLUMINA	2019-02-28	3No1Forward	Rep1		SRP182090		N/A	2018			3	Netherlands	Europe	Netherlands	Faeces	Cobb 308					Gallus gallus domesticus
SRR8489258	AMPLICON	550	197467133	PRJNA517082	SAMN10819360	126543950	WAGENINGEN UNIVERSITY AND RESEARCH	public	sra	ncbi,s3,gs	gs.US,ncbi.public,s3.us-east-1					SRX5293862					Illumina MiSeq	Faeces	3No4F	PAIRED	PCR	GENOMIC	chicken gut metagenome	ILLUMINA	2019-02-28	3No4Forward	Rep4		SRP182090		N/A	2018			3	Netherlands	Europe	Netherlands	Faeces	Cobb 308					Gallus gallus domesticus
SRR8489259	AMPLICON	550	162150249	PRJNA517082	SAMN10819358	103837177	WAGENINGEN UNIVERSITY AND RESEARCH	public	sra	s3,ncbi,gs	s3.us-east-1,gs.US,ncbi.public					SRX5293861					Illumina MiSeq	Faeces	3No3F	PAIRED	PCR	GENOMIC	chicken gut metagenome	ILLUMINA	2019-02-28	3No3Forward	Rep3		SRP182090		N/A	2018			3	Netherlands	Europe	Netherlands	Faeces	Cobb 308					Gallus gallus domesticus
SRR8489260	AMPLICON	550	203844818	PRJNA517082	SAMN10819394	147266819	WAGENINGEN UNIVERSITY AND RESEARCH	public	sra	ncbi,s3,gs	gs.US,ncbi.public,s3.us-east-1					SRX5293860					Illumina MiSeq	Faeces	7No1F	PAIRED	PCR	GENOMIC	chicken gut metagenome	ILLUMINA	2019-02-28	7No1Forward	Rep1		SRP182090		N/A	2018			7	Netherlands	Europe	Netherlands	Faeces	Cobb 308					Gallus gallus domesticus
SRR8489261	AMPLICON	550	224488912	PRJNA517082	SAMN10819396	143554464	WAGENINGEN UNIVERSITY AND RESEARCH	public	sra	s3,gs,ncbi	ncbi.public,s3.us-east-1,gs.US					SRX5293859					Illumina MiSeq	Faeces	7No2F	PAIRED	PCR	GENOMIC	chicken gut metagenome	ILLUMINA	2019-02-28	7No2Forward	Rep2		SRP182090		N/A	2018			7	Netherlands	Europe	Netherlands	Faeces	Cobb 308					Gallus gallus domesticus
SRR8489262	AMPLICON	549	191765039	PRJNA517082	SAMN10819398	120244646	WAGENINGEN UNIVERSITY AND RESEARCH	public	sra	s3,ncbi,gs	gs.US,ncbi.public,s3.us-east-1					SRX5293858					Illumina MiSeq	Faeces	7No3F	PAIRED	PCR	GENOMIC	chicken gut metagenome	ILLUMINA	2019-02-28	7No3Forward	Rep3		SRP182090		N/A	2018			7	Netherlands	Europe	Netherlands	Faeces	Cobb 308					Gallus gallus domesticus
SRR8489263	AMPLICON	551	176524360	PRJNA517082	SAMN10819400	111559376	WAGENINGEN UNIVERSITY AND RESEARCH	public	sra	ncbi,s3,gs	s3.us-east-1,ncbi.public,gs.US					SRX5293857					Illumina MiSeq	Faeces	7No4F	PAIRED	PCR	GENOMIC	chicken gut metagenome	ILLUMINA	2019-02-28	7No4Forward	Rep4		SRP182090		N/A	2018			7	Netherlands	Europe	Netherlands	Faeces	Cobb 308					Gallus gallus domesticus
SRR8489264	AMPLICON	550	171061802	PRJNA517082	SAMN10819402	107352747	WAGENINGEN UNIVERSITY AND RESEARCH	public	sra	gs,ncbi,s3	s3.us-east-1,gs.US,ncbi.public					SRX5293856					Illumina MiSeq	Faeces	7No5F	PAIRED	PCR	GENOMIC	chicken gut metagenome	ILLUMINA	2019-02-28	7No5Forward	Rep5		SRP182090		N/A	2018			7	Netherlands	Europe	Netherlands	Faeces	Cobb 308					Gallus gallus domesticus
SRR8489265	AMPLICON	551	221074518	PRJNA517082	SAMN10819368	141456108	WAGENINGEN UNIVERSITY AND RESEARCH	public	sra	gs,s3,ncbi	ncbi.public,s3.us-east-1,gs.US					SRX5293855					Illumina MiSeq	Faeces	4No3F	PAIRED	PCR	GENOMIC	chicken gut metagenome	ILLUMINA	2019-02-28	4No3Forward	Rep3		SRP182090		N/A	2018			4	Netherlands	Europe	Netherlands	Faeces	Cobb 308					Gallus gallus domesticus
SRR8489266	AMPLICON	550	179669939	PRJNA517082	SAMN10819372	121317536	WAGENINGEN UNIVERSITY AND RESEARCH	public	sra	s3,gs,ncbi	gs.US,ncbi.public,s3.us-east-1					SRX5293854					Illumina MiSeq	Faeces	4No5F	PAIRED	PCR	GENOMIC	chicken gut metagenome	ILLUMINA	2019-02-28	4No5Forward	Rep5		SRP182090		N/A	2018			4	Netherlands	Europe	Netherlands	Faeces	Cobb 308					Gallus gallus domesticus
SRR8489267	AMPLICON	550	61149506	PRJNA517082	SAMN10819374	39410246	WAGENINGEN UNIVERSITY AND RESEARCH	public	sra	s3,ncbi,gs	ncbi.public,gs.US,s3.us-east-1					SRX5293853					Illumina MiSeq	Faeces	5No1F	PAIRED	PCR	GENOMIC	chicken gut metagenome	ILLUMINA	2019-02-28	5No1Forward	Rep1		SRP182090		N/A	2018			5	Netherlands	Europe	Netherlands	Faeces	Cobb 308					Gallus gallus domesticus
SRR8489268	AMPLICON	550	185679635	PRJNA517082	SAMN10819376	119502953	WAGENINGEN UNIVERSITY AND RESEARCH	public	sra	ncbi,gs,s3	gs.US,s3.us-east-1,ncbi.public					SRX5293852					Illumina MiSeq	Faeces	5No2F	PAIRED	PCR	GENOMIC	chicken gut metagenome	ILLUMINA	2019-02-28	5No2Forward	Rep2		SRP182090		N/A	2018			5	Netherlands	Europe	Netherlands	Faeces	Cobb 308					Gallus gallus domesticus
SRR8489269	AMPLICON	550	204038732	PRJNA517082	SAMN10819378	130688067	WAGENINGEN UNIVERSITY AND RESEARCH	public	sra	ncbi,s3,gs	ncbi.public,s3.us-east-1,gs.US					SRX5293851					Illumina MiSeq	Faeces	5No3F	PAIRED	PCR	GENOMIC	chicken gut metagenome	ILLUMINA	2019-02-28	5No3Forward	Rep3		SRP182090		N/A	2018			5	Netherlands	Europe	Netherlands	Faeces	Cobb 308					Gallus gallus domesticus
SRR8489270	AMPLICON	550	161241279	PRJNA517082	SAMN10819380	104457514	WAGENINGEN UNIVERSITY AND RESEARCH	public	sra	s3,gs,ncbi	gs.US,ncbi.public,s3.us-east-1					SRX5293850					Illumina MiSeq	Faeces	5No4F	PAIRED	PCR	GENOMIC	chicken gut metagenome	ILLUMINA	2019-02-28	5No4Forward	Rep4		SRP182090		N/A	2018			5	Netherlands	Europe	Netherlands	Faeces	Cobb 308					Gallus gallus domesticus
SRR8489271	AMPLICON	549	163143507	PRJNA517082	SAMN10819382	104575560	WAGENINGEN UNIVERSITY AND RESEARCH	public	sra	ncbi,s3,gs	s3.us-east-1,gs.US,ncbi.public					SRX5293849					Illumina MiSeq	Faeces	5No5F	PAIRED	PCR	GENOMIC	chicken gut metagenome	ILLUMINA	2019-02-28	5No5Forward	Rep5		SRP182090		N/A	2018			5	Netherlands	Europe	Netherlands	Faeces	Cobb 308					Gallus gallus domesticus
SRR8489272	AMPLICON	551	180981397	PRJNA517082	SAMN10819302	117171277	WAGENINGEN UNIVERSITY AND RESEARCH	public	sra	s3,ncbi,gs	s3.us-east-1,ncbi.public,gs.US					SRX5293848					Illumina MiSeq	Faeces	14No5F	PAIRED	PCR	GENOMIC	chicken gut metagenome	ILLUMINA	2019-02-28	14No5Forward	Rep5		SRP182090		N/A	2018			14	Netherlands	Europe	Netherlands	Faeces	Cobb 308					Gallus gallus domesticus
SRR8489273	AMPLICON	549	188232120	PRJNA517082	SAMN10819294	120684335	WAGENINGEN UNIVERSITY AND RESEARCH	public	sra	gs,s3,ncbi	gs.US,ncbi.public,s3.us-east-1					SRX5293847					Illumina MiSeq	Faeces	14No1F	PAIRED	PCR	GENOMIC	chicken gut metagenome	ILLUMINA	2019-02-28	14No1Forward	Rep1		SRP182090		N/A	2018			14	Netherlands	Europe	Netherlands	Faeces	Cobb 308					Gallus gallus domesticus
SRR8489274	AMPLICON	549	206881761	PRJNA517082	SAMN10819296	130747675	WAGENINGEN UNIVERSITY AND RESEARCH	public	sra	gs,ncbi,s3	ncbi.public,s3.us-east-1,gs.US					SRX5293846					Illumina MiSeq	Faeces	14No2F	PAIRED	PCR	GENOMIC	chicken gut metagenome	ILLUMINA	2019-02-28	14No2Forward	Rep2		SRP182090		N/A	2018			14	Netherlands	Europe	Netherlands	Faeces	Cobb 308					Gallus gallus domesticus
SRR8489275	AMPLICON	550	162742236	PRJNA517082	SAMN10819298	103675297	WAGENINGEN UNIVERSITY AND RESEARCH	public	sra	ncbi,gs,s3	s3.us-east-1,gs.US,ncbi.public					SRX5293845					Illumina MiSeq	Faeces	14No3F	PAIRED	PCR	GENOMIC	chicken gut metagenome	ILLUMINA	2019-02-28	14No3Forward	Rep3		SRP182090		N/A	2018			14	Netherlands	Europe	Netherlands	Faeces	Cobb 308					Gallus gallus domesticus
SRR8489276	AMPLICON	550	174850862	PRJNA517082	SAMN10819300	117997769	WAGENINGEN UNIVERSITY AND RESEARCH	public	sra	gs,s3,ncbi	s3.us-east-1,gs.US,ncbi.public					SRX5293844					Illumina MiSeq	Faeces	14No4F	PAIRED	PCR	GENOMIC	chicken gut metagenome	ILLUMINA	2019-02-28	14No4Forward	Rep4		SRP182090		N/A	2018			14	Netherlands	Europe	Netherlands	Faeces	Cobb 308					Gallus gallus domesticus
SRR8489277	AMPLICON	550	150929611	PRJNA517082	SAMN10819308	97425907	WAGENINGEN UNIVERSITY AND RESEARCH	public	sra	s3,gs,ncbi	ncbi.public,s3.us-east-1,gs.US					SRX5293843					Illumina MiSeq	Faeces	1No3F	PAIRED	PCR	GENOMIC	chicken gut metagenome	ILLUMINA	2019-02-28	1No3Forward	Rep3		SRP182090		N/A	2018			1	Netherlands	Europe	Netherlands	Faeces	Cobb 308					Gallus gallus domesticus
SRR8489278	AMPLICON	550	175201147	PRJNA517082	SAMN10819310	119551041	WAGENINGEN UNIVERSITY AND RESEARCH	public	sra	ncbi,gs,s3	ncbi.public,gs.US,s3.us-east-1					SRX5293842					Illumina MiSeq	Faeces	1No4F	PAIRED	PCR	GENOMIC	chicken gut metagenome	ILLUMINA	2019-02-28	1No4Forward	Rep4		SRP182090		N/A	2018			1	Netherlands	Europe	Netherlands	Faeces	Cobb 308					Gallus gallus domesticus
SRR8489279	AMPLICON	550	143943919	PRJNA517082	SAMN10819304	94367214	WAGENINGEN UNIVERSITY AND RESEARCH	public	sra	gs,s3,ncbi	s3.us-east-1,ncbi.public,gs.US					SRX5293841					Illumina MiSeq	Faeces	1No1F	PAIRED	PCR	GENOMIC	chicken gut metagenome	ILLUMINA	2019-02-28	1No1Forward	Rep1		SRP182090		N/A	2018			1	Netherlands	Europe	Netherlands	Faeces	Cobb 308					Gallus gallus domesticus
SRR8489280	AMPLICON	550	158973229	PRJNA517082	SAMN10819306	103424596	WAGENINGEN UNIVERSITY AND RESEARCH	public	sra	s3,ncbi,gs	gs.US,ncbi.public,s3.us-east-1					SRX5293840					Illumina MiSeq	Faeces	1No2F	PAIRED	PCR	GENOMIC	chicken gut metagenome	ILLUMINA	2019-02-28	1No2Forward	Rep2		SRP182090		N/A	2018			1	Netherlands	Europe	Netherlands	Faeces	Cobb 308					Gallus gallus domesticus
SRR8489281	AMPLICON	550	178687566	PRJNA517082	SAMN10819312	116724317	WAGENINGEN UNIVERSITY AND RESEARCH	public	sra	s3,gs,ncbi	s3.us-east-1,gs.US,ncbi.public					SRX5293839					Illumina MiSeq	Faeces	1No5F	PAIRED	PCR	GENOMIC	chicken gut metagenome	ILLUMINA	2019-02-28	1No5Forward	Rep5		SRP182090		N/A	2018			1	Netherlands	Europe	Netherlands	Faeces	Cobb 308					Gallus gallus domesticus
SRR8489282	AMPLICON	551	214016838	PRJNA517082	SAMN10819292	135844281	WAGENINGEN UNIVERSITY AND RESEARCH	public	sra	gs,ncbi,s3	ncbi.public,s3.us-east-1,gs.US					SRX5293838					Illumina MiSeq	Faeces	10No5F	PAIRED	PCR	GENOMIC	chicken gut metagenome	ILLUMINA	2019-02-28	10No5Forward	Rep5		SRP182090		N/A	2018			10	Netherlands	Europe	Netherlands	Faeces	Cobb 308					Gallus gallus domesticus
SRR8489283	AMPLICON	551	138173554	PRJNA517082	SAMN10819288	87783515	WAGENINGEN UNIVERSITY AND RESEARCH	public	sra	gs,s3,ncbi	ncbi.public,gs.US,s3.us-east-1					SRX5293837					Illumina MiSeq	Faeces	10No3F	PAIRED	PCR	GENOMIC	chicken gut metagenome	ILLUMINA	2019-02-28	10No3Forward	Rep3		SRP182090		N/A	2018			10	Netherlands	Europe	Netherlands	Faeces	Cobb 308					Gallus gallus domesticus
SRR8489284	AMPLICON	551	203234077	PRJNA517082	SAMN10819290	130149877	WAGENINGEN UNIVERSITY AND RESEARCH	public	sra	gs,s3,ncbi	ncbi.public,s3.us-east-1,gs.US					SRX5293836					Illumina MiSeq	Faeces	10No4F	PAIRED	PCR	GENOMIC	chicken gut metagenome	ILLUMINA	2019-02-28	10No4Forward	Rep4		SRP182090		N/A	2018			10	Netherlands	Europe	Netherlands	Faeces	Cobb 308					Gallus gallus domesticus
SRR8489285	AMPLICON	551	138807626	PRJNA517082	SAMN10819284	92805078	WAGENINGEN UNIVERSITY AND RESEARCH	public	sra	gs,ncbi,s3	s3.us-east-1,ncbi.public,gs.US					SRX5293835					Illumina MiSeq	Faeces	10No1F	PAIRED	PCR	GENOMIC	chicken gut metagenome	ILLUMINA	2019-02-28	10No1Forward	Rep1		SRP182090		N/A	2018			10	Netherlands	Europe	Netherlands	Faeces	Cobb 308					Gallus gallus domesticus
SRR8489286	AMPLICON	550	201600924	PRJNA517082	SAMN10819286	128678559	WAGENINGEN UNIVERSITY AND RESEARCH	public	sra	gs,s3,ncbi	ncbi.public,s3.us-east-1,gs.US					SRX5293834					Illumina MiSeq	Faeces	10No2F	PAIRED	PCR	GENOMIC	chicken gut metagenome	ILLUMINA	2019-02-28	10No2Forward	Rep2		SRP182090		N/A	2018			10	Netherlands	Europe	Netherlands	Faeces	Cobb 308					Gallus gallus domesticus
SRR8489287	AMPLICON	550	186966537	PRJNA517082	SAMN10819390	125780851	WAGENINGEN UNIVERSITY AND RESEARCH	public	sra	ncbi,s3,gs	s3.us-east-1,ncbi.public,gs.US					SRX5293833					Illumina MiSeq	Faeces	6No4F	PAIRED	PCR	GENOMIC	chicken gut metagenome	ILLUMINA	2019-02-28	6No4Forward	Rep4		SRP182090		N/A	2018			6	Netherlands	Europe	Netherlands	Faeces	Cobb 308					Gallus gallus domesticus
SRR8489288	AMPLICON	550	211982617	PRJNA517082	SAMN10819392	135311981	WAGENINGEN UNIVERSITY AND RESEARCH	public	sra	ncbi,gs,s3	gs.US,ncbi.public,s3.us-east-1					SRX5293832					Illumina MiSeq	Faeces	6No5F	PAIRED	PCR	GENOMIC	chicken gut metagenome	ILLUMINA	2019-02-28	6No5Forward	Rep5		SRP182090		N/A	2018			6	Netherlands	Europe	Netherlands	Faeces	Cobb 308					Gallus gallus domesticus
SRR8489289	AMPLICON	550	143122025	PRJNA517082	SAMN10819388	96593985	WAGENINGEN UNIVERSITY AND RESEARCH	public	sra	s3,ncbi,gs	gs.US,ncbi.public,s3.us-east-1					SRX5293831					Illumina MiSeq	Faeces	6No3F	PAIRED	PCR	GENOMIC	chicken gut metagenome	ILLUMINA	2019-02-28	6No3Forward	Rep3		SRP182090		N/A	2018			6	Netherlands	Europe	Netherlands	Faeces	Cobb 308					Gallus gallus domesticus
SRR8489290	AMPLICON	549	182488611	PRJNA517082	SAMN10819386	115004421	WAGENINGEN UNIVERSITY AND RESEARCH	public	sra	s3,ncbi,gs	s3.us-east-1,ncbi.public,gs.US					SRX5293830					Illumina MiSeq	Faeces	6No2F	PAIRED	PCR	GENOMIC	chicken gut metagenome	ILLUMINA	2019-02-28	6No2Forward	Rep2		SRP182090		N/A	2018			6	Netherlands	Europe	Netherlands	Faeces	Cobb 308					Gallus gallus domesticus
SRR8489291	AMPLICON	550	172680791	PRJNA517082	SAMN10819384	109743825	WAGENINGEN UNIVERSITY AND RESEARCH	public	sra	s3,ncbi,gs	ncbi.public,s3.us-east-1,gs.US					SRX5293829					Illumina MiSeq	Faeces	6No1F	PAIRED	PCR	GENOMIC	chicken gut metagenome	ILLUMINA	2019-02-28	6No1Forward	Rep1		SRP182090		N/A	2018			6	Netherlands	Europe	Netherlands	Faeces	Cobb 308					Gallus gallus domesticus
SRR8489292	AMPLICON	550	201766102	PRJNA517082	SAMN10819320	129929670	WAGENINGEN UNIVERSITY AND RESEARCH	public	sra	s3,ncbi,gs	gs.US,ncbi.public,s3.us-east-1					SRX5293828					Illumina MiSeq	Faeces	21No4F	PAIRED	PCR	GENOMIC	chicken gut metagenome	ILLUMINA	2019-02-28	21No4Forward	Rep4		SRP182090		N/A	2018			21	Netherlands	Europe	Netherlands	Faeces	Cobb 308					Gallus gallus domesticus
SRR8489293	AMPLICON	550	201090797	PRJNA517082	SAMN10819318	131785508	WAGENINGEN UNIVERSITY AND RESEARCH	public	sra	s3,ncbi,gs	ncbi.public,s3.us-east-1,gs.US					SRX5293827					Illumina MiSeq	Faeces	21No3F	PAIRED	PCR	GENOMIC	chicken gut metagenome	ILLUMINA	2019-02-28	21No3Forward	Rep3		SRP182090		N/A	2018			21	Netherlands	Europe	Netherlands	Faeces	Cobb 308					Gallus gallus domesticus
SRR8489294	AMPLICON	550	203050224	PRJNA517082	SAMN10819316	131491838	WAGENINGEN UNIVERSITY AND RESEARCH	public	sra	ncbi,s3,gs	s3.us-east-1,ncbi.public,gs.US					SRX5293826					Illumina MiSeq	Faeces	21No2F	PAIRED	PCR	GENOMIC	chicken gut metagenome	ILLUMINA	2019-02-28	21No2Forward	Rep2		SRP182090		N/A	2018			21	Netherlands	Europe	Netherlands	Faeces	Cobb 308					Gallus gallus domesticus
SRR8489295	AMPLICON	550	231988112	PRJNA517082	SAMN10819314	150716165	WAGENINGEN UNIVERSITY AND RESEARCH	public	sra	gs,ncbi,s3	gs.US,ncbi.public,s3.us-east-1					SRX5293825					Illumina MiSeq	Faeces	21No1F	PAIRED	PCR	GENOMIC	chicken gut metagenome	ILLUMINA	2019-02-28	21No1Forward	Rep1		SRP182090		N/A	2018			21	Netherlands	Europe	Netherlands	Faeces	Cobb 308					Gallus gallus domesticus
SRR8489296	AMPLICON	551	238748319	PRJNA517082	SAMN10819322	151421576	WAGENINGEN UNIVERSITY AND RESEARCH	public	sra	s3,gs,ncbi	gs.US,s3.us-east-1,ncbi.public					SRX5293824					Illumina MiSeq	Faeces	21No5F	PAIRED	PCR	GENOMIC	chicken gut metagenome	ILLUMINA	2019-02-28	21No5Forward	Rep5		SRP182090		N/A	2018			21	Netherlands	Europe	Netherlands	Faeces	Cobb 308					Gallus gallus domesticus
SRR10920939	AMPLICON	500	49145500	PRJNA602334	SAMN13892823	30045413	FACULTY OF VETERINARY MEDICINE UNIVERSITY OF MONTREAL	public	fastq,sra	s3,gs,ncbi	gs.US,s3.us-east-1,ncbi.public					SRX7608372					Illumina MiSeq	Faeces	HB32J0F	PAIRED	PCR	OTHER	bird metagenome	ILLUMINA	2020-01-22	HB32J0F			SRP243794		N/A	2016-10-20			0	Canada	North America	Quebec	Faeces	Cobb 500					Gallus gallus domesticus
SRR10920941	AMPLICON	500	58507000	PRJNA602334	SAMN13892821	35783208	FACULTY OF VETERINARY MEDICINE UNIVERSITY OF MONTREAL	public	sra,fastq	gs,s3,ncbi	s3.us-east-1,ncbi.public,gs.US					SRX7608370					Illumina MiSeq	Faeces	HB324semF	PAIRED	PCR	OTHER	bird metagenome	ILLUMINA	2020-01-22	HB324semF			SRP243794		N/A	2016-11-17			28	Canada	North America	Quebec	Faeces	Cobb 500					Gallus gallus domesticus
SRR10920943	AMPLICON	500	48098500	PRJNA602334	SAMN13892819	28837370	FACULTY OF VETERINARY MEDICINE UNIVERSITY OF MONTREAL	public	sra,fastq	s3,gs,ncbi	ncbi.public,gs.US,s3.us-east-1					SRX7608368					Illumina MiSeq	Faeces	HB31J0F	PAIRED	PCR	OTHER	bird metagenome	ILLUMINA	2020-01-22	HB31J0F			SRP243794		N/A	2016-10-20			0	Canada	North America	Quebec	Faeces	Cobb 500					Gallus gallus domesticus
SRR10920945	AMPLICON	500	41125000	PRJNA602334	SAMN13892817	25184764	FACULTY OF VETERINARY MEDICINE UNIVERSITY OF MONTREAL	public	sra,fastq	ncbi,s3,gs	gs.US,s3.us-east-1,ncbi.public					SRX7608366					Illumina MiSeq	Faeces	HB314semF	PAIRED	PCR	OTHER	bird metagenome	ILLUMINA	2020-01-22	HB314semF			SRP243794		N/A	2016-11-17			28	Canada	North America	Quebec	Faeces	Cobb 500					Gallus gallus domesticus
SRR10920949	AMPLICON	500	58232000	PRJNA602334	SAMN13892733	36564364	FACULTY OF VETERINARY MEDICINE UNIVERSITY OF MONTREAL	public	sra,fastq	ncbi,s3,gs	ncbi.public,s3.us-east-1,gs.US					SRX7608362					Illumina MiSeq	Faeces	48B34semF	PAIRED	PCR	OTHER	bird metagenome	ILLUMINA	2020-01-22	48B34semF			SRP243794		N/A	2016-12-22			28	Canada	North America	Quebec	Faeces	Cobb 500					Gallus gallus domesticus
SRR10920958	AMPLICON	500	46294500	PRJNA602334	SAMN13892805	28138654	FACULTY OF VETERINARY MEDICINE UNIVERSITY OF MONTREAL	public	sra,fastq	ncbi,s3,gs	gs.US,ncbi.public,s3.us-east-1					SRX7608353					Illumina MiSeq	Faeces	74J0F	PAIRED	PCR	OTHER	bird metagenome	ILLUMINA	2020-01-22	74J0F			SRP243794		N/A	2016-10-20			0	Canada	North America	Quebec	Faeces	Cobb 500					Gallus gallus domesticus
SRR10920961	AMPLICON	500	48683500	PRJNA602334	SAMN13892803	29596813	FACULTY OF VETERINARY MEDICINE UNIVERSITY OF MONTREAL	public	fastq,sra	ncbi,gs,s3	s3.us-east-1,gs.US,ncbi.public					SRX7608350					Illumina MiSeq	Faeces	744semF	PAIRED	PCR	OTHER	bird metagenome	ILLUMINA	2020-01-22	744semF			SRP243794		N/A	2016-11-17			28	Canada	North America	Quebec	Faeces	Cobb 500					Gallus gallus domesticus
SRR10920963	AMPLICON	500	54157500	PRJNA602334	SAMN13892801	32932824	FACULTY OF VETERINARY MEDICINE UNIVERSITY OF MONTREAL	public	sra,fastq	ncbi,s3,gs	ncbi.public,s3.us-east-1,gs.US					SRX7608348					Illumina MiSeq	Faeces	73J0F	PAIRED	PCR	OTHER	bird metagenome	ILLUMINA	2020-01-22	73J0F			SRP243794		N/A	2016-10-20			0	Canada	North America	Quebec	Faeces	Cobb 500					Gallus gallus domesticus
SRR10920965	AMPLICON	500	40958500	PRJNA602334	SAMN13892799	24393246	FACULTY OF VETERINARY MEDICINE UNIVERSITY OF MONTREAL	public	fastq,sra	gs,s3,ncbi	s3.us-east-1,gs.US,ncbi.public					SRX7608346					Illumina MiSeq	Faeces	734semF	PAIRED	PCR	OTHER	bird metagenome	ILLUMINA	2020-01-22	734semF			SRP243794		N/A	2016-11-17			28	Canada	North America	Quebec	Faeces	Cobb 500					Gallus gallus domesticus
SRR10920967	AMPLICON	500	51343000	PRJNA602334	SAMN13892797	31188028	FACULTY OF VETERINARY MEDICINE UNIVERSITY OF MONTREAL	public	sra,fastq	ncbi,s3,gs	gs.US,s3.us-east-1,ncbi.public					SRX7608344					Illumina MiSeq	Faeces	72J0F	PAIRED	PCR	OTHER	bird metagenome	ILLUMINA	2020-01-22	72J0F			SRP243794		N/A	2016-10-20			0	Canada	North America	Quebec	Faeces	Cobb 500					Gallus gallus domesticus
SRR10920969	AMPLICON	500	59770500	PRJNA602334	SAMN13892795	36253236	FACULTY OF VETERINARY MEDICINE UNIVERSITY OF MONTREAL	public	fastq,sra	s3,ncbi,gs	s3.us-east-1,ncbi.public,gs.US					SRX7608342					Illumina MiSeq	Faeces	724semF	PAIRED	PCR	OTHER	bird metagenome	ILLUMINA	2020-01-22	724semF			SRP243794		N/A	2016-11-17			28	Canada	North America	Quebec	Faeces	Cobb 500					Gallus gallus domesticus
SRR10920971	AMPLICON	500	42820500	PRJNA602334	SAMN13892731	26130961	FACULTY OF VETERINARY MEDICINE UNIVERSITY OF MONTREAL	public	sra,fastq	gs,ncbi,s3	s3.us-east-1,gs.US,ncbi.public					SRX7608340					Illumina MiSeq	Faeces	48B2J0F	PAIRED	PCR	OTHER	bird metagenome	ILLUMINA	2020-01-22	48B2J0F			SRP243794		N/A	2016-11-24			0	Canada	North America	Quebec	Faeces	Cobb 500					Gallus gallus domesticus
SRR10920972	AMPLICON	500	63270000	PRJNA602334	SAMN13892793	38110277	FACULTY OF VETERINARY MEDICINE UNIVERSITY OF MONTREAL	public	fastq,sra	ncbi,s3,gs	ncbi.public,s3.us-east-1,gs.US					SRX7608339					Illumina MiSeq	Faeces	71J0F	PAIRED	PCR	OTHER	bird metagenome	ILLUMINA	2020-01-22	71J0F			SRP243794		N/A	2016-10-20			0	Canada	North America	Quebec	Faeces	Cobb 500					Gallus gallus domesticus
SRR10920974	AMPLICON	500	41004500	PRJNA602334	SAMN13892791	24996502	FACULTY OF VETERINARY MEDICINE UNIVERSITY OF MONTREAL	public	fastq,sra	s3,ncbi,gs	s3.us-east-1,gs.US,ncbi.public					SRX7608337					Illumina MiSeq	Faeces	714semF	PAIRED	PCR	OTHER	bird metagenome	ILLUMINA	2020-01-22	714semF			SRP243794		N/A	2016-11-17			28	Canada	North America	Quebec	Faeces	Cobb 500					Gallus gallus domesticus
SRR10920983	AMPLICON	500	53890000	PRJNA602334	SAMN13892783	32681296	FACULTY OF VETERINARY MEDICINE UNIVERSITY OF MONTREAL	public	fastq,sra	gs,s3,ncbi	gs.US,s3.us-east-1,ncbi.public					SRX7608328					Illumina MiSeq	Faeces	48D4J0F	PAIRED	PCR	OTHER	bird metagenome	ILLUMINA	2020-01-22	48D4J0F			SRP243794		N/A	2017-02-15			0	Canada	North America	Quebec	Faeces	Cobb 500					Gallus gallus domesticus
SRR10920985	AMPLICON	500	56858000	PRJNA602334	SAMN13892781	34272794	FACULTY OF VETERINARY MEDICINE UNIVERSITY OF MONTREAL	public	fastq,sra	ncbi,gs,s3	ncbi.public,gs.US,s3.us-east-1					SRX7608326					Illumina MiSeq	Faeces	48D44semF	PAIRED	PCR	OTHER	bird metagenome	ILLUMINA	2020-01-22	48D44semF			SRP243794		N/A	2017-03-17			28	Canada	North America	Quebec	Faeces	Cobb 500					Gallus gallus domesticus
SRR10920987	AMPLICON	500	61327500	PRJNA602334	SAMN13892779	37464963	FACULTY OF VETERINARY MEDICINE UNIVERSITY OF MONTREAL	public	fastq,sra	s3,ncbi,gs	ncbi.public,gs.US,s3.us-east-1					SRX7608324					Illumina MiSeq	Faeces	48D3J0F	PAIRED	PCR	OTHER	bird metagenome	ILLUMINA	2020-01-22	48D3J0F			SRP243794		N/A	2017-02-15			0	Canada	North America	Quebec	Faeces	Cobb 500					Gallus gallus domesticus
SRR10920989	AMPLICON	500	57233000	PRJNA602334	SAMN13892777	34078370	FACULTY OF VETERINARY MEDICINE UNIVERSITY OF MONTREAL	public	fastq,sra	gs,s3,ncbi	s3.us-east-1,gs.US,ncbi.public					SRX7608322					Illumina MiSeq	Faeces	48D34semF	PAIRED	PCR	OTHER	bird metagenome	ILLUMINA	2020-01-22	48D34semF			SRP243794		N/A	2017-03-17			28	Canada	North America	Quebec	Faeces	Cobb 500					Gallus gallus domesticus
SRR10920991	AMPLICON	500	54672000	PRJNA602334	SAMN13892775	33376977	FACULTY OF VETERINARY MEDICINE UNIVERSITY OF MONTREAL	public	sra,fastq	s3,gs,ncbi	s3.us-east-1,gs.US,ncbi.public					SRX7608320					Illumina MiSeq	Faeces	48D2J0F	PAIRED	PCR	OTHER	bird metagenome	ILLUMINA	2020-01-22	48D2J0F			SRP243794		N/A	2017-02-15			0	Canada	North America	Quebec	Faeces	Cobb 500					Gallus gallus domesticus
SRR10920993	AMPLICON	500	63501500	PRJNA602334	SAMN13892729	38649845	FACULTY OF VETERINARY MEDICINE UNIVERSITY OF MONTREAL	public	sra,fastq	ncbi,s3,gs	gs.US,ncbi.public,s3.us-east-1					SRX7608318					Illumina MiSeq	Faeces	48B24semF	PAIRED	PCR	OTHER	bird metagenome	ILLUMINA	2020-01-22	48B24semF			SRP243794		N/A	2016-12-22			28	Canada	North America	Quebec	Faeces	Cobb 500					Gallus gallus domesticus
SRR10920994	AMPLICON	500	72414500	PRJNA602334	SAMN13892773	44359940	FACULTY OF VETERINARY MEDICINE UNIVERSITY OF MONTREAL	public	fastq,sra	ncbi,s3,gs	gs.US,s3.us-east-1,ncbi.public					SRX7608317					Illumina MiSeq	Faeces	48D24semF	PAIRED	PCR	OTHER	bird metagenome	ILLUMINA	2020-01-22	48D24semF			SRP243794		N/A	2017-03-17			28	Canada	North America	Quebec	Faeces	Cobb 500					Gallus gallus domesticus
SRR10920996	AMPLICON	500	63924500	PRJNA602334	SAMN13892771	38975189	FACULTY OF VETERINARY MEDICINE UNIVERSITY OF MONTREAL	public	fastq,sra	s3,ncbi,gs	ncbi.public,gs.US,s3.us-east-1					SRX7608315					Illumina MiSeq	Faeces	48D1J0F	PAIRED	PCR	OTHER	bird metagenome	ILLUMINA	2020-01-22	48D1J0F			SRP243794		N/A	2017-02-15			0	Canada	North America	Quebec	Faeces	Cobb 500					Gallus gallus domesticus
SRR10920998	AMPLICON	500	54331000	PRJNA602334	SAMN13892769	32740430	FACULTY OF VETERINARY MEDICINE UNIVERSITY OF MONTREAL	public	sra,fastq	ncbi,s3,gs	gs.US,ncbi.public,s3.us-east-1					SRX7608313					Illumina MiSeq	Faeces	48D14semF	PAIRED	PCR	OTHER	bird metagenome	ILLUMINA	2020-01-22	48D14semF			SRP243794		N/A	2017-03-17			28	Canada	North America	Quebec	Faeces	Cobb 500					Gallus gallus domesticus
SRR10921007	AMPLICON	500	36418000	PRJNA602334	SAMN13892761	22277133	FACULTY OF VETERINARY MEDICINE UNIVERSITY OF MONTREAL	public	fastq,sra	ncbi,gs,s3	ncbi.public,gs.US,s3.us-east-1					SRX7608304					Illumina MiSeq	Faeces	48C4J0F	PAIRED	PCR	OTHER	bird metagenome	ILLUMINA	2020-01-22	48C4J0F			SRP243794		N/A	2016-11-24			0	Canada	North America	Quebec	Faeces	Cobb 500					Gallus gallus domesticus
SRR10921009	AMPLICON	500	64811500	PRJNA602334	SAMN13892759	38975270	FACULTY OF VETERINARY MEDICINE UNIVERSITY OF MONTREAL	public	fastq,sra	s3,ncbi,gs	ncbi.public,s3.us-east-1,gs.US					SRX7608302					Illumina MiSeq	Faeces	48C44semF	PAIRED	PCR	OTHER	bird metagenome	ILLUMINA	2020-01-22	48C44semF			SRP243794		N/A	2016-12-22			28	Canada	North America	Quebec	Faeces	Cobb 500					Gallus gallus domesticus
SRR10921013	AMPLICON	500	55872000	PRJNA602334	SAMN13892755	34411900	FACULTY OF VETERINARY MEDICINE UNIVERSITY OF MONTREAL	public	sra,fastq	s3,ncbi,gs	ncbi.public,s3.us-east-1,gs.US					SRX7608298					Illumina MiSeq	Faeces	48C34semF	PAIRED	PCR	OTHER	bird metagenome	ILLUMINA	2020-01-22	48C34semF			SRP243794		N/A	2016-12-22			28	Canada	North America	Quebec	Faeces	Cobb 500					Gallus gallus domesticus
SRR10921015	AMPLICON	500	53725000	PRJNA602334	SAMN13892727	33145997	FACULTY OF VETERINARY MEDICINE UNIVERSITY OF MONTREAL	public	sra,fastq	s3,gs,ncbi	gs.US,s3.us-east-1,ncbi.public					SRX7608296					Illumina MiSeq	Faeces	48B1J0F	PAIRED	PCR	OTHER	bird metagenome	ILLUMINA	2020-01-22	48B1J0F			SRP243794		N/A	2016-11-24			0	Canada	North America	Quebec	Faeces	Cobb 500					Gallus gallus domesticus
SRR10921016	AMPLICON	500	54716500	PRJNA602334	SAMN13892753	33144997	FACULTY OF VETERINARY MEDICINE UNIVERSITY OF MONTREAL	public	fastq,sra	s3,ncbi,gs	gs.US,ncbi.public,s3.us-east-1					SRX7608295					Illumina MiSeq	Faeces	48C2J0F	PAIRED	PCR	OTHER	bird metagenome	ILLUMINA	2020-01-22	48C2J0F			SRP243794		N/A	2016-11-24			0	Canada	North America	Quebec	Faeces	Cobb 500					Gallus gallus domesticus
SRR10921034	AMPLICON	500	63336000	PRJNA602334	SAMN13892751	38762233	FACULTY OF VETERINARY MEDICINE UNIVERSITY OF MONTREAL	public	sra,fastq	s3,ncbi,gs	s3.us-east-1,ncbi.public,gs.US					SRX7608277					Illumina MiSeq	Faeces	48C24semF	PAIRED	PCR	OTHER	bird metagenome	ILLUMINA	2020-01-22	48C24semF			SRP243794		N/A	2016-12-22			28	Canada	North America	Quebec	Faeces	Cobb 500					Gallus gallus domesticus
SRR10921050	AMPLICON	500	52337500	PRJNA602334	SAMN13892979	31994764	FACULTY OF VETERINARY MEDICINE UNIVERSITY OF MONTREAL	public	sra,fastq	gs,ncbi,s3	gs.US,s3.us-east-1,ncbi.public					SRX7608261					Illumina MiSeq	Faeces	M84J0F	PAIRED	PCR	OTHER	bird metagenome	ILLUMINA	2020-01-22	M84J0F			SRP243794		N/A	2016-11-24			0	Canada	North America	Quebec	Faeces	Cobb 500					Gallus gallus domesticus
SRR10921052	AMPLICON	500	73733000	PRJNA602334	SAMN13892977	44509219	FACULTY OF VETERINARY MEDICINE UNIVERSITY OF MONTREAL	public	fastq,sra	gs,s3,ncbi	gs.US,s3.us-east-1,ncbi.public					SRX7608259					Illumina MiSeq	Faeces	M844semF	PAIRED	PCR	OTHER	bird metagenome	ILLUMINA	2020-01-22	M844semF			SRP243794		N/A	2016-12-22			28	Canada	North America	Quebec	Faeces	Cobb 500					Gallus gallus domesticus
SRR10921054	AMPLICON	500	64152500	PRJNA602334	SAMN13892975	39420872	FACULTY OF VETERINARY MEDICINE UNIVERSITY OF MONTREAL	public	sra,fastq	gs,ncbi,s3	ncbi.public,gs.US,s3.us-east-1					SRX7608257					Illumina MiSeq	Faeces	M83J0F	PAIRED	PCR	OTHER	bird metagenome	ILLUMINA	2020-01-22	M83J0F			SRP243794		N/A	2016-11-24			0	Canada	North America	Quebec	Faeces	Cobb 500					Gallus gallus domesticus
SRR10921056	AMPLICON	500	51754000	PRJNA602334	SAMN13892749	31929704	FACULTY OF VETERINARY MEDICINE UNIVERSITY OF MONTREAL	public	fastq,sra	ncbi,gs,s3	s3.us-east-1,ncbi.public,gs.US					SRX7608255					Illumina MiSeq	Faeces	48C1J0F	PAIRED	PCR	OTHER	bird metagenome	ILLUMINA	2020-01-22	48C1J0F			SRP243794		N/A	2016-11-24			0	Canada	North America	Quebec	Faeces	Cobb 500					Gallus gallus domesticus
SRR10921057	AMPLICON	500	61356500	PRJNA602334	SAMN13892973	36999718	FACULTY OF VETERINARY MEDICINE UNIVERSITY OF MONTREAL	public	sra,fastq	gs,ncbi,s3	gs.US,s3.us-east-1,ncbi.public					SRX7608254					Illumina MiSeq	Faeces	M834semF	PAIRED	PCR	OTHER	bird metagenome	ILLUMINA	2020-01-22	M834semF			SRP243794		N/A	2016-12-22			28	Canada	North America	Quebec	Faeces	Cobb 500					Gallus gallus domesticus
SRR10921059	AMPLICON	500	49157000	PRJNA602334	SAMN13892971	30109519	FACULTY OF VETERINARY MEDICINE UNIVERSITY OF MONTREAL	public	fastq,sra	s3,ncbi,gs	s3.us-east-1,ncbi.public,gs.US					SRX7608252					Illumina MiSeq	Faeces	M82J0F	PAIRED	PCR	OTHER	bird metagenome	ILLUMINA	2020-01-22	M82J0F			SRP243794		N/A	2016-11-24			0	Canada	North America	Quebec	Faeces	Cobb 500					Gallus gallus domesticus
SRR10921061	AMPLICON	500	68122000	PRJNA602334	SAMN13892969	41221956	FACULTY OF VETERINARY MEDICINE UNIVERSITY OF MONTREAL	public	fastq,sra	ncbi,gs,s3	s3.us-east-1,ncbi.public,gs.US					SRX7608250					Illumina MiSeq	Faeces	M824semF	PAIRED	PCR	OTHER	bird metagenome	ILLUMINA	2020-01-22	M824semF			SRP243794		N/A	2016-12-22			28	Canada	North America	Quebec	Faeces	Cobb 500					Gallus gallus domesticus
SRR10921063	AMPLICON	500	61394500	PRJNA602334	SAMN13892967	37726958	FACULTY OF VETERINARY MEDICINE UNIVERSITY OF MONTREAL	public	fastq,sra	s3,gs,ncbi	gs.US,s3.us-east-1,ncbi.public					SRX7608248					Illumina MiSeq	Faeces	M81J0F	PAIRED	PCR	OTHER	bird metagenome	ILLUMINA	2020-01-22	M81J0F			SRP243794		N/A	2016-11-24			0	Canada	North America	Quebec	Faeces	Cobb 500					Gallus gallus domesticus
SRR10921065	AMPLICON	500	50801500	PRJNA602334	SAMN13892965	30521881	FACULTY OF VETERINARY MEDICINE UNIVERSITY OF MONTREAL	public	sra,fastq	gs,s3,ncbi	s3.us-east-1,ncbi.public,gs.US					SRX7608246					Illumina MiSeq	Faeces	M814semF	PAIRED	PCR	OTHER	bird metagenome	ILLUMINA	2020-01-22	M814semF			SRP243794		N/A	2016-12-22			28	Canada	North America	Quebec	Faeces	Cobb 500					Gallus gallus domesticus
SRR10921074	AMPLICON	500	47955500	PRJNA602334	SAMN13892957	29489835	FACULTY OF VETERINARY MEDICINE UNIVERSITY OF MONTREAL	public	fastq,sra	ncbi,s3,gs	ncbi.public,s3.us-east-1,gs.US					SRX7608237					Illumina MiSeq	Faeces	M74J0F	PAIRED	PCR	OTHER	bird metagenome	ILLUMINA	2020-01-22	M74J0F			SRP243794		N/A	2016-11-24			0	Canada	North America	Quebec	Faeces	Cobb 500					Gallus gallus domesticus
SRR10921076	AMPLICON	500	54384000	PRJNA602334	SAMN13892955	32663172	FACULTY OF VETERINARY MEDICINE UNIVERSITY OF MONTREAL	public	fastq,sra	gs,ncbi,s3	ncbi.public,s3.us-east-1,gs.US					SRX7608235					Illumina MiSeq	Faeces	M744semF	PAIRED	PCR	OTHER	bird metagenome	ILLUMINA	2020-01-22	M744semF			SRP243794		N/A	2016-12-22			28	Canada	North America	Quebec	Faeces	Cobb 500					Gallus gallus domesticus
SRR10921078	AMPLICON	500	37901000	PRJNA602334	SAMN13892747	23157195	FACULTY OF VETERINARY MEDICINE UNIVERSITY OF MONTREAL	public	sra,fastq	s3,ncbi,gs	s3.us-east-1,ncbi.public,gs.US					SRX7608233					Illumina MiSeq	Faeces	48C14semF	PAIRED	PCR	OTHER	bird metagenome	ILLUMINA	2020-01-22	48C14semF			SRP243794		N/A	2016-12-22			28	Canada	North America	Quebec	Faeces	Cobb 500					Gallus gallus domesticus
SRR10921079	AMPLICON	500	52329000	PRJNA602334	SAMN13892953	32049104	FACULTY OF VETERINARY MEDICINE UNIVERSITY OF MONTREAL	public	sra,fastq	ncbi,gs,s3	gs.US,ncbi.public,s3.us-east-1					SRX7608232					Illumina MiSeq	Faeces	M73J0F	PAIRED	PCR	OTHER	bird metagenome	ILLUMINA	2020-01-22	M73J0F			SRP243794		N/A	2016-11-24			0	Canada	North America	Quebec	Faeces	Cobb 500					Gallus gallus domesticus
SRR10921081	AMPLICON	500	62347000	PRJNA602334	SAMN13892951	37439995	FACULTY OF VETERINARY MEDICINE UNIVERSITY OF MONTREAL	public	fastq,sra	ncbi,gs,s3	gs.US,ncbi.public,s3.us-east-1					SRX7608230					Illumina MiSeq	Faeces	M734semF	PAIRED	PCR	OTHER	bird metagenome	ILLUMINA	2020-01-22	M734semF			SRP243794		N/A	2016-12-22			28	Canada	North America	Quebec	Faeces	Cobb 500					Gallus gallus domesticus
SRR10921083	AMPLICON	500	46256500	PRJNA602334	SAMN13892949	27812832	FACULTY OF VETERINARY MEDICINE UNIVERSITY OF MONTREAL	public	fastq,sra	s3,gs,ncbi	s3.us-east-1,ncbi.public,gs.US					SRX7608228					Illumina MiSeq	Faeces	M72J0F	PAIRED	PCR	OTHER	bird metagenome	ILLUMINA	2020-01-22	M72J0F			SRP243794		N/A	2016-11-24			0	Canada	North America	Quebec	Faeces	Cobb 500					Gallus gallus domesticus
SRR10921085	AMPLICON	500	65705500	PRJNA602334	SAMN13892947	39572206	FACULTY OF VETERINARY MEDICINE UNIVERSITY OF MONTREAL	public	fastq,sra	ncbi,s3,gs	gs.US,ncbi.public,s3.us-east-1					SRX7608226					Illumina MiSeq	Faeces	M724semF	PAIRED	PCR	OTHER	bird metagenome	ILLUMINA	2020-01-22	M724semF			SRP243794		N/A	2016-12-22			28	Canada	North America	Quebec	Faeces	Cobb 500					Gallus gallus domesticus
SRR10921087	AMPLICON	500	68828500	PRJNA602334	SAMN13892945	42599578	FACULTY OF VETERINARY MEDICINE UNIVERSITY OF MONTREAL	public	fastq,sra	gs,s3,ncbi	s3.us-east-1,ncbi.public,gs.US					SRX7608224					Illumina MiSeq	Faeces	M71J0F	PAIRED	PCR	OTHER	bird metagenome	ILLUMINA	2020-01-22	M71J0F			SRP243794		N/A	2016-11-24			0	Canada	North America	Quebec	Faeces	Cobb 500					Gallus gallus domesticus
SRR10921090	AMPLICON	500	43601500	PRJNA602334	SAMN13892943	26796388	FACULTY OF VETERINARY MEDICINE UNIVERSITY OF MONTREAL	public	fastq,sra	s3,ncbi,gs	s3.us-east-1,gs.US,ncbi.public					SRX7608221					Illumina MiSeq	Faeces	M714semF	PAIRED	PCR	OTHER	bird metagenome	ILLUMINA	2020-01-22	M714semF			SRP243794		N/A	2016-12-22			28	Canada	North America	Quebec	Faeces	Cobb 500					Gallus gallus domesticus
SRR10921098	AMPLICON	500	46901500	PRJNA602334	SAMN13892935	28907679	FACULTY OF VETERINARY MEDICINE UNIVERSITY OF MONTREAL	public	sra,fastq	gs,s3,ncbi	s3.us-east-1,ncbi.public,gs.US					SRX7608213					Illumina MiSeq	Faeces	M224J0F	PAIRED	PCR	OTHER	bird metagenome	ILLUMINA	2020-01-22	M224J0F			SRP243794		N/A	2016-11-24			0	Canada	North America	Quebec	Faeces	Cobb 500					Gallus gallus domesticus
SRR10921101	AMPLICON	500	63309500	PRJNA602334	SAMN13892933	38294587	FACULTY OF VETERINARY MEDICINE UNIVERSITY OF MONTREAL	public	fastq,sra	ncbi,s3,gs	s3.us-east-1,ncbi.public,gs.US					SRX7608210					Illumina MiSeq	Faeces	M2244semF	PAIRED	PCR	OTHER	bird metagenome	ILLUMINA	2020-01-22	M2244semF			SRP243794		N/A	2016-12-22			28	Canada	North America	Quebec	Faeces	Cobb 500					Gallus gallus domesticus
SRR10921103	AMPLICON	500	44050500	PRJNA602334	SAMN13892931	27505191	FACULTY OF VETERINARY MEDICINE UNIVERSITY OF MONTREAL	public	fastq,sra	gs,ncbi,s3	s3.us-east-1,ncbi.public,gs.US					SRX7608208					Illumina MiSeq	Faeces	M223J0F	PAIRED	PCR	OTHER	bird metagenome	ILLUMINA	2020-01-22	M223J0F			SRP243794		N/A	2016-11-24			0	Canada	North America	Quebec	Faeces	Cobb 500					Gallus gallus domesticus
SRR10921105	AMPLICON	500	59233500	PRJNA602334	SAMN13892929	36221885	FACULTY OF VETERINARY MEDICINE UNIVERSITY OF MONTREAL	public	fastq,sra	ncbi,gs,s3	gs.US,s3.us-east-1,ncbi.public					SRX7608206					Illumina MiSeq	Faeces	M2234semF	PAIRED	PCR	OTHER	bird metagenome	ILLUMINA	2020-01-22	M2234semF			SRP243794		N/A	2016-12-22			28	Canada	North America	Quebec	Faeces	Cobb 500					Gallus gallus domesticus
SRR10921107	AMPLICON	500	49988500	PRJNA602334	SAMN13892927	30356207	FACULTY OF VETERINARY MEDICINE UNIVERSITY OF MONTREAL	public	sra,fastq	gs,s3,ncbi	gs.US,ncbi.public,s3.us-east-1					SRX7608204					Illumina MiSeq	Faeces	M222J0F	PAIRED	PCR	OTHER	bird metagenome	ILLUMINA	2020-01-22	M222J0F			SRP243794		N/A	2016-11-24			0	Canada	North America	Quebec	Faeces	Cobb 500					Gallus gallus domesticus
SRR10921109	AMPLICON	500	61367500	PRJNA602334	SAMN13892925	37274296	FACULTY OF VETERINARY MEDICINE UNIVERSITY OF MONTREAL	public	fastq,sra	gs,ncbi,s3	ncbi.public,s3.us-east-1,gs.US					SRX7608202					Illumina MiSeq	Faeces	M2224semF	PAIRED	PCR	OTHER	bird metagenome	ILLUMINA	2020-01-22	M2224semF			SRP243794		N/A	2016-12-22			28	Canada	North America	Quebec	Faeces	Cobb 500					Gallus gallus domesticus
SRR10921113	AMPLICON	500	54083000	PRJNA602334	SAMN13892923	33002991	FACULTY OF VETERINARY MEDICINE UNIVERSITY OF MONTREAL	public	fastq,sra	ncbi,s3,gs	s3.us-east-1,gs.US,ncbi.public					SRX7608198					Illumina MiSeq	Faeces	M221J0F	PAIRED	PCR	OTHER	bird metagenome	ILLUMINA	2020-01-22	M221J0F			SRP243794		N/A	2016-11-24			0	Canada	North America	Quebec	Faeces	Cobb 500					Gallus gallus domesticus
SRR10921115	AMPLICON	500	40791000	PRJNA602334	SAMN13892921	24963847	FACULTY OF VETERINARY MEDICINE UNIVERSITY OF MONTREAL	public	fastq,sra	gs,ncbi,s3	s3.us-east-1,gs.US,ncbi.public					SRX7608196					Illumina MiSeq	Faeces	M2214semF	PAIRED	PCR	OTHER	bird metagenome	ILLUMINA	2020-01-22	M2214semF			SRP243794		N/A	2016-12-22			28	Canada	North America	Quebec	Faeces	Cobb 500					Gallus gallus domesticus
SRR10921124	AMPLICON	500	52185000	PRJNA602334	SAMN13892913	32009069	FACULTY OF VETERINARY MEDICINE UNIVERSITY OF MONTREAL	public	fastq,sra	gs,ncbi,s3	s3.us-east-1,ncbi.public,gs.US					SRX7608187					Illumina MiSeq	Faeces	LI24J0F	PAIRED	PCR	OTHER	bird metagenome	ILLUMINA	2020-01-22	LI24J0F			SRP243794		N/A	2017-05-26			0	Canada	North America	Quebec	Faeces	Cobb 500					Gallus gallus domesticus
SRR10921126	AMPLICON	500	87077000	PRJNA602334	SAMN13892911	52771557	FACULTY OF VETERINARY MEDICINE UNIVERSITY OF MONTREAL	public	fastq,sra	gs,ncbi,s3	ncbi.public,gs.US,s3.us-east-1					SRX7608185					Illumina MiSeq	Faeces	LI244semF	PAIRED	PCR	OTHER	bird metagenome	ILLUMINA	2020-01-22	LI244semF			SRP243794		N/A	2017-06-22			28	Canada	North America	Quebec	Faeces	Cobb 500					Gallus gallus domesticus
SRR10921130	AMPLICON	500	66098000	PRJNA602334	SAMN13892907	40630530	FACULTY OF VETERINARY MEDICINE UNIVERSITY OF MONTREAL	public	fastq,sra	gs,s3,ncbi	s3.us-east-1,ncbi.public,gs.US					SRX7608181					Illumina MiSeq	Faeces	LI234semF	PAIRED	PCR	OTHER	bird metagenome	ILLUMINA	2020-01-22	LI234semF			SRP243794		N/A	2017-06-22			28	Canada	North America	Quebec	Faeces	Cobb 500					Gallus gallus domesticus
SRR10921132	AMPLICON	500	50317500	PRJNA602334	SAMN13892905	30731437	FACULTY OF VETERINARY MEDICINE UNIVERSITY OF MONTREAL	public	sra,fastq	s3,ncbi,gs	ncbi.public,s3.us-east-1,gs.US					SRX7608179					Illumina MiSeq	Faeces	LI22J0F	PAIRED	PCR	OTHER	bird metagenome	ILLUMINA	2020-01-22	LI22J0F			SRP243794		N/A	2017-05-26			0	Canada	North America	Quebec	Faeces	Cobb 500					Gallus gallus domesticus
SRR10921135	AMPLICON	500	72197500	PRJNA602334	SAMN13892903	44433453	FACULTY OF VETERINARY MEDICINE UNIVERSITY OF MONTREAL	public	fastq,sra	gs,ncbi,s3	gs.US,s3.us-east-1,ncbi.public					SRX7608176					Illumina MiSeq	Faeces	LI224semF	PAIRED	PCR	OTHER	bird metagenome	ILLUMINA	2020-01-22	LI224semF			SRP243794		N/A	2017-06-22			28	Canada	North America	Quebec	Faeces	Cobb 500					Gallus gallus domesticus
SRR10921137	AMPLICON	500	61950500	PRJNA602334	SAMN13892901	37910907	FACULTY OF VETERINARY MEDICINE UNIVERSITY OF MONTREAL	public	sra,fastq	s3,gs,ncbi	gs.US,ncbi.public,s3.us-east-1					SRX7608174					Illumina MiSeq	Faeces	LI21J0F	PAIRED	PCR	OTHER	bird metagenome	ILLUMINA	2020-01-22	LI21J0F			SRP243794		N/A	2017-05-26			0	Canada	North America	Quebec	Faeces	Cobb 500					Gallus gallus domesticus
SRR10921139	AMPLICON	500	64625500	PRJNA602334	SAMN13892899	38904239	FACULTY OF VETERINARY MEDICINE UNIVERSITY OF MONTREAL	public	sra,fastq	ncbi,s3,gs	gs.US,ncbi.public,s3.us-east-1					SRX7608172					Illumina MiSeq	Faeces	LI214semF	PAIRED	PCR	OTHER	bird metagenome	ILLUMINA	2020-01-22	LI214semF			SRP243794		N/A	2017-06-22			28	Canada	North America	Quebec	Faeces	Cobb 500					Gallus gallus domesticus
SRR10921148	AMPLICON	500	44575500	PRJNA602334	SAMN13892891	26904234	FACULTY OF VETERINARY MEDICINE UNIVERSITY OF MONTREAL	public	fastq,sra	s3,ncbi,gs	gs.US,ncbi.public,s3.us-east-1					SRX7608163					Illumina MiSeq	Faeces	LI14J0F	PAIRED	PCR	OTHER	bird metagenome	ILLUMINA	2020-01-22	LI14J0F			SRP243794		N/A	2017-05-26			0	Canada	North America	Quebec	Faeces	Cobb 500					Gallus gallus domesticus
SRR10921150	AMPLICON	500	65257500	PRJNA602334	SAMN13892889	38812781	FACULTY OF VETERINARY MEDICINE UNIVERSITY OF MONTREAL	public	sra,fastq	ncbi,s3,gs	ncbi.public,gs.US,s3.us-east-1					SRX7608161					Illumina MiSeq	Faeces	LI144semF	PAIRED	PCR	OTHER	bird metagenome	ILLUMINA	2020-01-22	LI144semF			SRP243794		N/A	2017-06-22			28	Canada	North America	Quebec	Faeces	Cobb 500					Gallus gallus domesticus
SRR10921152	AMPLICON	500	40559000	PRJNA602334	SAMN13892887	24846494	FACULTY OF VETERINARY MEDICINE UNIVERSITY OF MONTREAL	public	sra,fastq	gs,s3,ncbi	ncbi.public,s3.us-east-1,gs.US					SRX7608159					Illumina MiSeq	Faeces	LI13J0F	PAIRED	PCR	OTHER	bird metagenome	ILLUMINA	2020-01-22	LI13J0F			SRP243794		N/A	2017-05-26			0	Canada	North America	Quebec	Faeces	Cobb 500					Gallus gallus domesticus
SRR10921154	AMPLICON	500	52145500	PRJNA602334	SAMN13892885	31113074	FACULTY OF VETERINARY MEDICINE UNIVERSITY OF MONTREAL	public	fastq,sra	gs,s3,ncbi	s3.us-east-1,ncbi.public,gs.US					SRX7608157					Illumina MiSeq	Faeces	LI134semF	PAIRED	PCR	OTHER	bird metagenome	ILLUMINA	2020-01-22	LI134semF			SRP243794		N/A	2017-06-22			28	Canada	North America	Quebec	Faeces	Cobb 500					Gallus gallus domesticus
SRR10921157	AMPLICON	500	45918000	PRJNA602334	SAMN13892883	28036187	FACULTY OF VETERINARY MEDICINE UNIVERSITY OF MONTREAL	public	sra,fastq	ncbi,s3,gs	ncbi.public,gs.US,s3.us-east-1					SRX7608154					Illumina MiSeq	Faeces	LI12J0F	PAIRED	PCR	OTHER	bird metagenome	ILLUMINA	2020-01-22	LI12J0F			SRP243794		N/A	2017-05-26			0	Canada	North America	Quebec	Faeces	Cobb 500					Gallus gallus domesticus
SRR10921159	AMPLICON	500	54557500	PRJNA602334	SAMN13892881	32335903	FACULTY OF VETERINARY MEDICINE UNIVERSITY OF MONTREAL	public	sra,fastq	s3,ncbi,gs	s3.us-east-1,gs.US,ncbi.public					SRX7608152					Illumina MiSeq	Faeces	LI124semF	PAIRED	PCR	OTHER	bird metagenome	ILLUMINA	2020-01-22	LI124semF			SRP243794		N/A	2017-06-22			28	Canada	North America	Quebec	Faeces	Cobb 500					Gallus gallus domesticus
SRR10921161	AMPLICON	500	54607000	PRJNA602334	SAMN13892879	32980386	FACULTY OF VETERINARY MEDICINE UNIVERSITY OF MONTREAL	public	sra,fastq	gs,s3,ncbi	s3.us-east-1,gs.US,ncbi.public					SRX7608150					Illumina MiSeq	Faeces	LI11J0F	PAIRED	PCR	OTHER	bird metagenome	ILLUMINA	2020-01-22	LI11J0F			SRP243794		N/A	2017-05-26			0	Canada	North America	Quebec	Faeces	Cobb 500					Gallus gallus domesticus
SRR10921163	AMPLICON	500	61214000	PRJNA602334	SAMN13892877	37117494	FACULTY OF VETERINARY MEDICINE UNIVERSITY OF MONTREAL	public	sra,fastq	ncbi,s3,gs	s3.us-east-1,ncbi.public,gs.US					SRX7608148					Illumina MiSeq	Faeces	LI114semF	PAIRED	PCR	OTHER	bird metagenome	ILLUMINA	2020-01-22	LI114semF			SRP243794		N/A	2017-06-22			28	Canada	North America	Quebec	Faeces	Cobb 500					Gallus gallus domesticus
SRR10921167	AMPLICON	500	43877500	PRJNA602334	SAMN13892739	27117360	FACULTY OF VETERINARY MEDICINE UNIVERSITY OF MONTREAL	public	fastq,sra	s3,gs,ncbi	s3.us-east-1,ncbi.public,gs.US					SRX7608144					Illumina MiSeq	Faeces	48B4J0F	PAIRED	PCR	OTHER	bird metagenome	ILLUMINA	2020-01-22	48B4J0F			SRP243794		N/A	2016-11-24			0	Canada	North America	Quebec	Faeces	Cobb 500					Gallus gallus domesticus
SRR10921170	AMPLICON	500	52668500	PRJNA602334	SAMN13892871	31992415	FACULTY OF VETERINARY MEDICINE UNIVERSITY OF MONTREAL	public	sra,fastq	ncbi,gs,s3	ncbi.public,gs.US,s3.us-east-1					SRX7608141					Illumina MiSeq	Faeces	LAND44J0F	PAIRED	PCR	OTHER	bird metagenome	ILLUMINA	2020-01-22	LAND44J0F			SRP243794		N/A	2017-02-15			0	Canada	North America	Quebec	Faeces	Cobb 500					Gallus gallus domesticus
SRR10921173	AMPLICON	500	67175500	PRJNA602334	SAMN13892868	40710185	FACULTY OF VETERINARY MEDICINE UNIVERSITY OF MONTREAL	public	fastq,sra	gs,s3,ncbi	s3.us-east-1,gs.US,ncbi.public					SRX7608138					Illumina MiSeq	Faeces	LAND43J0F	PAIRED	PCR	OTHER	bird metagenome	ILLUMINA	2020-01-22	LAND43J0F			SRP243794		N/A	2017-02-15			0	Canada	North America	Quebec	Faeces	Cobb 500					Gallus gallus domesticus
SRR10921175	AMPLICON	500	64426000	PRJNA602334	SAMN13892866	38534055	FACULTY OF VETERINARY MEDICINE UNIVERSITY OF MONTREAL	public	sra,fastq	gs,ncbi,s3	ncbi.public,gs.US,s3.us-east-1					SRX7608136					Illumina MiSeq	Faeces	LAND434semF	PAIRED	PCR	OTHER	bird metagenome	ILLUMINA	2020-01-22	LAND434semF			SRP243794		N/A	2017-03-17			28	Canada	North America	Quebec	Faeces	Cobb 500					Gallus gallus domesticus
SRR10921177	AMPLICON	500	46840000	PRJNA602334	SAMN13892864	28349798	FACULTY OF VETERINARY MEDICINE UNIVERSITY OF MONTREAL	public	fastq,sra	s3,gs,ncbi	ncbi.public,s3.us-east-1,gs.US					SRX7608134					Illumina MiSeq	Faeces	LAND42J0F	PAIRED	PCR	OTHER	bird metagenome	ILLUMINA	2020-01-22	LAND42J0F			SRP243794		N/A	2017-02-15			0	Canada	North America	Quebec	Faeces	Cobb 500					Gallus gallus domesticus
SRR10921180	AMPLICON	500	87911500	PRJNA602334	SAMN13892862	53026057	FACULTY OF VETERINARY MEDICINE UNIVERSITY OF MONTREAL	public	fastq,sra	ncbi,gs,s3	ncbi.public,gs.US,s3.us-east-1					SRX7608131					Illumina MiSeq	Faeces	LAND424semF	PAIRED	PCR	OTHER	bird metagenome	ILLUMINA	2020-01-22	LAND424semF			SRP243794		N/A	2017-03-17			28	Canada	North America	Quebec	Faeces	Cobb 500					Gallus gallus domesticus
SRR10921182	AMPLICON	500	41812500	PRJNA602334	SAMN13892860	25637059	FACULTY OF VETERINARY MEDICINE UNIVERSITY OF MONTREAL	public	sra,fastq	gs,s3,ncbi	s3.us-east-1,ncbi.public,gs.US					SRX7608129					Illumina MiSeq	Faeces	LAND41J0F	PAIRED	PCR	OTHER	bird metagenome	ILLUMINA	2020-01-22	LAND41J0F			SRP243794		N/A	2017-02-15			0	Canada	North America	Quebec	Faeces	Cobb 500					Gallus gallus domesticus
SRR10921184	AMPLICON	500	61983000	PRJNA602334	SAMN13892858	37503415	FACULTY OF VETERINARY MEDICINE UNIVERSITY OF MONTREAL	public	sra,fastq	gs,ncbi,s3	s3.us-east-1,ncbi.public,gs.US					SRX7608127					Illumina MiSeq	Faeces	LAND414semF	PAIRED	PCR	OTHER	bird metagenome	ILLUMINA	2020-01-22	LAND414semF			SRP243794		N/A	2017-03-17			28	Canada	North America	Quebec	Faeces	Cobb 500					Gallus gallus domesticus
SRR10921189	AMPLICON	500	58095500	PRJNA602334	SAMN13892737	35212325	FACULTY OF VETERINARY MEDICINE UNIVERSITY OF MONTREAL	public	sra,fastq	gs,s3,ncbi	s3.us-east-1,gs.US,ncbi.public					SRX7608122					Illumina MiSeq	Faeces	48B44semF	PAIRED	PCR	OTHER	bird metagenome	ILLUMINA	2020-01-22	48B44semF			SRP243794		N/A	2016-12-22			28	Canada	North America	Quebec	Faeces	Cobb 500					Gallus gallus domesticus
SRR10921191	AMPLICON	500	43841000	PRJNA602334	SAMN13892852	26614764	FACULTY OF VETERINARY MEDICINE UNIVERSITY OF MONTREAL	public	fastq,sra	s3,ncbi,gs	gs.US,ncbi.public,s3.us-east-1					SRX7608120					Illumina MiSeq	Faeces	LAND14J0F	PAIRED	PCR	OTHER	bird metagenome	ILLUMINA	2020-01-22	LAND14J0F			SRP243794		N/A	2017-02-15			0	Canada	North America	Quebec	Faeces	Cobb 500					Gallus gallus domesticus
SRR10921194	AMPLICON	500	44877000	PRJNA602334	SAMN13892849	26714483	FACULTY OF VETERINARY MEDICINE UNIVERSITY OF MONTREAL	public	fastq,sra	gs,ncbi,s3	ncbi.public,s3.us-east-1,gs.US					SRX7608117					Illumina MiSeq	Faeces	LAND13J0F	PAIRED	PCR	OTHER	bird metagenome	ILLUMINA	2020-01-22	LAND13J0F			SRP243794		N/A	2017-02-15			0	Canada	North America	Quebec	Faeces	Cobb 500					Gallus gallus domesticus
SRR10921196	AMPLICON	500	56563000	PRJNA602334	SAMN13892847	33637248	FACULTY OF VETERINARY MEDICINE UNIVERSITY OF MONTREAL	public	fastq,sra	s3,ncbi,gs	ncbi.public,gs.US,s3.us-east-1					SRX7608115					Illumina MiSeq	Faeces	LAND134semF	PAIRED	PCR	OTHER	bird metagenome	ILLUMINA	2020-01-22	LAND134semF			SRP243794		N/A	2017-03-17			28	Canada	North America	Quebec	Faeces	Cobb 500					Gallus gallus domesticus
SRR10921198	AMPLICON	500	51401500	PRJNA602334	SAMN13892845	30941109	FACULTY OF VETERINARY MEDICINE UNIVERSITY OF MONTREAL	public	sra,fastq	s3,gs,ncbi	ncbi.public,s3.us-east-1,gs.US					SRX7608113					Illumina MiSeq	Faeces	LAND12J0F	PAIRED	PCR	OTHER	bird metagenome	ILLUMINA	2020-01-22	LAND12J0F			SRP243794		N/A	2017-02-15			0	Canada	North America	Quebec	Faeces	Cobb 500					Gallus gallus domesticus
SRR10921201	AMPLICON	500	50847500	PRJNA602334	SAMN13892843	30787144	FACULTY OF VETERINARY MEDICINE UNIVERSITY OF MONTREAL	public	sra,fastq	s3,gs,ncbi	s3.us-east-1,ncbi.public,gs.US					SRX7608110					Illumina MiSeq	Faeces	LAND124semF	PAIRED	PCR	OTHER	bird metagenome	ILLUMINA	2020-01-22	LAND124semF			SRP243794		N/A	2017-03-17			28	Canada	North America	Quebec	Faeces	Cobb 500					Gallus gallus domesticus
SRR10921203	AMPLICON	500	48787500	PRJNA602334	SAMN13892841	28829527	FACULTY OF VETERINARY MEDICINE UNIVERSITY OF MONTREAL	public	fastq,sra	ncbi,s3,gs	s3.us-east-1,ncbi.public,gs.US					SRX7608108					Illumina MiSeq	Faeces	LAND11J0F	PAIRED	PCR	OTHER	bird metagenome	ILLUMINA	2020-01-22	LAND11J0F			SRP243794		N/A	2017-02-15			0	Canada	North America	Quebec	Faeces	Cobb 500					Gallus gallus domesticus
SRR10921205	AMPLICON	500	52574000	PRJNA602334	SAMN13892839	31376410	FACULTY OF VETERINARY MEDICINE UNIVERSITY OF MONTREAL	public	sra,fastq	s3,gs,ncbi	s3.us-east-1,gs.US,ncbi.public					SRX7608106					Illumina MiSeq	Faeces	LAND114semF	PAIRED	PCR	OTHER	bird metagenome	ILLUMINA	2020-01-22	LAND114semF			SRP243794		N/A	2017-03-17			28	Canada	North America	Quebec	Faeces	Cobb 500					Gallus gallus domesticus
SRR10921211	AMPLICON	500	64670500	PRJNA602334	SAMN13892735	39655027	FACULTY OF VETERINARY MEDICINE UNIVERSITY OF MONTREAL	public	sra,fastq	s3,ncbi,gs	ncbi.public,s3.us-east-1,gs.US					SRX7608100					Illumina MiSeq	Faeces	48B3J0F	PAIRED	PCR	OTHER	bird metagenome	ILLUMINA	2020-01-22	48B3J0F			SRP243794		N/A	2016-11-24			0	Canada	North America	Quebec	Faeces	Cobb 500					Gallus gallus domesticus
SRR10921214	AMPLICON	500	41740000	PRJNA602334	SAMN13892831	25385758	FACULTY OF VETERINARY MEDICINE UNIVERSITY OF MONTREAL	public	sra,fastq	s3,ncbi,gs	ncbi.public,s3.us-east-1,gs.US					SRX7608097					Illumina MiSeq	Faeces	HB34J0F	PAIRED	PCR	OTHER	bird metagenome	ILLUMINA	2020-01-22	HB34J0F			SRP243794		N/A	2016-10-20			0	Canada	North America	Quebec	Faeces	Cobb 500					Gallus gallus domesticus
SRR10921216	AMPLICON	500	47735000	PRJNA602334	SAMN13892829	29138283	FACULTY OF VETERINARY MEDICINE UNIVERSITY OF MONTREAL	public	sra,fastq	gs,s3,ncbi	ncbi.public,gs.US,s3.us-east-1					SRX7608095					Illumina MiSeq	Faeces	HB344semF	PAIRED	PCR	OTHER	bird metagenome	ILLUMINA	2020-01-22	HB344semF			SRP243794		N/A	2016-11-17			28	Canada	North America	Quebec	Faeces	Cobb 500					Gallus gallus domesticus
SRR10921218	AMPLICON	500	53995000	PRJNA602334	SAMN13892827	32147655	FACULTY OF VETERINARY MEDICINE UNIVERSITY OF MONTREAL	public	fastq,sra	gs,ncbi,s3	gs.US,s3.us-east-1,ncbi.public					SRX7608093					Illumina MiSeq	Faeces	HB33J0F	PAIRED	PCR	OTHER	bird metagenome	ILLUMINA	2020-01-22	HB33J0F			SRP243794		N/A	2016-10-20			0	Canada	North America	Quebec	Faeces	Cobb 500					Gallus gallus domesticus
SRR10921220	AMPLICON	500	61664500	PRJNA602334	SAMN13892825	37122523	FACULTY OF VETERINARY MEDICINE UNIVERSITY OF MONTREAL	public	sra,fastq	s3,gs,ncbi	gs.US,s3.us-east-1,ncbi.public					SRX7608091					Illumina MiSeq	Faeces	HB334semF	PAIRED	PCR	OTHER	bird metagenome	ILLUMINA	2020-01-22	HB334semF			SRP243794		N/A	2016-11-17			28	Canada	North America	Quebec	Faeces	Cobb 500					Gallus gallus domesticus
SRR10921223	AMPLICON	500	45584000	PRJNA602334	SAMN13892725	27808745	FACULTY OF VETERINARY MEDICINE UNIVERSITY OF MONTREAL	public	sra,fastq	s3,ncbi,gs	gs.US,ncbi.public,s3.us-east-1					SRX7608088					Illumina MiSeq	Faeces	48B14semF	PAIRED	PCR	OTHER	bird metagenome	ILLUMINA	2020-01-22	48B14semF			SRP243794		N/A	2016-12-22			28	Canada	North America	Quebec	Faeces	Cobb 500					Gallus gallus domesticus
SRR11282048	AMPLICON	439	3944196	PRJNA611508	SAMN14332910	1740540	INRAE	public	fastq,sra	ncbi,gs,s3	s3.us-east-1,ncbi.public,gs.US					SRX7888217					Illumina MiniSeq	Jejunal content	AAACTC	SINGLE	PCR	METAGENOMIC	chicken gut metagenome	ILLUMINA	2020-03-10	Je40	biological replicate Je DP 10		SRP252220		C4	missing			27	France	Europe	Nouzilly	Jejunum	Broiler Chicken					Gallus gallus domesticus
SRR11282049	AMPLICON	452	2105877	PRJNA611508	SAMN14332909	977818	INRAE	public	fastq,sra	s3,gs,ncbi	gs.US,s3.us-east-1,ncbi.public					SRX7888216					Illumina MiniSeq	Jejunal content	CGAAGG	SINGLE	PCR	METAGENOMIC	chicken gut metagenome	ILLUMINA	2020-03-10	Je3	biological replicate Je DM 12		SRP252220		C4	missing			27	France	Europe	Nouzilly	Jejunum	Broiler Chicken					Gallus gallus domesticus
SRR11282050	AMPLICON	446	469231	PRJNA611508	SAMN14332908	284971	INRAE	public	fastq,sra	s3,gs,ncbi	ncbi.public,gs.US,s3.us-east-1					SRX7888215					Illumina MiniSeq	Jejunal content	GTTGCG	SINGLE	PCR	METAGENOMIC	chicken gut metagenome	ILLUMINA	2020-03-10	Je39	biological replicate Je DM 11		SRP252220		C4	missing			27	France	Europe	Nouzilly	Jejunum	Broiler Chicken					Gallus gallus domesticus
SRR11282051	AMPLICON	447	3265618	PRJNA611508	SAMN14332907	1467717	INRAE	public	fastq,sra	gs,ncbi,s3	ncbi.public,gs.US,s3.us-east-1					SRX7888214					Illumina MiniSeq	Jejunal content	TAGTAC	SINGLE	PCR	METAGENOMIC	chicken gut metagenome	ILLUMINA	2020-03-10	Je36	biological replicate Je DP 9		SRP252220		C6	missing			27	France	Europe	Nouzilly	Jejunum	Broiler Chicken					Gallus gallus domesticus
SRR11282052	AMPLICON	447	1670199	PRJNA611508	SAMN14332906	800992	INRAE	public	fastq,sra	gs,ncbi,s3	ncbi.public,gs.US,s3.us-east-1					SRX7888213					Illumina MiniSeq	Jejunal content	GGGGGA	SINGLE	PCR	METAGENOMIC	chicken gut metagenome	ILLUMINA	2020-03-10	Je35	biological replicate Je DP 8		SRP252220		C6	missing			27	France	Europe	Nouzilly	Jejunum	Broiler Chicken					Gallus gallus domesticus
SRR11282053	AMPLICON	452	10829570	PRJNA611508	SAMN14332905	4668535	INRAE	public	fastq,sra	s3,ncbi,gs	ncbi.public,gs.US,s3.us-east-1					SRX7888212					Illumina MiniSeq	Jejunal content	AACCAT	SINGLE	PCR	METAGENOMIC	chicken gut metagenome	ILLUMINA	2020-03-10	Je34	biological replicate Je DM 10		SRP252220		C4	missing			27	France	Europe	Nouzilly	Jejunum	Broiler Chicken					Gallus gallus domesticus
SRR11282054	AMPLICON	438	1251967	PRJNA611508	SAMN14332904	622062	INRAE	public	sra,fastq	gs,s3,ncbi	s3.us-east-1,ncbi.public,gs.US					SRX7888211					Illumina MiniSeq	Jejunal content	GCCCAC	SINGLE	PCR	METAGENOMIC	chicken gut metagenome	ILLUMINA	2020-03-10	Je33	biological replicate Je DM 9		SRP252220		C4	missing			27	France	Europe	Nouzilly	Jejunum	Broiler Chicken					Gallus gallus domesticus
SRR11282055	AMPLICON	453	4855494	PRJNA611508	SAMN14332903	2114921	INRAE	public	sra,fastq	gs,ncbi,s3	s3.us-east-1,ncbi.public,gs.US					SRX7888210					Illumina MiniSeq	Jejunal content	ATTTGT	SINGLE	PCR	METAGENOMIC	chicken gut metagenome	ILLUMINA	2020-03-10	Je32	biological replicate Je DP 7		SRP252220		C3	missing			27	France	Europe	Nouzilly	Jejunum	Broiler Chicken					Gallus gallus domesticus
SRR11282056	AMPLICON	443	1150180	PRJNA611508	SAMN14332902	581390	INRAE	public	fastq,sra	s3,gs,ncbi	gs.US,s3.us-east-1,ncbi.public					SRX7888209					Illumina MiniSeq	Jejunal content	CGGAAC	SINGLE	PCR	METAGENOMIC	chicken gut metagenome	ILLUMINA	2020-03-10	Je31	biological replicate Je DM 8		SRP252220		C3	missing			27	France	Europe	Nouzilly	Jejunum	Broiler Chicken					Gallus gallus domesticus
SRR11282057	AMPLICON	447	2105993	PRJNA611508	SAMN14332901	1002425	INRAE	public	fastq,sra	gs,s3,ncbi	s3.us-east-1,gs.US,ncbi.public					SRX7888208					Illumina MiniSeq	Jejunal content	GACTTT	SINGLE	PCR	METAGENOMIC	chicken gut metagenome	ILLUMINA	2020-03-10	Je30	biological replicate Je DP 6		SRP252220		C6	missing			27	France	Europe	Nouzilly	Jejunum	Broiler Chicken					Gallus gallus domesticus
SRR11282058	AMPLICON	440	66560866	PRJNA611508	SAMN14332820	29505170	INRAE	public	sra,fastq	s3,gs,ncbi	gs.US,ncbi.public,s3.us-east-1					SRX7888207					Illumina MiniSeq	Caecal content	TGTAAA	SINGLE	PCR	METAGENOMIC	chicken gut metagenome	ILLUMINA	2020-03-10	Ca27	biological replicate Ca DM 6		SRP252220		C4	missing			27	France	Europe	Nouzilly	Caecum	Broiler Chicken					Gallus gallus domesticus
SRR11282059	AMPLICON	449	3097172	PRJNA611508	SAMN14332900	1401037	INRAE	public	sra,fastq	gs,s3,ncbi	gs.US,s3.us-east-1,ncbi.public					SRX7888206					Illumina MiniSeq	Jejunal content	ATTCTC	SINGLE	PCR	METAGENOMIC	chicken gut metagenome	ILLUMINA	2020-03-10	Je2	biological replicate Je DP 5		SRP252220		C3	missing			27	France	Europe	Nouzilly	Jejunum	Broiler Chicken					Gallus gallus domesticus
SRR11282060	AMPLICON	450	1682839	PRJNA611508	SAMN14332899	796707	INRAE	public	fastq,sra	s3,ncbi,gs	ncbi.public,s3.us-east-1,gs.US					SRX7888205					Illumina MiniSeq	Jejunal content	GCTTCG	SINGLE	PCR	METAGENOMIC	chicken gut metagenome	ILLUMINA	2020-03-10	Je28	biological replicate Je DM 7		SRP252220		C4	missing			27	France	Europe	Nouzilly	Jejunum	Broiler Chicken					Gallus gallus domesticus
SRR11282061	AMPLICON	438	2533401	PRJNA611508	SAMN14332898	1198145	INRAE	public	fastq,sra	gs,s3,ncbi	s3.us-east-1,ncbi.public,gs.US					SRX7888204					Illumina MiniSeq	Jejunal content	AAGTAA	SINGLE	PCR	METAGENOMIC	chicken gut metagenome	ILLUMINA	2020-03-10	Je27	biological replicate Je DM 6		SRP252220		C4	missing			27	France	Europe	Nouzilly	Jejunum	Broiler Chicken					Gallus gallus domesticus
SRR11282062	AMPLICON	443	1403105	PRJNA611508	SAMN14332897	690313	INRAE	public	sra,fastq	s3,ncbi,gs	s3.us-east-1,ncbi.public,gs.US					SRX7888203					Illumina MiniSeq	Jejunal content	TTAAGG	SINGLE	PCR	METAGENOMIC	chicken gut metagenome	ILLUMINA	2020-03-10	Je26	biological replicate Je DP 4		SRP252220		C3	missing			27	France	Europe	Nouzilly	Jejunum	Broiler Chicken					Gallus gallus domesticus
SRR11282063	AMPLICON	438	518599	PRJNA611508	SAMN14332896	300554	INRAE	public	fastq,sra	ncbi,s3,gs	gs.US,ncbi.public,s3.us-east-1					SRX7888202					Illumina MiniSeq	Jejunal content	TAAATG	SINGLE	PCR	METAGENOMIC	chicken gut metagenome	ILLUMINA	2020-03-10	Je24	biological replicate Je DM 5		SRP252220		C6	missing			27	France	Europe	Nouzilly	Jejunum	Broiler Chicken					Gallus gallus domesticus
SRR11282064	AMPLICON	448	1883915	PRJNA611508	SAMN14332895	900228	INRAE	public	fastq,sra	ncbi,gs,s3	s3.us-east-1,ncbi.public,gs.US					SRX7888201					Illumina MiniSeq	Jejunal content	CACCTC	SINGLE	PCR	METAGENOMIC	chicken gut metagenome	ILLUMINA	2020-03-10	Je23	biological replicate Je DM 4		SRP252220		C6	missing			27	France	Europe	Nouzilly	Jejunum	Broiler Chicken					Gallus gallus domesticus
SRR11282065	AMPLICON	439	1938599	PRJNA611508	SAMN14332894	925547	INRAE	public	fastq,sra	gs,s3,ncbi	gs.US,ncbi.public,s3.us-east-1					SRX7888200					Illumina MiniSeq	Jejunal content	CCAAGC	SINGLE	PCR	METAGENOMIC	chicken gut metagenome	ILLUMINA	2020-03-10	Je19	biological replicate Je DP 3		SRP252220		C3	missing			27	France	Europe	Nouzilly	Jejunum	Broiler Chicken					Gallus gallus domesticus
SRR11282066	AMPLICON	454	8581267	PRJNA611508	SAMN14332893	3683857	INRAE	public	fastq,sra	gs,s3,ncbi	s3.us-east-1,ncbi.public,gs.US					SRX7888199					Illumina MiniSeq	Jejunal content	CACTAA	SINGLE	PCR	METAGENOMIC	chicken gut metagenome	ILLUMINA	2020-03-10	Je15	biological replicate Je DM 3		SRP252220		C4	missing			27	France	Europe	Nouzilly	Jejunum	Broiler Chicken					Gallus gallus domesticus
SRR11282067	AMPLICON	448	6403458	PRJNA611508	SAMN14332892	2942266	INRAE	public	fastq,sra	ncbi,gs,s3	ncbi.public,s3.us-east-1,gs.US					SRX7888198					Illumina MiniSeq	Jejunal content	TGTCGT	SINGLE	PCR	METAGENOMIC	chicken gut metagenome	ILLUMINA	2020-03-10	Je14	biological replicate Je DP 2		SRP252220		C3	missing			27	France	Europe	Nouzilly	Jejunum	Broiler Chicken					Gallus gallus domesticus
SRR11282068	AMPLICON	452	4307383	PRJNA611508	SAMN14332891	1948301	INRAE	public	sra,fastq	gs,ncbi,s3	gs.US,s3.us-east-1,ncbi.public					SRX7888197					Illumina MiniSeq	Jejunal content	AACGTC	SINGLE	PCR	METAGENOMIC	chicken gut metagenome	ILLUMINA	2020-03-10	Je13	biological replicate Je DP 1		SRP252220		C3	missing			27	France	Europe	Nouzilly	Jejunum	Broiler Chicken					Gallus gallus domesticus
SRR11282069	AMPLICON	437	24351193	PRJNA611508	SAMN14332819	10830557	INRAE	public	sra,fastq	ncbi,s3,gs	ncbi.public,s3.us-east-1,gs.US					SRX7888196					Illumina MiniSeq	Caecal content	GTCGGC	SINGLE	PCR	METAGENOMIC	chicken gut metagenome	ILLUMINA	2020-03-10	Ca26	biological replicate Ca DP 4		SRP252220		C3	missing			27	France	Europe	Nouzilly	Caecum	Broiler Chicken					Gallus gallus domesticus
SRR11282070	AMPLICON	439	4018344	PRJNA611508	SAMN14332890	1765938	INRAE	public	sra,fastq	s3,ncbi,gs	s3.us-east-1,gs.US,ncbi.public					SRX7888195					Illumina MiniSeq	Jejunal content	GTGAAT	SINGLE	PCR	METAGENOMIC	chicken gut metagenome	ILLUMINA	2020-03-10	Je12	biological replicate Je DM 2		SRP252220		C6	missing			27	France	Europe	Nouzilly	Jejunum	Broiler Chicken					Gallus gallus domesticus
SRR11282071	AMPLICON	455	7738414	PRJNA611508	SAMN14332889	3362949	INRAE	public	sra,fastq	s3,ncbi,gs	s3.us-east-1,gs.US,ncbi.public					SRX7888194					Illumina MiniSeq	Jejunal content	TAGATC	SINGLE	PCR	METAGENOMIC	chicken gut metagenome	ILLUMINA	2020-03-10	Je11	biological replicate Je DM 1		SRP252220		C6	missing			27	France	Europe	Nouzilly	Jejunum	Broiler Chicken					Gallus gallus domesticus
SRR11282072	AMPLICON	443	6554208	PRJNA611508	SAMN14332888	2982097	INRAE	public	fastq,sra	gs,ncbi,s3	gs.US,ncbi.public,s3.us-east-1					SRX7888193					Illumina MiniSeq	Ileum content	CGGCAT	SINGLE	PCR	METAGENOMIC	chicken gut metagenome	ILLUMINA	2020-03-10	Il9	biological replicate Il DP 20		SRP252220		C4	missing			27	France	Europe	Nouzilly	Ileum	Broiler Chicken					Gallus gallus domesticus
SRR11282073	AMPLICON	442	24885118	PRJNA611508	SAMN14332887	10778368	INRAE	public	sra,fastq	s3,gs,ncbi	s3.us-east-1,ncbi.public,gs.US					SRX7888192					Illumina MiniSeq	Ileum content	CTTGGG	SINGLE	PCR	METAGENOMIC	chicken gut metagenome	ILLUMINA	2020-03-10	Il7	biological replicate Il DM 19		SRP252220		C3	missing			27	France	Europe	Nouzilly	Ileum	Broiler Chicken					Gallus gallus domesticus
SRR11282074	AMPLICON	453	34942610	PRJNA611508	SAMN14332886	14863672	INRAE	public	sra,fastq	gs,ncbi,s3	s3.us-east-1,ncbi.public,gs.US					SRX7888191					Illumina MiniSeq	Ileum content	TCCTTA	SINGLE	PCR	METAGENOMIC	chicken gut metagenome	ILLUMINA	2020-03-10	Il6	biological replicate Il DP 19		SRP252220		C6	missing			27	France	Europe	Nouzilly	Ileum	Broiler Chicken					Gallus gallus domesticus
SRR11282075	AMPLICON	440	11681433	PRJNA611508	SAMN14332885	4944210	INRAE	public	sra,fastq	s3,gs,ncbi	s3.us-east-1,ncbi.public,gs.US					SRX7888190					Illumina MiniSeq	Ileum content	GCTCAA	SINGLE	PCR	METAGENOMIC	chicken gut metagenome	ILLUMINA	2020-03-10	Il60	biological replicate Il DM 18		SRP252220		C6	missing			27	France	Europe	Nouzilly	Ileum	Broiler Chicken					Gallus gallus domesticus
SRR11282076	AMPLICON	414	160282	PRJNA611508	SAMN14332884	149478	INRAE	public	sra,fastq	gs,s3,ncbi	ncbi.public,s3.us-east-1,gs.US					SRX7888189					Illumina MiniSeq	Ileum content	AGTAAG	SINGLE	PCR	METAGENOMIC	chicken gut metagenome	ILLUMINA	2020-03-10	Il5	biological replicate Il DM 17		SRP252220		C6	missing			27	France	Europe	Nouzilly	Ileum	Broiler Chicken					Gallus gallus domesticus
SRR11282077	AMPLICON	449	17010381	PRJNA611508	SAMN14332883	7267103	INRAE	public	sra,fastq	ncbi,s3,gs	s3.us-east-1,ncbi.public,gs.US					SRX7888188					Illumina MiniSeq	Ileum content	AGCGGT	SINGLE	PCR	METAGENOMIC	chicken gut metagenome	ILLUMINA	2020-03-10	Il59	biological replicate Il DM 16		SRP252220		C6	missing			27	France	Europe	Nouzilly	Ileum	Broiler Chicken					Gallus gallus domesticus
SRR11282078	AMPLICON	457	22066470	PRJNA611508	SAMN14332882	9509392	INRAE	public	sra,fastq	s3,ncbi,gs	ncbi.public,gs.US,s3.us-east-1					SRX7888187					Illumina MiniSeq	Ileum content	GTTAGT	SINGLE	PCR	METAGENOMIC	chicken gut metagenome	ILLUMINA	2020-03-10	Il57	biological replicate Il DM 15		SRP252220		C4	missing			27	France	Europe	Nouzilly	Ileum	Broiler Chicken					Gallus gallus domesticus
SRR11282079	AMPLICON	445	46862917	PRJNA611508	SAMN14332881	20288299	INRAE	public	fastq,sra	s3,ncbi,gs	gs.US,s3.us-east-1,ncbi.public					SRX7888186					Illumina MiniSeq	Ileum content	AGTTGA	SINGLE	PCR	METAGENOMIC	chicken gut metagenome	ILLUMINA	2020-03-10	Il56	biological replicate Il DP 18		SRP252220		C3	missing			27	France	Europe	Nouzilly	Ileum	Broiler Chicken					Gallus gallus domesticus
SRR11282080	AMPLICON	442	46959244	PRJNA611508	SAMN14332818	20802717	INRAE	public	fastq,sra	gs,ncbi,s3	ncbi.public,gs.US,s3.us-east-1					SRX7888185					Illumina MiniSeq	Caecal content	CCGTCA	SINGLE	PCR	METAGENOMIC	chicken gut metagenome	ILLUMINA	2020-03-10	Ca24	biological replicate Ca DM 5		SRP252220		C6	missing			27	France	Europe	Nouzilly	Caecum	Broiler Chicken					Gallus gallus domesticus
SRR11282081	AMPLICON	456	47308161	PRJNA611508	SAMN14332880	20456621	INRAE	public	fastq,sra	gs,s3,ncbi	gs.US,ncbi.public,s3.us-east-1					SRX7888184					Illumina MiniSeq	Ileum content	GTCATT	SINGLE	PCR	METAGENOMIC	chicken gut metagenome	ILLUMINA	2020-03-10	Il52	biological replicate Il DP 17		SRP252220		C4	missing			27	France	Europe	Nouzilly	Ileum	Broiler Chicken					Gallus gallus domesticus
SRR11282082	AMPLICON	446	7052370	PRJNA611508	SAMN14332879	3103245	INRAE	public	fastq,sra	ncbi,s3,gs	gs.US,s3.us-east-1,ncbi.public					SRX7888183					Illumina MiniSeq	Ileum content	CAGAAA	SINGLE	PCR	METAGENOMIC	chicken gut metagenome	ILLUMINA	2020-03-10	Il4	biological replicate Il DP 16		SRP252220		C4	missing			27	France	Europe	Nouzilly	Ileum	Broiler Chicken					Gallus gallus domesticus
SRR11282083	AMPLICON	452	25881431	PRJNA611508	SAMN14332878	10906879	INRAE	public	fastq,sra	s3,gs,ncbi	gs.US,s3.us-east-1,ncbi.public					SRX7888182					Illumina MiniSeq	Ileum content	AGCCCT	SINGLE	PCR	METAGENOMIC	chicken gut metagenome	ILLUMINA	2020-03-10	Il49	biological replicate Il DP 15		SRP252220		C3	missing			27	France	Europe	Nouzilly	Ileum	Broiler Chicken					Gallus gallus domesticus
SRR11282084	AMPLICON	457	72582332	PRJNA611508	SAMN14332877	31306228	INRAE	public	fastq,sra	gs,s3,ncbi	gs.US,ncbi.public,s3.us-east-1					SRX7888181					Illumina MiniSeq	Ileum content	ACACCG	SINGLE	PCR	METAGENOMIC	chicken gut metagenome	ILLUMINA	2020-03-10	Il47	biological replicate Il DP 14		SRP252220		C6	missing			27	France	Europe	Nouzilly	Ileum	Broiler Chicken					Gallus gallus domesticus
SRR11282085	AMPLICON	457	66313500	PRJNA611508	SAMN14332876	28179879	INRAE	public	fastq,sra	gs,s3,ncbi	gs.US,ncbi.public,s3.us-east-1					SRX7888180					Illumina MiniSeq	Ileum content	ACGGTA	SINGLE	PCR	METAGENOMIC	chicken gut metagenome	ILLUMINA	2020-03-10	Il46	biological replicate Il DM 14		SRP252220		C4	missing			27	France	Europe	Nouzilly	Ileum	Broiler Chicken					Gallus gallus domesticus
SRR11282086	AMPLICON	454	38961772	PRJNA611508	SAMN14332875	16712571	INRAE	public	fastq,sra	s3,gs,ncbi	gs.US,ncbi.public,s3.us-east-1					SRX7888179					Illumina MiniSeq	Ileum content	GTCCTA	SINGLE	PCR	METAGENOMIC	chicken gut metagenome	ILLUMINA	2020-03-10	Il45	biological replicate Il DP 13		SRP252220		C4	missing			27	France	Europe	Nouzilly	Ileum	Broiler Chicken					Gallus gallus domesticus
SRR11282087	AMPLICON	457	22104068	PRJNA611508	SAMN14332874	9397313	INRAE	public	fastq,sra	gs,s3,ncbi	ncbi.public,gs.US,s3.us-east-1					SRX7888178					Illumina MiniSeq	Ileum content	GAGAGG	SINGLE	PCR	METAGENOMIC	chicken gut metagenome	ILLUMINA	2020-03-10	Il43	biological replicate Il DP 12		SRP252220		C3	missing			27	France	Europe	Nouzilly	Ileum	Broiler Chicken					Gallus gallus domesticus
SRR11282088	AMPLICON	453	8206403	PRJNA611508	SAMN14332873	3525896	INRAE	public	fastq,sra	s3,gs,ncbi	s3.us-east-1,ncbi.public,gs.US					SRX7888177					Illumina MiniSeq	Ileum content	GTAACA	SINGLE	PCR	METAGENOMIC	chicken gut metagenome	ILLUMINA	2020-03-10	Il42	biological replicate Il DP 11		SRP252220		C6	missing			27	France	Europe	Nouzilly	Ileum	Broiler Chicken					Gallus gallus domesticus
SRR11282089	AMPLICON	452	17766301	PRJNA611508	SAMN14332872	7652623	INRAE	public	fastq,sra	ncbi,s3,gs	ncbi.public,gs.US,s3.us-east-1					SRX7888176					Illumina MiniSeq	Ileum content	AATGGT	SINGLE	PCR	METAGENOMIC	chicken gut metagenome	ILLUMINA	2020-03-10	Il41	biological replicate Il DM 13		SRP252220		C6	missing			27	France	Europe	Nouzilly	Ileum	Broiler Chicken					Gallus gallus domesticus
SRR11282090	AMPLICON	452	16956555	PRJNA611508	SAMN14332871	7234140	INRAE	public	fastq,sra	ncbi,s3,gs	s3.us-east-1,ncbi.public,gs.US					SRX7888175					Illumina MiniSeq	Ileum content	GACTCG	SINGLE	PCR	METAGENOMIC	chicken gut metagenome	ILLUMINA	2020-03-10	Il40	biological replicate Il DP 10		SRP252220		C4	missing			27	France	Europe	Nouzilly	Ileum	Broiler Chicken					Gallus gallus domesticus
SRR11282091	AMPLICON	439	92994743	PRJNA611508	SAMN14332817	40943959	INRAE	public	fastq,sra	s3,ncbi,gs	ncbi.public,gs.US,s3.us-east-1					SRX7888174					Illumina MiniSeq	Caecal content	GGACTT	SINGLE	PCR	METAGENOMIC	chicken gut metagenome	ILLUMINA	2020-03-10	Ca23	biological replicate Ca DM 4		SRP252220		C6	missing			27	France	Europe	Nouzilly	Caecum	Broiler Chicken					Gallus gallus domesticus
SRR11282092	AMPLICON	444	3668709	PRJNA611508	SAMN14332870	1662659	INRAE	public	fastq,sra	ncbi,gs,s3	ncbi.public,s3.us-east-1,gs.US					SRX7888173					Illumina MiniSeq	Ileum content	GTAGTT	SINGLE	PCR	METAGENOMIC	chicken gut metagenome	ILLUMINA	2020-03-10	Il3	biological replicate Il DM 12		SRP252220		C4	missing			27	France	Europe	Nouzilly	Ileum	Broiler Chicken					Gallus gallus domesticus
SRR11282093	AMPLICON	454	19729631	PRJNA611508	SAMN14332869	8404320	INRAE	public	fastq,sra	ncbi,gs,s3	s3.us-east-1,ncbi.public,gs.US					SRX7888172					Illumina MiniSeq	Ileum content	TTTCCG	SINGLE	PCR	METAGENOMIC	chicken gut metagenome	ILLUMINA	2020-03-10	Il39	biological replicate Il DM 11		SRP252220		C4	missing			27	France	Europe	Nouzilly	Ileum	Broiler Chicken					Gallus gallus domesticus
SRR11282094	AMPLICON	454	37774846	PRJNA611508	SAMN14332868	16102655	INRAE	public	sra,fastq	gs,ncbi,s3	ncbi.public,s3.us-east-1,gs.US					SRX7888171					Illumina MiniSeq	Ileum content	GGAGGT	SINGLE	PCR	METAGENOMIC	chicken gut metagenome	ILLUMINA	2020-03-10	Il36	biological replicate Il DP 9		SRP252220		C6	missing			27	France	Europe	Nouzilly	Ileum	Broiler Chicken					Gallus gallus domesticus
SRR11282095	AMPLICON	456	18697750	PRJNA611508	SAMN14332867	8006935	INRAE	public	sra,fastq	s3,ncbi,gs	gs.US,ncbi.public,s3.us-east-1					SRX7888170					Illumina MiniSeq	Ileum content	GGATTC	SINGLE	PCR	METAGENOMIC	chicken gut metagenome	ILLUMINA	2020-03-10	Il35	biological replicate Il DP 8		SRP252220		C6	missing			27	France	Europe	Nouzilly	Ileum	Broiler Chicken					Gallus gallus domesticus
SRR11282096	AMPLICON	457	61313344	PRJNA611508	SAMN14332866	26375188	INRAE	public	fastq,sra	ncbi,gs,s3	s3.us-east-1,gs.US,ncbi.public					SRX7888169					Illumina MiniSeq	Ileum content	ACGAAT	SINGLE	PCR	METAGENOMIC	chicken gut metagenome	ILLUMINA	2020-03-10	Il34	biological replicate Il DM 10		SRP252220		C4	missing			27	France	Europe	Nouzilly	Ileum	Broiler Chicken					Gallus gallus domesticus
SRR11282097	AMPLICON	450	10083830	PRJNA611508	SAMN14332865	4388449	INRAE	public	sra,fastq	s3,gs,ncbi	ncbi.public,s3.us-east-1,gs.US					SRX7888168					Illumina MiniSeq	Ileum content	TTCAAC	SINGLE	PCR	METAGENOMIC	chicken gut metagenome	ILLUMINA	2020-03-10	Il33	biological replicate Il DM 9		SRP252220		C4	missing			27	France	Europe	Nouzilly	Ileum	Broiler Chicken					Gallus gallus domesticus
SRR11282098	AMPLICON	457	47919162	PRJNA611508	SAMN14332864	20552077	INRAE	public	sra,fastq	gs,s3,ncbi	ncbi.public,s3.us-east-1,gs.US					SRX7888167					Illumina MiniSeq	Ileum content	AAGGTG	SINGLE	PCR	METAGENOMIC	chicken gut metagenome	ILLUMINA	2020-03-10	Il32	biological replicate Il DP 7		SRP252220		C3	missing			27	France	Europe	Nouzilly	Ileum	Broiler Chicken					Gallus gallus domesticus
SRR11282099	AMPLICON	450	14996090	PRJNA611508	SAMN14332863	6425920	INRAE	public	sra,fastq	gs,ncbi,s3	ncbi.public,gs.US,s3.us-east-1					SRX7888166					Illumina MiniSeq	Ileum content	CAACGA	SINGLE	PCR	METAGENOMIC	chicken gut metagenome	ILLUMINA	2020-03-10	Il31	biological replicate Il DM 8		SRP252220		C3	missing			27	France	Europe	Nouzilly	Ileum	Broiler Chicken					Gallus gallus domesticus
SRR11282100	AMPLICON	457	31263625	PRJNA611508	SAMN14332862	13413015	INRAE	public	fastq,sra	s3,ncbi,gs	gs.US,ncbi.public,s3.us-east-1					SRX7888165					Illumina MiniSeq	Ileum content	TGTGAG	SINGLE	PCR	METAGENOMIC	chicken gut metagenome	ILLUMINA	2020-03-10	Il30	biological replicate Il DP 6		SRP252220		C6	missing			27	France	Europe	Nouzilly	Ileum	Broiler Chicken					Gallus gallus domesticus
SRR11282101	AMPLICON	452	14990373	PRJNA611508	SAMN14332861	6401926	INRAE	public	sra,fastq	gs,s3,ncbi	s3.us-east-1,ncbi.public,gs.US					SRX7888164					Illumina MiniSeq	Ileum content	TCTCTC	SINGLE	PCR	METAGENOMIC	chicken gut metagenome	ILLUMINA	2020-03-10	Il2	biological replicate Il DP 5		SRP252220		C3	missing			27	France	Europe	Nouzilly	Ileum	Broiler Chicken					Gallus gallus domesticus
SRR11282102	AMPLICON	435	82503486	PRJNA611508	SAMN14332816	35738333	INRAE	public	fastq,sra	s3,gs,ncbi	ncbi.public,gs.US,s3.us-east-1					SRX7888163					Illumina MiniSeq	Caecal content	CGTTGG	SINGLE	PCR	METAGENOMIC	chicken gut metagenome	ILLUMINA	2020-03-10	Ca19	biological replicate Ca DP 3		SRP252220		C3	missing			27	France	Europe	Nouzilly	Caecum	Broiler Chicken					Gallus gallus domesticus
SRR11282103	AMPLICON	451	14041167	PRJNA611508	SAMN14332860	6120336	INRAE	public	fastq,sra	ncbi,s3,gs	s3.us-east-1,ncbi.public,gs.US					SRX7888162					Illumina MiniSeq	Ileum content	GGTCCG	SINGLE	PCR	METAGENOMIC	chicken gut metagenome	ILLUMINA	2020-03-10	Il28	biological replicate Il DM 7		SRP252220		C4	missing			27	France	Europe	Nouzilly	Ileum	Broiler Chicken					Gallus gallus domesticus
SRR11282104	AMPLICON	449	24632386	PRJNA611508	SAMN14332859	10723724	INRAE	public	fastq,sra	s3,ncbi,gs	s3.us-east-1,ncbi.public,gs.US					SRX7888161					Illumina MiniSeq	Ileum content	GTGACG	SINGLE	PCR	METAGENOMIC	chicken gut metagenome	ILLUMINA	2020-03-10	Il27	biological replicate Il DM 6		SRP252220		C4	missing			27	France	Europe	Nouzilly	Ileum	Broiler Chicken					Gallus gallus domesticus
SRR11282105	AMPLICON	440	14372044	PRJNA611508	SAMN14332858	5990418	INRAE	public	fastq,sra	gs,ncbi,s3	s3.us-east-1,ncbi.public,gs.US					SRX7888160					Illumina MiniSeq	Ileum content	AAATGT	SINGLE	PCR	METAGENOMIC	chicken gut metagenome	ILLUMINA	2020-03-10	Il26	biological replicate Il DP 4		SRP252220		C3	missing			27	France	Europe	Nouzilly	Ileum	Broiler Chicken					Gallus gallus domesticus
SRR11282106	AMPLICON	439	49627024	PRJNA611508	SAMN14332857	21242938	INRAE	public	sra,fastq	gs,ncbi,s3	ncbi.public,s3.us-east-1,gs.US					SRX7888159					Illumina MiniSeq	Ileum content	CACTGT	SINGLE	PCR	METAGENOMIC	chicken gut metagenome	ILLUMINA	2020-03-10	Il24	biological replicate Il DM 5		SRP252220		C6	missing			27	France	Europe	Nouzilly	Ileum	Broiler Chicken					Gallus gallus domesticus
SRR11282107	AMPLICON	457	30864094	PRJNA611508	SAMN14332856	13219313	INRAE	public	fastq,sra	ncbi,s3,gs	gs.US,s3.us-east-1,ncbi.public					SRX7888158					Illumina MiniSeq	Ileum content	TGCCAG	SINGLE	PCR	METAGENOMIC	chicken gut metagenome	ILLUMINA	2020-03-10	Il23	biological replicate Il DM 4		SRP252220		C6	missing			27	France	Europe	Nouzilly	Ileum	Broiler Chicken					Gallus gallus domesticus
SRR11282108	AMPLICON	438	6625267	PRJNA611508	SAMN14332855	2895785	INRAE	public	sra,fastq	gs,s3,ncbi	s3.us-east-1,ncbi.public,gs.US					SRX7888157					Illumina MiniSeq	Ileum content	TGACCT	SINGLE	PCR	METAGENOMIC	chicken gut metagenome	ILLUMINA	2020-03-10	Il19	biological replicate Il DP 3		SRP252220		C3	missing			27	France	Europe	Nouzilly	Ileum	Broiler Chicken					Gallus gallus domesticus
SRR11282109	AMPLICON	447	74064480	PRJNA611508	SAMN14332854	32102986	INRAE	public	fastq,sra	ncbi,s3,gs	gs.US,ncbi.public,s3.us-east-1					SRX7888156					Illumina MiniSeq	Ileum content	CGCACA	SINGLE	PCR	METAGENOMIC	chicken gut metagenome	ILLUMINA	2020-03-10	Il15	biological replicate Il DM 3		SRP252220		C4	missing			27	France	Europe	Nouzilly	Ileum	Broiler Chicken					Gallus gallus domesticus
SRR11282110	AMPLICON	456	62306688	PRJNA611508	SAMN14332853	28049941	INRAE	public	fastq,sra	s3,gs,ncbi	s3.us-east-1,gs.US,ncbi.public					SRX7888155					Illumina MiniSeq	Ileum content	GAGTTG	SINGLE	PCR	METAGENOMIC	chicken gut metagenome	ILLUMINA	2020-03-10	Il14	biological replicate Il DP 2		SRP252220		C3	missing			27	France	Europe	Nouzilly	Ileum	Broiler Chicken					Gallus gallus domesticus
SRR11282111	AMPLICON	454	24317295	PRJNA611508	SAMN14332852	10417679	INRAE	public	fastq,sra	gs,s3,ncbi	gs.US,ncbi.public,s3.us-east-1					SRX7888154					Illumina MiniSeq	Ileum content	CTCATA	SINGLE	PCR	METAGENOMIC	chicken gut metagenome	ILLUMINA	2020-03-10	Il13	biological replicate Il DP 1		SRP252220		C3	missing			27	France	Europe	Nouzilly	Ileum	Broiler Chicken					Gallus gallus domesticus
SRR11282112	AMPLICON	454	44588777	PRJNA611508	SAMN14332851	19088464	INRAE	public	fastq,sra	ncbi,s3,gs	gs.US,ncbi.public,s3.us-east-1					SRX7888153					Illumina MiniSeq	Ileum content	TCTGAT	SINGLE	PCR	METAGENOMIC	chicken gut metagenome	ILLUMINA	2020-03-10	Il12	biological replicate Il DM 2		SRP252220		C6	missing			27	France	Europe	Nouzilly	Ileum	Broiler Chicken					Gallus gallus domesticus
SRR11282113	AMPLICON	440	77782146	PRJNA611508	SAMN14332815	34410365	INRAE	public	fastq,sra	gs,ncbi,s3	ncbi.public,s3.us-east-1,gs.US					SRX7888152					Illumina MiniSeq	Caecal content	ATGTCA	SINGLE	PCR	METAGENOMIC	chicken gut metagenome	ILLUMINA	2020-03-10	Ca15	biological replicate Ca DM 3		SRP252220		C4	missing			27	France	Europe	Nouzilly	Caecum	Broiler Chicken					Gallus gallus domesticus
SRR11282114	AMPLICON	457	40250992	PRJNA611508	SAMN14332850	17303055	INRAE	public	fastq,sra	gs,ncbi,s3	ncbi.public,s3.us-east-1,gs.US					SRX7888151					Illumina MiniSeq	Ileum content	GGTTAT	SINGLE	PCR	METAGENOMIC	chicken gut metagenome	ILLUMINA	2020-03-10	Il11	biological replicate Il DM 1		SRP252220		C6	missing			27	France	Europe	Nouzilly	Ileum	Broiler Chicken					Gallus gallus domesticus
SRR11282115	AMPLICON	439	25234684	PRJNA611508	SAMN14332849	11082182	INRAE	public	fastq,sra	gs,s3,ncbi	gs.US,ncbi.public,s3.us-east-1					SRX7888150					Illumina MiniSeq	Caecal content	TCGAAC	SINGLE	PCR	METAGENOMIC	chicken gut metagenome	ILLUMINA	2020-03-10	Ca9	biological replicate Ca DP 20		SRP252220		C4	missing			27	France	Europe	Nouzilly	Caecum	Broiler Chicken					Gallus gallus domesticus
SRR11282116	AMPLICON	435	13338681	PRJNA611508	SAMN14332848	5820581	INRAE	public	sra,fastq	gs,ncbi,s3	ncbi.public,gs.US,s3.us-east-1					SRX7888149					Illumina MiniSeq	Caecal content	CCCGGC	SINGLE	PCR	METAGENOMIC	chicken gut metagenome	ILLUMINA	2020-03-10	Ca7	biological replicate Ca DM 19		SRP252220		C3	missing			27	France	Europe	Nouzilly	Caecum	Broiler Chicken					Gallus gallus domesticus
SRR11282117	AMPLICON	434	19440726	PRJNA611508	SAMN14332847	8219515	INRAE	public	sra,fastq	gs,s3,ncbi	ncbi.public,s3.us-east-1,gs.US					SRX7888148					Illumina MiniSeq	Caecal content	GACATC	SINGLE	PCR	METAGENOMIC	chicken gut metagenome	ILLUMINA	2020-03-10	Ca6	biological replicate Ca DP 19		SRP252220		C6	missing			27	France	Europe	Nouzilly	Caecum	Broiler Chicken					Gallus gallus domesticus
SRR11282118	AMPLICON	441	74422654	PRJNA611508	SAMN14332846	33039724	INRAE	public	sra,fastq	gs,s3,ncbi	ncbi.public,s3.us-east-1,gs.US					SRX7888147					Illumina MiniSeq	Caecal content	TGGTCA	SINGLE	PCR	METAGENOMIC	chicken gut metagenome	ILLUMINA	2020-03-10	Ca60	biological replicate Ca DM 18		SRP252220		C6	missing			27	France	Europe	Nouzilly	Caecum	Broiler Chicken					Gallus gallus domesticus
SRR11282119	AMPLICON	436	30124132	PRJNA611508	SAMN14332845	13041418	INRAE	public	fastq,sra	s3,ncbi,gs	ncbi.public,s3.us-east-1,gs.US					SRX7888146					Illumina MiniSeq	Caecal content	AGTGCT	SINGLE	PCR	METAGENOMIC	chicken gut metagenome	ILLUMINA	2020-03-10	Ca5	biological replicate Ca DM 17		SRP252220		C6	missing			27	France	Europe	Nouzilly	Caecum	Broiler Chicken					Gallus gallus domesticus
SRR11282120	AMPLICON	439	73307256	PRJNA611508	SAMN14332844	32471910	INRAE	public	sra,fastq	gs,ncbi,s3	gs.US,s3.us-east-1,ncbi.public					SRX7888145					Illumina MiniSeq	Caecal content	CACCGG	SINGLE	PCR	METAGENOMIC	chicken gut metagenome	ILLUMINA	2020-03-10	Ca59	biological replicate Ca DM 16		SRP252220		C6	missing			27	France	Europe	Nouzilly	Caecum	Broiler Chicken					Gallus gallus domesticus
SRR11282121	AMPLICON	436	38381718	PRJNA611508	SAMN14332843	16830346	INRAE	public	sra,fastq	gs,ncbi,s3	ncbi.public,gs.US,s3.us-east-1					SRX7888144					Illumina MiniSeq	Caecal content	TCGAGG	SINGLE	PCR	METAGENOMIC	chicken gut metagenome	ILLUMINA	2020-03-10	Ca57	biological replicate Ca DM 15		SRP252220		C4	missing			27	France	Europe	Nouzilly	Caecum	Broiler Chicken					Gallus gallus domesticus
SRR11282122	AMPLICON	440	20204121	PRJNA611508	SAMN14332842	8914256	INRAE	public	fastq,sra	s3,ncbi,gs	s3.us-east-1,ncbi.public,gs.US					SRX7888143					Illumina MiniSeq	Caecal content	TATCGA	SINGLE	PCR	METAGENOMIC	chicken gut metagenome	ILLUMINA	2020-03-10	Ca56	biological replicate Ca DP 18		SRP252220		C3	missing			27	France	Europe	Nouzilly	Caecum	Broiler Chicken					Gallus gallus domesticus
SRR11282123	AMPLICON	437	39842669	PRJNA611508	SAMN14332841	17375047	INRAE	public	sra,fastq	gs,ncbi,s3	gs.US,s3.us-east-1,ncbi.public					SRX7888142					Illumina MiniSeq	Caecal content	GATCTG	SINGLE	PCR	METAGENOMIC	chicken gut metagenome	ILLUMINA	2020-03-10	Ca52	biological replicate Ca DP 17		SRP252220		C4	missing			27	France	Europe	Nouzilly	Caecum	Broiler Chicken					Gallus gallus domesticus
SRR11282124	AMPLICON	434	463220	PRJNA611508	SAMN14332814	292764	INRAE	public	fastq,sra	gs,ncbi,s3	gs.US,s3.us-east-1,ncbi.public					SRX7888141					Illumina MiniSeq	Caecal content	GACAGT	SINGLE	PCR	METAGENOMIC	chicken gut metagenome	ILLUMINA	2020-03-10	Ca14	biological replicate Ca DP 2		SRP252220		C3	missing			27	France	Europe	Nouzilly	Caecum	Broiler Chicken					Gallus gallus domesticus
SRR11282125	AMPLICON	435	49120342	PRJNA611508	SAMN14332840	21139360	INRAE	public	fastq,sra	s3,gs,ncbi	ncbi.public,s3.us-east-1,gs.US					SRX7888140					Illumina MiniSeq	Caecal content	GGTCAC	SINGLE	PCR	METAGENOMIC	chicken gut metagenome	ILLUMINA	2020-03-10	Ca4	biological replicate Ca DP 16		SRP252220		C4	missing			27	France	Europe	Nouzilly	Caecum	Broiler Chicken					Gallus gallus domesticus
SRR11282126	AMPLICON	436	76554243	PRJNA611508	SAMN14332839	33627665	INRAE	public	fastq,sra	s3,gs,ncbi	ncbi.public,gs.US,s3.us-east-1					SRX7888139					Illumina MiniSeq	Caecal content	GCACGT	SINGLE	PCR	METAGENOMIC	chicken gut metagenome	ILLUMINA	2020-03-10	Ca49	biological replicate Ca DP 15		SRP252220		C3	missing			27	France	Europe	Nouzilly	Caecum	Broiler Chicken					Gallus gallus domesticus
SRR11282127	AMPLICON	437	42019212	PRJNA611508	SAMN14332838	18379822	INRAE	public	fastq,sra	s3,ncbi,gs	s3.us-east-1,gs.US,ncbi.public					SRX7888138					Illumina MiniSeq	Caecal content	GGCTTG	SINGLE	PCR	METAGENOMIC	chicken gut metagenome	ILLUMINA	2020-03-10	Ca47	biological replicate Ca DP 14		SRP252220		C6	missing			27	France	Europe	Nouzilly	Caecum	Broiler Chicken					Gallus gallus domesticus
SRR11282128	AMPLICON	436	80099293	PRJNA611508	SAMN14332837	35030725	INRAE	public	fastq,sra	ncbi,s3,gs	gs.US,ncbi.public,s3.us-east-1					SRX7888137					Illumina MiniSeq	Caecal content	CTAGTC	SINGLE	PCR	METAGENOMIC	chicken gut metagenome	ILLUMINA	2020-03-10	Ca46	biological replicate Ca DM 14		SRP252220		C4	missing			27	France	Europe	Nouzilly	Caecum	Broiler Chicken					Gallus gallus domesticus
SRR11282129	AMPLICON	436	82399424	PRJNA611508	SAMN14332836	36012149	INRAE	public	fastq,sra	gs,ncbi,s3	ncbi.public,s3.us-east-1,gs.US					SRX7888136					Illumina MiniSeq	Caecal content	TATCAT	SINGLE	PCR	METAGENOMIC	chicken gut metagenome	ILLUMINA	2020-03-10	Ca45	biological replicate Ca DP 13		SRP252220		C4	missing			27	France	Europe	Nouzilly	Caecum	Broiler Chicken					Gallus gallus domesticus
SRR11282130	AMPLICON	439	336636467	PRJNA611508	SAMN14332835	148311907	INRAE	public	fastq,sra	s3,ncbi,gs	s3.us-east-1,ncbi.public,gs.US					SRX7888135					Illumina MiniSeq	Caecal content	CGCTCT	SINGLE	PCR	METAGENOMIC	chicken gut metagenome	ILLUMINA	2020-03-10	Ca43	biological replicate Ca DP 12		SRP252220		C3	missing			27	France	Europe	Nouzilly	Caecum	Broiler Chicken					Gallus gallus domesticus
SRR11282131	AMPLICON	438	57386292	PRJNA611508	SAMN14332834	25300273	INRAE	public	fastq,sra	s3,gs,ncbi	s3.us-east-1,ncbi.public,gs.US					SRX7888134					Illumina MiniSeq	Caecal content	ACGATC	SINGLE	PCR	METAGENOMIC	chicken gut metagenome	ILLUMINA	2020-03-10	Ca42	biological replicate Ca DP 11		SRP252220		C6	missing			27	France	Europe	Nouzilly	Caecum	Broiler Chicken					Gallus gallus domesticus
SRR11282132	AMPLICON	440	57403806	PRJNA611508	SAMN14332833	25387008	INRAE	public	fastq,sra	gs,s3,ncbi	s3.us-east-1,ncbi.public,gs.US					SRX7888133					Illumina MiniSeq	Caecal content	TGCGCT	SINGLE	PCR	METAGENOMIC	chicken gut metagenome	ILLUMINA	2020-03-10	Ca41	biological replicate Ca DM 13		SRP252220		C6	missing			27	France	Europe	Nouzilly	Caecum	Broiler Chicken					Gallus gallus domesticus
SRR11282133	AMPLICON	436	48994662	PRJNA611508	SAMN14332832	21347120	INRAE	public	sra,fastq	s3,ncbi,gs	gs.US,s3.us-east-1,ncbi.public					SRX7888132					Illumina MiniSeq	Caecal content	CTACTA	SINGLE	PCR	METAGENOMIC	chicken gut metagenome	ILLUMINA	2020-03-10	Ca40	biological replicate Ca DP 10		SRP252220		C4	missing			27	France	Europe	Nouzilly	Caecum	Broiler Chicken					Gallus gallus domesticus
SRR11282134	AMPLICON	439	36081686	PRJNA611508	SAMN14332831	15798874	INRAE	public	sra,fastq	s3,gs,ncbi	gs.US,ncbi.public,s3.us-east-1					SRX7888131					Illumina MiniSeq	Caecal content	CCCGTT	SINGLE	PCR	METAGENOMIC	chicken gut metagenome	ILLUMINA	2020-03-10	Ca3	biological replicate Ca DM 12		SRP252220		C4	missing			27	France	Europe	Nouzilly	Caecum	Broiler Chicken					Gallus gallus domesticus
SRR11282135	AMPLICON	438	56614892	PRJNA611508	SAMN14332813	25034209	INRAE	public	fastq,sra	gs,s3,ncbi	ncbi.public,s3.us-east-1,gs.US					SRX7888130					Illumina MiniSeq	Caecal content	GGCCAA	SINGLE	PCR	METAGENOMIC	chicken gut metagenome	ILLUMINA	2020-03-10	Ca13	biological replicate Ca DP 1		SRP252220		C3	missing			27	France	Europe	Nouzilly	Caecum	Broiler Chicken					Gallus gallus domesticus
SRR11282136	AMPLICON	440	81436226	PRJNA611508	SAMN14332830	36086394	INRAE	public	fastq,sra	s3,ncbi,gs	s3.us-east-1,ncbi.public,gs.US					SRX7888129					Illumina MiniSeq	Caecal content	TCTTCT	SINGLE	PCR	METAGENOMIC	chicken gut metagenome	ILLUMINA	2020-03-10	Ca39	biological replicate Ca DM 11		SRP252220		C4	missing			27	France	Europe	Nouzilly	Caecum	Broiler Chicken					Gallus gallus domesticus
SRR11282137	AMPLICON	436	19359054	PRJNA611508	SAMN14332829	8314577	INRAE	public	sra,fastq	s3,gs,ncbi	ncbi.public,gs.US,s3.us-east-1					SRX7888128					Illumina MiniSeq	Caecal content	GCCTAA	SINGLE	PCR	METAGENOMIC	chicken gut metagenome	ILLUMINA	2020-03-10	Ca36	biological replicate Ca DP 9		SRP252220		C6	missing			27	France	Europe	Nouzilly	Caecum	Broiler Chicken					Gallus gallus domesticus
SRR11282138	AMPLICON	442	33085841	PRJNA611508	SAMN14332828	14629241	INRAE	public	fastq,sra	gs,ncbi,s3	gs.US,ncbi.public,s3.us-east-1					SRX7888127					Illumina MiniSeq	Caecal content	ATTAGG	SINGLE	PCR	METAGENOMIC	chicken gut metagenome	ILLUMINA	2020-03-10	Ca35	biological replicate Ca DP 8		SRP252220		C6	missing			27	France	Europe	Nouzilly	Caecum	Broiler Chicken					Gallus gallus domesticus
SRR11282139	AMPLICON	441	28735218	PRJNA611508	SAMN14332827	12618647	INRAE	public	fastq,sra	s3,ncbi,gs	ncbi.public,gs.US,s3.us-east-1					SRX7888126					Illumina MiniSeq	Caecal content	TTACTC	SINGLE	PCR	METAGENOMIC	chicken gut metagenome	ILLUMINA	2020-03-10	Ca34	biological replicate Ca DM 10		SRP252220		C4	missing			27	France	Europe	Nouzilly	Caecum	Broiler Chicken					Gallus gallus domesticus
SRR11282140	AMPLICON	435	29932524	PRJNA611508	SAMN14332826	12869884	INRAE	public	fastq,sra	ncbi,gs,s3	ncbi.public,gs.US,s3.us-east-1					SRX7888125					Illumina MiniSeq	Caecal content	CCTGCT	SINGLE	PCR	METAGENOMIC	chicken gut metagenome	ILLUMINA	2020-03-10	Ca33	biological replicate Ca DM 9		SRP252220		C4	missing			27	France	Europe	Nouzilly	Caecum	Broiler Chicken					Gallus gallus domesticus
SRR11282141	AMPLICON	438	31588299	PRJNA611508	SAMN14332825	13894741	INRAE	public	fastq,sra	gs,s3,ncbi	s3.us-east-1,ncbi.public,gs.US					SRX7888124					Illumina MiniSeq	Caecal content	AGATAG	SINGLE	PCR	METAGENOMIC	chicken gut metagenome	ILLUMINA	2020-03-10	Ca32	biological replicate Ca DP 7		SRP252220		C3	missing			27	France	Europe	Nouzilly	Caecum	Broiler Chicken					Gallus gallus domesticus
SRR11282142	AMPLICON	435	44977760	PRJNA611508	SAMN14332824	19557951	INRAE	public	fastq,sra	ncbi,gs,s3	ncbi.public,s3.us-east-1,gs.US					SRX7888123					Illumina MiniSeq	Caecal content	TTGTGA	SINGLE	PCR	METAGENOMIC	chicken gut metagenome	ILLUMINA	2020-03-10	Ca31	biological replicate Ca DM 8		SRP252220		C3	missing			27	France	Europe	Nouzilly	Caecum	Broiler Chicken					Gallus gallus domesticus
SRR11282143	AMPLICON	437	20043790	PRJNA611508	SAMN14332823	8674800	INRAE	public	fastq,sra	ncbi,gs,s3	gs.US,s3.us-east-1,ncbi.public					SRX7888122					Illumina MiniSeq	Caecal content	CCCCAT	SINGLE	PCR	METAGENOMIC	chicken gut metagenome	ILLUMINA	2020-03-10	Ca30	biological replicate Ca DP 6		SRP252220		C6	missing			27	France	Europe	Nouzilly	Caecum	Broiler Chicken					Gallus gallus domesticus
SRR11282144	AMPLICON	448	2605937	PRJNA611508	SAMN14332927	1182245	INRAE	public	sra,fastq	ncbi,s3,gs	ncbi.public,gs.US,s3.us-east-1					SRX7888121					Illumina MiniSeq	Jejunal content	TGATGC	SINGLE	PCR	METAGENOMIC	chicken gut metagenome	ILLUMINA	2020-03-10	Je9	biological replicate Je DP 20		SRP252220		C4	missing			27	France	Europe	Nouzilly	Jejunum	Broiler Chicken					Gallus gallus domesticus
SRR11282145	AMPLICON	453	1951511	PRJNA611508	SAMN14332926	922167	INRAE	public	fastq,sra	ncbi,gs,s3	ncbi.public,gs.US,s3.us-east-1					SRX7888120					Illumina MiniSeq	Jejunal content	AGGCGC	SINGLE	PCR	METAGENOMIC	chicken gut metagenome	ILLUMINA	2020-03-10	Je7	biological replicate Je DM 19		SRP252220		C3	missing			27	France	Europe	Nouzilly	Jejunum	Broiler Chicken					Gallus gallus domesticus
SRR11282146	AMPLICON	452	3839480	PRJNA611508	SAMN14332925	1686576	INRAE	public	sra,fastq	ncbi,gs,s3	s3.us-east-1,ncbi.public,gs.US					SRX7888119					Illumina MiniSeq	Jejunal content	TCAGCG	SINGLE	PCR	METAGENOMIC	chicken gut metagenome	ILLUMINA	2020-03-10	Je6	biological replicate Je DP 19		SRP252220		C6	missing			27	France	Europe	Nouzilly	Jejunum	Broiler Chicken					Gallus gallus domesticus
SRR11282147	AMPLICON	444	821497	PRJNA611508	SAMN14332924	444831	INRAE	public	fastq,sra	s3,gs,ncbi	ncbi.public,gs.US,s3.us-east-1					SRX7888118					Illumina MiniSeq	Jejunal content	GAGGGC	SINGLE	PCR	METAGENOMIC	chicken gut metagenome	ILLUMINA	2020-03-10	Je60	biological replicate Je DM 18		SRP252220		C6	missing			27	France	Europe	Nouzilly	Jejunum	Broiler Chicken					Gallus gallus domesticus
SRR11282148	AMPLICON	443	3522510	PRJNA611508	SAMN14332923	1575945	INRAE	public	sra,fastq	ncbi,s3,gs	gs.US,ncbi.public,s3.us-east-1					SRX7888117					Illumina MiniSeq	Jejunal content	AAAGTA	SINGLE	PCR	METAGENOMIC	chicken gut metagenome	ILLUMINA	2020-03-10	Je5	biological replicate Je DM 17		SRP252220		C6	missing			27	France	Europe	Nouzilly	Jejunum	Broiler Chicken					Gallus gallus domesticus
SRR11282149	AMPLICON	446	1518672	PRJNA611508	SAMN14332922	731875	INRAE	public	fastq,sra	s3,gs,ncbi	gs.US,s3.us-east-1,ncbi.public					SRX7888116					Illumina MiniSeq	Jejunal content	ATAACG	SINGLE	PCR	METAGENOMIC	chicken gut metagenome	ILLUMINA	2020-03-10	Je59	biological replicate Je DM 16		SRP252220		C6	missing			27	France	Europe	Nouzilly	Jejunum	Broiler Chicken					Gallus gallus domesticus
SRR11282150	AMPLICON	453	6676450	PRJNA611508	SAMN14332921	2966156	INRAE	public	fastq,sra	s3,gs,ncbi	gs.US,ncbi.public,s3.us-east-1					SRX7888115					Illumina MiniSeq	Jejunal content	AGTCGG	SINGLE	PCR	METAGENOMIC	chicken gut metagenome	ILLUMINA	2020-03-10	Je57	biological replicate Je DM 15		SRP252220		C4	missing			27	France	Europe	Nouzilly	Jejunum	Broiler Chicken					Gallus gallus domesticus
SRR11282151	AMPLICON	434	30021933	PRJNA611508	SAMN14332822	12863185	INRAE	public	sra,fastq	ncbi,s3,gs	gs.US,ncbi.public,s3.us-east-1					SRX7888114					Illumina MiniSeq	Caecal content	CGTTTC	SINGLE	PCR	METAGENOMIC	chicken gut metagenome	ILLUMINA	2020-03-10	Ca2	biological replicate Ca DP 5		SRP252220		C3	missing			27	France	Europe	Nouzilly	Caecum	Broiler Chicken					Gallus gallus domesticus
SRR11282152	AMPLICON	447	1477462	PRJNA611508	SAMN14332920	704458	INRAE	public	sra,fastq	ncbi,gs,s3	s3.us-east-1,gs.US,ncbi.public					SRX7888113					Illumina MiniSeq	Jejunal content	ATCGGG	SINGLE	PCR	METAGENOMIC	chicken gut metagenome	ILLUMINA	2020-03-10	Je56	biological replicate Je DP 18		SRP252220		C3	missing			27	France	Europe	Nouzilly	Jejunum	Broiler Chicken					Gallus gallus domesticus
SRR11282153	AMPLICON	453	3165498	PRJNA611508	SAMN14332919	1424164	INRAE	public	sra,fastq	gs,s3,ncbi	ncbi.public,gs.US,s3.us-east-1					SRX7888112					Illumina MiniSeq	Jejunal content	GAGCAA	SINGLE	PCR	METAGENOMIC	chicken gut metagenome	ILLUMINA	2020-03-10	Je52	biological replicate Je DP 17		SRP252220		C4	missing			27	France	Europe	Nouzilly	Jejunum	Broiler Chicken					Gallus gallus domesticus
SRR11282154	AMPLICON	449	2161780	PRJNA611508	SAMN14332918	990996	INRAE	public	fastq,sra	gs,s3,ncbi	gs.US,s3.us-east-1,ncbi.public					SRX7888111					Illumina MiniSeq	Jejunal content	TTGAAG	SINGLE	PCR	METAGENOMIC	chicken gut metagenome	ILLUMINA	2020-03-10	Je4	biological replicate Je DP 16		SRP252220		C4	missing			27	France	Europe	Nouzilly	Jejunum	Broiler Chicken					Gallus gallus domesticus
SRR11282155	AMPLICON	440	2730995	PRJNA611508	SAMN14332917	1233077	INRAE	public	sra,fastq	s3,ncbi,gs	ncbi.public,s3.us-east-1,gs.US					SRX7888110					Illumina MiniSeq	Jejunal content	CTTAAA	SINGLE	PCR	METAGENOMIC	chicken gut metagenome	ILLUMINA	2020-03-10	Je49	biological replicate Je DP 15		SRP252220		C3	missing			27	France	Europe	Nouzilly	Jejunum	Broiler Chicken					Gallus gallus domesticus
SRR11282156	AMPLICON	453	872521	PRJNA611508	SAMN14332916	450046	INRAE	public	fastq,sra	gs,s3,ncbi	ncbi.public,gs.US,s3.us-east-1					SRX7888109					Illumina MiniSeq	Jejunal content	CAGTGA	SINGLE	PCR	METAGENOMIC	chicken gut metagenome	ILLUMINA	2020-03-10	Je47	biological replicate Je DP 14		SRP252220		C6	missing			27	France	Europe	Nouzilly	Jejunum	Broiler Chicken					Gallus gallus domesticus
SRR11282157	AMPLICON	456	1848877	PRJNA611508	SAMN14332915	843703	INRAE	public	sra,fastq	gs,ncbi,s3	ncbi.public,s3.us-east-1,gs.US					SRX7888108					Illumina MiniSeq	Jejunal content	TGCACG	SINGLE	PCR	METAGENOMIC	chicken gut metagenome	ILLUMINA	2020-03-10	Je46	biological replicate Je DM 14		SRP252220		C4	missing			27	France	Europe	Nouzilly	Jejunum	Broiler Chicken					Gallus gallus domesticus
SRR11282158	AMPLICON	446	1204078	PRJNA611508	SAMN14332914	580702	INRAE	public	sra,fastq	gs,ncbi,s3	ncbi.public,s3.us-east-1,gs.US					SRX7888107					Illumina MiniSeq	Jejunal content	AAGGCC	SINGLE	PCR	METAGENOMIC	chicken gut metagenome	ILLUMINA	2020-03-10	Je45	biological replicate Je DP 13		SRP252220		C4	missing			27	France	Europe	Nouzilly	Jejunum	Broiler Chicken					Gallus gallus domesticus
SRR11282159	AMPLICON	447	1249212	PRJNA611508	SAMN14332913	613373	INRAE	public	fastq,sra	gs,s3,ncbi	s3.us-east-1,gs.US,ncbi.public					SRX7888106					Illumina MiniSeq	Jejunal content	CGCGTG	SINGLE	PCR	METAGENOMIC	chicken gut metagenome	ILLUMINA	2020-03-10	Je43	biological replicate Je DP 12		SRP252220		C3	missing			27	France	Europe	Nouzilly	Jejunum	Broiler Chicken					Gallus gallus domesticus
SRR11282160	AMPLICON	432	809122	PRJNA611508	SAMN14332912	421681	INRAE	public	fastq,sra	gs,ncbi,s3	ncbi.public,gs.US,s3.us-east-1					SRX7888105					Illumina MiniSeq	Jejunal content	TCTTAA	SINGLE	PCR	METAGENOMIC	chicken gut metagenome	ILLUMINA	2020-03-10	Je42	biological replicate Je DP 11		SRP252220		C6	missing			27	France	Europe	Nouzilly	Jejunum	Broiler Chicken					Gallus gallus domesticus
SRR11282161	AMPLICON	446	3664392	PRJNA611508	SAMN14332911	1620524	INRAE	public	fastq,sra	gs,s3,ncbi	s3.us-east-1,gs.US,ncbi.public					SRX7888104					Illumina MiniSeq	Jejunal content	AGAAGT	SINGLE	PCR	METAGENOMIC	chicken gut metagenome	ILLUMINA	2020-03-10	Je41	biological replicate Je DM 13		SRP252220		C6	missing			27	France	Europe	Nouzilly	Jejunum	Broiler Chicken					Gallus gallus domesticus
SRR11282162	AMPLICON	435	67572534	PRJNA611508	SAMN14332821	29406398	INRAE	public	fastq,sra	s3,ncbi,gs	gs.US,ncbi.public,s3.us-east-1					SRX7888103					Illumina MiniSeq	Caecal content	CAGCGT	SINGLE	PCR	METAGENOMIC	chicken gut metagenome	ILLUMINA	2020-03-10	Ca28	biological replicate Ca DM 7		SRP252220		C4	missing			27	France	Europe	Nouzilly	Caecum	Broiler Chicken					Gallus gallus domesticus
SRR11282163	AMPLICON	435	3641955	PRJNA611508	SAMN14332812	1628837	INRAE	public	sra,fastq	s3,gs,ncbi	s3.us-east-1,gs.US,ncbi.public					SRX7888102					Illumina MiniSeq	Caecal content	ACTTTT	SINGLE	PCR	METAGENOMIC	chicken gut metagenome	ILLUMINA	2020-03-10	Ca12	biological replicate Ca DM 2		SRP252220		C6	missing			27	France	Europe	Nouzilly	Caecum	Broiler Chicken					Gallus gallus domesticus
SRR11282164	AMPLICON	434	4310199	PRJNA611508	SAMN14332811	1926873	INRAE	public	sra,fastq	s3,ncbi,gs	s3.us-east-1,ncbi.public,gs.US					SRX7888101					Illumina MiniSeq	Caecal content	ACCCCC	SINGLE	PCR	METAGENOMIC	chicken gut metagenome	ILLUMINA	2020-03-10	Ca11	biological replicate Ca DM 1		SRP252220		C6	missing			27	France	Europe	Nouzilly	Caecum	Broiler Chicken					Gallus gallus domesticus

## Sheet: 3. Diets
Publication/Doi	BioProject	Diet
Ijaz et al. (2018)	PRJEB25776	Starter diets (days 0–10), Grower diets (days 11–25) and Finisher diets (days 26–35).
Ocejo et al. (2019)	PRJEB29068	Two-phase corn/soybean-based diets during the Starter (0–20d) and Grower-Finisher (21–42 d) periods. The diets were formulated to meet Ross-308 broiler requirements and to provide equal nutrient profiles.
Zhou et al. (2016)	PRJNA296553, PRJNA299358, PRJNA299519, PRJNA299520, PRJNA299524, PRJNA299526	No antibiotic included in feed (no further information)
Jurburg et al. (2019)	PRJNA517082	Ingredient	Starter Days 0–14	Grower Days 14–28	Finisher Days 28–42
		%
		Maize	57.9	57.6	59.8
		Soyabean meal	32	33.8	32.7
		Maizegluten meal	2.7	0	0
		Palm oil	2	2.5	3
		Soya oil	0.7	2.3	1.6
		Chalk	1.6	1.3	1
		Mono calcium phosphate	1.7	1.3	0.8
		NaCl	0.2	0.3	0.3
		Sodium bicarbonate	0.2	0.1	0.1
		Premix	0.5	0.5	0.5
		L-lysine HCl	0.2	0.1	0
		DL-methionine	0.2	0.2	0.2
		L-threonine	0.1	0	0
		g/kg
		Dry matter	882	883	881
		Ash	65	59	51
		Crude protein	224	215	210
		Fat	63	82	82
		Crude fiber	24	25	25
		Starch	360	354	367
		Sugars	40	42	41
		NSP	137	139	139
		ME broilers (MJ/kg)	12.1	12.5	12.6
Borey et al. (2020)	PRJNA611508	Ingredients		(%, as fed basis)
		Corn		6.04
		Rialto wheat		52.5
		Soya oil		6
		Soybean cake 48		28.4
		Corn gluten 60		3.1
		Calcium carbonate		1.34
		Dicalcium phosphate		1.58
		Sodium		0.3
		Oligo-vitamin premix		0.35
		DL Methionine		0.12
		L-Lysine 78		0.22
		Anticoccidial (Clinacox)1		0.02
		TOTAL		100
Trudeau et al. (2020)	PRJNA602334	No Information Provided

## Sheet: 4. All Datasets (Genus)
	Normalizatoin / Relative Abundance
	Genus	Proportion	ERR2828173	ERR2828174	ERR2828175	ERR2828176	ERR2828177	ERR2828193	ERR2828194	ERR2828195	ERR2828196	ERR2828212	ERR2828213	ERR2828214	ERR2828215	ERR2828216	ERR2828232	ERR2828233	ERR2828234	ERR2828235	ERR2828236	ERR2828237	SRR11282058	SRR11282080	SRR11282091	SRR11282113	SRR11282116	SRR11282118	SRR11282119	SRR11282120	SRR11282121	SRR11282128	SRR11282132	SRR11282134	SRR11282136	SRR11282139	SRR11282140	SRR11282142	SRR11282162	SRR11282163	SRR11282164	SRR11282069	SRR11282102	SRR11282115	SRR11282117	SRR11282122	SRR11282123	SRR11282124	SRR11282125
	Abiotrophia	3.70706e-06	0.000902726	0	0	0	0	0	0	0	0	0	0	0	0	0	0	0	0	0	0	0	0	0	0	0	0	0	0	0	0	0	0	0	0	0	0	0	0	0	0	0	0	0	0	0	0	0	0
	Acetanaerobacterium	3.49114e-06	0	0	0	0	0	0	0	0	0	0	0	0	0	0	0	0	0	0	0	0	0	0.000596066	0	0	0	0	0	0.000783781	0	0.000359683	0.000980414	0	0	0.0056628	0	0.000671903	0.000431452	0	0	0.00127061	0	0	0.00123075	0	0.000813008	0	0
	Acetatifactor	3.27913e-05	0	0	0	0	0	0	0	0	0	0	0	0	0	0	0	0	0	0	0	0	0.000942685	0	0	0	0	0.000412065	0	0.00039189	0	0	0.000490207	0	0.000767466	0	0.000821573	0.00201571	0.00172581	0	0	0	0.00160869	0	0	0.002746	0.000813008	0	0.00049183
	Acetitomaculum	1.28675e-05	0	0	0	0	0	0	0	0	0	0	0	0	0	0	0	0	0	0	0	0	0.000942685	0	0.00029867	0	0	0	0	0.000783781	0.00277584	0.000359683	0.00147062	0	0.00153493	0.00792792	0.000821573	0	0.000862904	0	0	0	0.00353913	0.00325709	0	0.001373	0	0	0.0049183
	Acetivibrio	2.45153e-05	0	0	0	0	0	0	0	0	0	0	0	0	0	0	0	0	0	0	0	0	0	0	0	0	0	0	0	0	0	0	0	0	0	0	0	0	0	0	0	0	0	0	0	0	0	0	0
	Acetobacter	0	0	0	0	0	0	0	0	0	0	0	0	0	0	0	0	0	0	0	0	0	0	0	0	0	0	0	0	0	0	0	0	0	0	0	0	0	0	0	0	0	0	0	0	0	0	0	0
	Acetobacterium	0	0	0	0	0	0	0	0	0	0	0	0	0	0	0	0	0	0	0	0	0	0	0	0	0	0	0	0	0	0	0	0	0	0	0	0	0	0	0	0	0	0	0	0	0	0	0	0
	Acholeplasma	7.13162e-08	0	0	0	0	0	0	0	0	0	0	0	0	0	0	0	0	0	0	0	0	0	0	0	0	0	0	0	0	0	0	0	0	0	0	0	0	0	0	0	0	0	0	0	0	0	0	0
	Achromobacter	2.02719e-07	0	0	0	0	0	0	0	0	0	0	0	0	0	0	0	0	0	0	0	0	0	0	0	0	0	0	0	0	0	0	0	0	0	0	0	0	0	0	0	0	0	0	0	0	0	0	0
	Acidaminobacter	1.2518e-07	0	0	0	0	0	0	0	0	0	0	0	0	0	0	0	0	0	0	0	0	0	0	0	0	0	0	0	0	0	0	0	0	0	0	0	0	0	0	0	0	0	0	0.00123075	0	0	0	0
	Acidaminococcus	0	0	0	0	0	0	0	0	0	0	0	0	0	0	0	0	0	0	0	0	0	0	0	0	0	0	0	0	0	0	0	0	0	0	0	0	0	0	0	0	0	0	0	0	0	0	0	0
	Acidibacter	4.19304e-07	0	0	0	0	0	0	0	0	0	0	0	0	0	0	0	0	0	0	0	0	0	0	0	0	0	0	0	0	0	0	0	0	0	0	0	0	0	0	0	0	0	0	0	0	0	0	0
	Acidiphilium	0	0	0	0	0	0	0	0	0	0	0	0	0	0	0	0	0	0	0	0	0	0	0	0	0	0	0	0	0	0	0	0	0	0	0	0	0	0	0	0	0	0	0	0	0	0	0	0
	Acidipila	0	0	0	0	0	0	0	0	0	0	0	0	0	0	0	0	0	0	0	0	0	0	0	0	0	0	0	0	0	0	0	0	0	0	0	0	0	0	0	0	0	0	0	0	0	0	0	0
	Acidisoma	1.32524e-08	0	0	0	0	0	0	0	0	0	0	0	0	0	0	0	0	0	0	0	0	0	0	0	0	0	0	0	0	0	0	0	0	0	0	0	0	0	0	0	0	0	0	0	0	0	0	0
	Acidithiobacillus	0	0	0	0	0	0	0	0	0	0	0	0	0	0	0	0	0	0	0	0	0	0	0	0	0	0	0	0	0	0	0	0	0	0	0	0	0	0	0	0	0	0	0	0	0	0	0	0
	Acidomonas	0	0	0	0	0	0	0	0	0	0	0	0	0	0	0	0	0	0	0	0	0	0	0	0	0	0	0	0	0	0	0	0	0	0	0	0	0	0	0	0	0	0	0	0	0	0	0	0
	Acidothermus	3.35244e-07	0	0	0	0	0	0	0	0	0	0	0	0	0	0	0	0	0	0	0	0	0	0	0	0	0	0	0	0	0	0	0	0	0	0	0	0	0	0	0	0	0	0	0	0	0	0	0
	Acidovorax	1.51715e-08	0	0	0	0	0	0	0	0	0	0	0	0	0	0	0	0	0	0	0	0	0	0	0	0	0	0	0	0	0	0	0	0	0	0	0	0	0	0	0	0	0	0	0	0	0	0	0
	Acinetobacter	0.000533943	0	0.00172374	0	0	0	0	0	0	0	0	0	0	0	0	0	0	0	0	0	0	0	0	0	0	0	0	0	0	0	0	0	0	0.0383733	0.00226512	0	0.000671903	0.00172581	0	0	0	0.000321739	0	0	0	0.000813008	0	0.0329526
	Actibacter	2.11906e-08	0	0	0	0	0	0	0	0	0	0	0	0	0	0	0	0	0	0	0	0	0	0	0	0	0	0	0	0	0	0	0	0	0	0	0	0	0	0	0	0	0	0	0	0	0	0	0
	Actinobacillus	3.96992e-08	0	0	0	0	0	0	0	0	0	0	0	0	0	0	0	0	0	0	0	0	0	0	0	0	0	0	0	0	0	0	0	0	0	0	0	0	0	0	0	0	0	0	0	0	0	0	0
	Actinomyces	0.000178361	0	0	0	0	0	0	0	0	0	0	0	0	0	0	0	0	0	0	0	0	0	0	0	0	0	0	0	0	0	0	0	0	0	0	0	0	0	0	0	0	0	0	0	0	0	0	0
	Actinomycetospora	0	0	0	0	0	0	0	0	0	0	0	0	0	0	0	0	0	0	0	0	0	0	0	0	0	0	0	0	0	0	0	0	0	0	0	0	0	0	0	0	0	0	0	0	0	0	0	0
	Actinophytocola	3.45409e-08	0	0	0	0	0	0	0	0	0	0	0	0	0	0	0	0	0	0	0	0	0	0	0	0	0	0	0	0	0	0	0	0	0	0	0	0	0	0	0	0	0	0	0	0	0	0	0
	Actinoplanes	2.78677e-08	0	0	0	0	0	0	0	0	0	0	0	0	0	0	0	0	0	0	0	0	0	0	0	0	0	0	0	0	0	0	0	0	0	0	0	0	0	0	0	0	0	0	0	0	0	0	0
	Actinotalea	2.83575e-08	0	0	0	0	0	0	0	0	0	0	0	0	0	0	0	0	0	0	0	0	0	0	0	0	0	0	0	0	0	0	0	0	0	0	0	0	0	0	0	0	0	0	0	0	0	0	0
	Adhaeribacter	2.70671e-08	0	0	0	0	0	0	0	0	0	0	0	0	0	0	0	0	0	0	0	0	0	0	0	0	0	0	0	0	0	0	0	0	0	0	0	0	0	0	0	0	0	0	0	0	0	0	0
	Aequorivita	8.65672e-08	0	0	0	0	0	0	0	0	0	0	0	0	0	0	0	0	0	0	0	0	0	0	0	0	0	0	0	0	0	0	0	0	0	0	0	0	0	0	0	0	0	0	0	0	0	0	0
	Aeriscardovia	0.000285123	0	0	0	0	0	0	0	0	0	0	0	0	0	0	0	0	0	0	0	0	0	0	0	0	0	0	0	0	0	0	0	0	0	0	0	0	0	0	0	0	0	0	0	0	0	0	0
	Aerococcus	9.44841e-05	0	0	0	0	0	0	0	0	0	0	0.00260371	0	0.00102218	0	0	0.000286249	0	0	0	0	0	0	0	0	0	0	0	0	0	0	0	0	0	0	0	0	0	0	0	0	0	0	0	0	0	0	0
	Aeromonas	1.00609e-05	0	0	0.00196743	0	0	0	0	0	0	0	0	0	0	0	0	0	0	0	0	0	0.000471342	0	0	0	0	0	0	0	0	0	0.000490207	0	0	0	0	0	0	0	0	0	0.000321739	0	0.00123075	0	0	0	0
	Aerosphaera	6.85623e-08	0	0	0	0	0	0	0	0	0	0	0	0	0	0	0	0	0	0	0	0	0	0	0	0	0	0	0	0	0	0	0	0	0	0	0	0	0	0	0	0	0	0	0	0	0	0	0
	Aestuariibacter	0	0	0	0	0	0	0	0	0	0	0	0	0	0	0	0	0	0	0	0	0	0	0	0	0	0	0	0	0	0	0	0	0	0	0	0	0	0	0	0	0	0	0	0	0	0	0	0
	Aestuariicella	0	0	0	0	0	0	0	0	0	0	0	0	0	0	0	0	0	0	0	0	0	0	0	0	0	0	0	0	0	0	0	0	0	0	0	0	0	0	0	0	0	0	0	0	0	0	0	0
	Aestuariimicrobium	0	0	0	0	0	0	0	0	0	0	0	0	0	0	0	0	0	0	0	0	0	0	0	0	0	0	0	0	0	0	0	0	0	0	0	0	0	0	0	0	0	0	0	0	0	0	0	0
	Afipia	2.99241e-06	0	0	0	0	0	0	0	0	0	0	0	0	0	0	0	0	0	0	0	0	0	0	0	0	0	0	0	0	0.000925279	0	0	0	0	0	0	0	0	0	0	0	0	0	0	0	0.000813008	0	0
	Agathobacter	0.000224041	0	0	0	0	0	0	0.0043854	0.00425472	0.0041016	0.00713644	0.00650929	0.00496147	0.000766632	0.00907428	0	0.00257624	0.00249395	0	0.00280029	0.00162361	0.0579751	0.0220544	0.00627207	0.00496352	0.568398	0.0168947	0.00848327	0.0113648	0.00370111	0.00719367	0.00392165	0.0152394	0.00997706	0.010193	0.00246472	0.00806283	0.00604033	0.0205433	0	0.016518	0.0057913	0.0113998	0	0.00686499	0.00569106	0	0.00295098
	Aggregatibacter	6.01733e-09	0	0	0	0	0	0	0	0	0	0	0	0	0	0	0	0	0	0	0	0	0	0	0	0	0	0	0	0	0	0	0	0	0	0	0	0	0	0	0	0	0	0	0	0	0	0	0
	Agromyces	2.52941e-08	0	0	0	0	0	0	0	0	0	0	0	0	0	0	0	0	0	0	0	0	0	0	0	0	0	0	0	0	0	0	0	0	0	0	0	0	0	0	0	0	0	0	0	0	0	0	0
	Akkermansia	0.000131731	0	0	0	0	0	0	0	0	0	0	0	0	0	0	0	0	0	0	0	0	0	0	0	0	0	0.000824131	0	0	0	0	0	0	0	0	0	0	0	0	0	0	0	0	0	0	0.00243902	0	0
	Albimonas	0	0	0	0	0	0	0	0	0	0	0	0	0	0	0	0	0	0	0	0	0	0	0	0	0	0	0	0	0	0	0	0	0	0	0	0	0	0	0	0	0	0	0	0	0	0	0	0
	Alcaligenes	6.53865e-05	0	0	0	0	0	0	0	0	0	0	0	0	0	0	0	0	0	0	0	0	0	0	0	0	0	0	0	0	0	0	0	0.00285738	0	0	0	0	0	0	0	0	0	0	0	0	0	0	0
	Alcanivorax	0	0	0	0	0	0	0	0	0	0	0	0	0	0	0	0	0	0	0	0	0	0	0	0	0	0	0	0	0	0	0	0	0	0	0	0	0	0	0	0	0	0	0	0	0	0	0	0
	Algoriphagus	0	0	0	0	0	0	0	0	0	0	0	0	0	0	0	0	0	0	0	0	0	0	0	0	0	0	0	0	0	0	0	0	0	0	0	0	0	0	0	0	0	0	0	0	0	0	0	0
	Alicyclobacillus	6.26751e-08	0	0	0	0	0	0	0	0	0	0	0	0	0	0	0	0	0	0	0	0	0	0	0	0	0	0	0	0	0	0	0	0	0	0	0	0	0	0	0	0	0	0	0	0	0	0	0
	Aliicoccus	2.13465e-05	0	0	0	0	0	0	0	0	0	0	0	0	0	0	0	0	0	0	0	0	0	0	0	0	0	0	0	0	0	0	0	0	0	0	0	0	0	0	0	0	0	0	0	0	0	0	0
	Aliidiomarina	7.96825e-07	0	0	0	0	0	0	0	0	0	0	0	0	0	0	0	0	0	0	0	0	0	0	0	0	0	0	0	0	0	0	0	0	0	0	0	0	0	0	0	0	0	0	0	0	0	0	0
	Alistipes	0.0236752	0	0	0	0	0	0	0	0	0	0	0	0	0	0	0	0	0	0	0	0	19.8463	18.3344	13.0462	16.6338	3.05219	20.457	4.99005	13.0695	3.6493	5.37295	11.2125	15.2794	17.745	25.5675	1.44761	3.23051	2.45151	13.1169	1.183	5.63771	1.64666	5.78948	0.354457	4.47048	6.68374	7.81942	0.500683
	Alkalibacter	0	0	0	0	0	0	0	0	0	0	0	0	0	0	0	0	0	0	0	0	0	0	0	0	0	0	0	0	0	0	0	0	0	0	0	0	0	0	0	0	0	0	0	0	0	0	0	0
	Alkalibacterium	4.69665e-05	0	0	0	0	0	0	0	0	0	0	0	0	0	0	0	0	0	0	0	0	0	0	0	0	0	0	0	0	0	0	0	0	0	0	0	0	0	0	0	0	0	0	0	0	0	0	0
	Alkaliphilus	5.7216e-07	0	0	0	0	0	0	0	0	0	0	0	0	0	0	0	0	0	0	0	0	0	0	0	0	0	0	0	0	0	0	0	0	0	0	0	0	0	0	0	0	0	0	0	0	0	0	0
	Alkanindiges	7.24632e-08	0	0	0	0	0	0	0	0	0	0	0	0	0	0	0	0	0	0	0	0	0	0	0	0	0	0	0	0	0	0	0	0	0	0	0	0	0	0	0	0	0	0	0	0	0	0	0
	Allisonella	8.61601e-06	0	0	0	0	0	0	0	0	0	0	0	0	0	0	0	0	0	0	0	0	0	0	0	0	0	0	0	0	0	0	0	0	0	0	0	0	0	0	0	0	0	0	0	0	0	0	0
	Allobacillus	1.43785e-07	0	0	0	0	0	0	0	0	0	0	0	0	0	0	0	0	0	0	0	0	0	0	0	0	0	0	0	0	0	0	0	0	0	0	0	0	0	0	0	0	0	0	0	0	0	0	0
	Allofustis	3.76152e-08	0	0	0	0	0	0	0	0	0	0	0	0	0	0	0	0	0	0	0	0	0	0	0	0	0	0	0	0	0	0	0	0	0	0	0	0	0	0	0	0	0	0	0	0	0	0	0
	Alloprevotella	0.000146917	0	0	0	0	0	0	0	0	0	0	0	0	0	0	0	0	0	0	0	0	0	0	0	0	0	0	0	0	0	0	0	0	0	0	0	0	0	0	0	0	0	0	0	0	0	0	0
	Altererythrobacter	1.15601e-07	0	0	0	0	0	0	0	0	0	0	0	0	0	0	0	0	0	0	0	0	0	0	0	0	0	0	0	0	0	0	0	0	0	0	0	0	0	0	0	0	0	0	0	0	0	0	0
	Alysiella	0	0	0	0	0	0	0	0	0	0	0	0	0	0	0	0	0	0	0	0	0	0	0	0	0	0	0	0	0	0	0	0	0	0	0	0	0	0	0	0	0	0	0	0	0	0	0	0
	Amaricoccus	4.48083e-08	0	0	0	0	0	0	0	0	0	0	0	0	0	0	0	0	0	0	0	0	0	0	0	0	0	0	0	0	0	0	0	0	0	0	0	0	0	0	0	0	0	0	0	0	0	0	0
	Ammoniphilus	1.22181e-06	0	0	0	0	0	0	0	0	0	0	0	0	0	0	0	0	0	0	0	0	0	0	0	0	0	0	0	0	0	0	0	0	0	0	0	0	0	0	0	0	0	0	0	0	0	0	0
	Amphibacillus	1.57199e-06	0	0	0	0	0	0	0	0	0	0	0	0	0	0	0	0	0	0	0	0	0	0	0	0	0	0	0	0	0	0	0	0	0	0	0	0	0	0	0	0	0	0	0	0	0	0	0
	Anaerobacillus	4.64209e-08	0	0	0	0	0	0	0	0	0	0	0	0	0	0	0	0	0	0	0	0	0	0	0	0	0	0	0	0	0	0	0	0	0	0	0	0	0	0	0	0	0	0	0	0	0	0	0
	Anaerobacterium	3.26953e-07	0	0	0	0	0	0	0	0	0	0	0	0	0	0	0	0	0	0	0	0	0	0	0	0	0	0	0	0	0	0	0	0	0	0	0	0	0	0	0	0	0	0	0	0	0	0	0
	Anaerobiospirillum	6.42978e-06	0	0	0	0	0	0	0	0	0	0	0	0	0	0	0	0	0	0	0	0	0	0	0	0	0	0	0	0	0	0	0	0	0	0	0	0	0	0	0	0	0	0	0	0	0	0	0
	Anaerocella	0	0	0	0	0	0	0	0	0	0	0	0	0	0	0	0	0	0	0	0	0	0	0	0	0	0	0	0	0	0	0	0	0	0	0	0	0	0	0	0	0	0	0	0	0	0	0	0
	Anaerococcus	3.38092e-06	0	0	0	0	0	0	0	0	0	0	0	0	0	0	0	0	0	0	0	0	0	0	0	0	0	0	0	0	0	0	0	0	0	0	0	0	0	0	0	0	0	0	0	0	0	0	0
	Anaerocolumna	4.57792e-07	0	0	0	0	0	0	0	0	0	0	0	0	0	0	0	0	0	0	0	0	0	0	0.00029867	0	0	0	0	0	0	0	0	0	0	0	0	0	0	0	0	0	0	0	0	0	0	0	0
	Anaerofilum	0.00396853	0	0	0	0	0	0.00152801	0.20319	0.0127641	0	0.233124	0.291616	0.0374591	0.00255544	0.0298155	0.0140849	0.00114499	0.0324213	0.0180917	0.171518	0.0576382	0.0263952	0.0584145	0.0830302	0.000709075	0.21449	0.0140102	0.00282776	0.0411485	0.271107	0.103949	0.016667	0	0.0686882	0.263886	0.0599748	0	0.0129436	0	0.0076818	0.0343065	0.0305652	0.0423422	0.823373	0.0837529	0.173171	0.076661	0.0177059
	Anaerofustis	0.000100253	0	0	0	0	0	0	0.0116944	0	0.0027344	0.0118941	0.00781114	0.00421725	0.00306653	0.000648163	0.00122477	0.00286249	0	0.000583605	0.00630066	0.00730625	0	0	0	0	0	0.0115378	0	0.00039189	0	0.00107905	0.000980414	0	0	0	0	0	0	0	0	0	0	0	0	0.002746	0.00162602	0	0
	Anaeroglobus	0	0	0	0	0	0	0	0	0	0	0	0	0	0	0	0	0	0	0	0	0	0	0	0	0	0	0	0	0	0	0	0	0	0	0	0	0	0	0	0	0	0	0	0	0	0	0	0
	Anaeromassilibacillus	7.72852e-05	0	0	0	0	0	0	0	0	0	0	0	0	0	0	0	0	0	0	0	0	0.00188537	0.0035764	0.00238936	0	0	0.000824131	0	0.00117567	0	0.000719367	0.000980414	0	0.00191867	0.00339768	0.000821573	0.00134381	0.00517742	0	0	0.00127061	0.00225217	0.0113998	0	0.001373	0.00731707	0	0.0186895
	Anaeromyxobacter	2.31902e-07	0	0	0	0	0	0	0	0	0	0	0	0	0	0	0	0	0	0	0	0	0	0	0	0	0	0	0	0	0	0	0	0	0	0	0	0	0	0	0	0	0	0	0	0	0	0	0
	Anaeroplasma	0.000840748	0	0	0	0	0	0	0	0	0	0	5.68912	0.000248073	0	0	0	0.000286249	0	0	0.0441046	0.0901104	0.223888	0.000596066	0.00059734	0.000709075	0.0493327	0.00453272	0	0.00352701	0	0.353209	0.0681387	0	0	0.00226512	0.00246472	0	0.165246	0.133531	0.0076818	0.174074	0.0743217	0.00162855	0	0.306178	1.3065	0.613288	0.00688562
	Anaerosalibacter	7.71786e-08	0	0	0	0	0	0	0	0	0	0	0	0	0	0	0	0	0	0	0	0	0	0	0	0	0	0	0	0	0	0	0	0	0	0	0	0	0	0	0	0	0	0	0	0	0	0	0
	Anaerospora	7.12109e-08	0	0	0	0	0	0	0	0	0	0	0	0	0	0	0	0	0	0	0	0	0	0	0	0	0	0	0	0	0	0	0	0	0	0	0	0	0	0	0	0	0	0	0	0	0	0	0
	Anaerosporobacter	0.000490832	1.77747	0	0	0	0	0	0	0	0	0	0	0	0	0	0	0	0	0	0	0	0.000471342	0.000596066	0.00029867	0.000709075	0	0.00659304	0	0.000783781	0	0.000719367	0.000490207	0.000952462	0	0	0	0.000671903	0	0	0	0	0	0.00162855	0	0	0.000813008	0	0.00049183
	Anaerosporomusa	3.67295e-08	0	0	0	0	0	0	0	0	0	0	0	0	0	0	0	0	0	0	0	0	0	0	0	0	0	0	0	0	0	0	0	0	0	0	0	0	0	0	0	0	0	0	0	0	0	0	0
	Anaerostipes	0.00251774	0	0	0	0	0	0.145161	0.396147	0.672245	0.550981	0.463868	0.19658	0.0578011	0.0342429	0.129633	0.123702	0.186348	0.0124697	0.0496064	0.126013	0.530109	0.0805995	0.0613948	0.0268803	0.052117	0.306721	0.336245	0.011311	0.193594	0.124913	0.0460395	0.0328439	0.218114	0.0943983	0.0928699	0.0197177	0.0490489	0.0591089	0	0.0307272	0.0279535	0.0202695	1.32238	0.00738451	0.028833	0.0487805	0	0.0359036
	Anaerotruncus	0.00277977	0	0	0	0	0	9.43548	0.109635	2.24224	0.166798	0.195063	0.324162	0.116843	0.0618416	0.20093	0.0789979	0.0583947	0.206998	0.0256786	0.0840088	0.129889	0.000942685	0.0113253	0.0238936	0.00744528	0.0042898	0.000412065	0.00282776	0.0164594	0.00832751	0.00899209	0.0196083	0	0.000767466	0.00113256	0.0205393	0	0.0215726	0	0	0.00381184	0.0138348	0	0.0295381	0.012357	0.0195122	0	0
	Anaerovibrio	0	0	0	0	0	0	0	0	0	0	0	0	0	0	0	0	0	0	0	0	0	0	0	0	0	0	0	0	0	0	0	0	0	0	0	0	0	0	0	0	0	0	0	0	0	0	0	0
	Anaerovorax	1.16454e-06	0	0	0	0	0	0	0	0	0	0	0	0	0	0	0	0	0	0	0	0	0	0	0	0	0	0	0	0	0	0.000359683	0	0	0	0	0	0	0	0	0	0	0	0	0	0	0	0	0
	Anditalea	0	0	0	0	0	0	0	0	0	0	0	0	0	0	0	0	0	0	0	0	0	0	0	0	0	0	0	0	0	0	0	0	0	0	0	0	0	0	0	0	0	0	0	0	0	0	0	0
	Aneurinibacillus	1.67284e-08	0	0	0	0	0	0	0	0	0	0	0	0	0	0	0	0	0	0	0	0	0	0	0	0	0	0	0	0	0	0	0	0	0	0	0	0	0	0	0	0	0	0	0	0	0	0	0
	Angelakisella	0.00228643	0	0	0	0	0	0	0.0628573	0	0.0013672	0	0.335879	0.181342	0.0245322	0.0362971	0.11023	0.0197512	0.102252	0.0770358	0.208622	0.083616	0	0	0.0707848	0	0	0.0226636	0	0.0740673	0.0656948	0.0086324	0.00147062	0.0666723	0	0.00226512	0.00164315	0.000671903	0.00560887	0	0	0	0.000321739	0.00325709	0	0.00823799	0.00162602	0	0
	Anoxybacillus	1.37732e-08	0	0	0	0	0	0	0	0	0	0	0	0	0	0	0	0	0	0	0	0	0	0	0	0	0	0	0	0	0	0	0	0	0	0	0	0	0	0	0	0	0	0	0	0	0	0	0
	Antricoccus	0	0	0	0	0	0	0	0	0	0	0	0	0	0	0	0	0	0	0	0	0	0	0	0	0	0	0	0	0	0	0	0	0	0	0	0	0	0	0	0	0	0	0	0	0	0	0	0
	Anurofeca	0	0	0	0	0	0	0	0	0	0	0	0	0	0	0	0	0	0	0	0	0	0	0	0	0	0	0	0	0	0	0	0	0	0	0	0	0	0	0	0	0	0	0	0	0	0	0	0
	Apibacter	0	0	0	0	0	0	0	0	0	0	0	0	0	0	0	0	0	0	0	0	0	0	0	0	0	0	0	0	0	0	0	0	0	0	0	0	0	0	0	0	0	0	0	0	0	0	0	0
	Aquabacterium	0	0	0	0	0	0	0	0	0	0	0	0	0	0	0	0	0	0	0	0	0	0	0	0	0	0	0	0	0	0	0	0	0	0	0	0	0	0	0	0	0	0	0	0	0	0	0	0
	Aquibacillus	1.3804e-08	0	0	0	0	0	0	0	0	0	0	0	0	0	0	0	0	0	0	0	0	0	0	0	0	0	0	0	0	0	0	0	0	0	0	0	0	0	0	0	0	0	0	0	0	0	0	0
	Aquicella	2.52648e-08	0	0	0	0	0	0	0	0	0	0	0	0	0	0	0	0	0	0	0	0	0	0	0	0	0	0	0	0	0	0	0	0	0	0	0	0	0	0	0	0	0	0	0	0	0	0	0
	Aquihabitans	7.41869e-09	0	0	0	0	0	0	0	0	0	0	0	0	0	0	0	0	0	0	0	0	0	0	0	0	0	0	0	0	0	0	0	0	0	0	0	0	0	0	0	0	0	0	0	0	0	0	0
	Aquisphaera	4.51797e-08	0	0	0	0	0	0	0	0	0	0	0	0	0	0	0	0	0	0	0	0	0	0	0	0	0	0	0	0	0	0	0	0	0	0	0	0	0	0	0	0	0	0	0	0	0	0	0
	Arachidicoccus	0	0	0	0	0	0	0	0	0	0	0	0	0	0	0	0	0	0	0	0	0	0	0	0	0	0	0	0	0	0	0	0	0	0	0	0	0	0	0	0	0	0	0	0	0	0	0	0
	Arcanobacterium	3.81681e-06	0	0	0	0	0	0	0	0	0	0	0	0	0	0	0	0	0	0	0	0	0	0	0	0	0	0	0	0	0	0	0	0	0	0	0	0	0	0	0	0	0	0	0	0	0	0	0
	Arcicella	3.02535e-08	0	0	0	0	0	0	0	0	0	0	0	0	0	0	0	0	0	0	0	0	0	0	0	0	0	0	0	0	0	0	0	0	0	0	0	0	0	0	0	0	0	0	0	0	0	0	0
	Arcobacter	9.55505e-06	0	0	0	0	0	0	0	0	0	0	0	0	0	0	0	0	0	0	0	0	0	0	0	0.000354537	0	0	0	0	0	0	0	0	0	0	0	0	0.000431452	0	0	0	0	0	0	0	0	0	0
	Arcticibacter	7.523e-09	0	0	0	0	0	0	0	0	0	0	0	0	0	0	0	0	0	0	0	0	0	0	0	0	0	0	0	0	0	0	0	0	0	0	0	0	0	0	0	0	0	0	0	0	0	0	0
	Arenimonas	6.58821e-08	0	0	0	0	0	0	0	0	0	0	0	0	0	0	0	0	0	0	0	0	0	0	0	0	0	0	0	0	0	0	0	0	0	0	0	0	0	0	0	0	0	0	0	0	0	0	0
	Aridibacter	4.34068e-08	0	0	0	0	0	0	0	0	0	0	0	0	0	0	0	0	0	0	0	0	0	0	0	0	0	0	0	0	0	0	0	0	0	0	0	0	0	0	0	0	0	0	0	0	0	0	0
	Armatimonas	1.06939e-07	0	0	0	0	0	0	0	0	0	0	0	0	0	0	0	0	0	0	0	0	0	0	0	0	0	0	0	0	0	0	0	0	0	0	0	0	0	0	0	0	0	0	0	0	0	0	0
	Arthrobacter	9.23028e-06	0	0	0	0	0	0	0	0	0	0	0	0	0	0	0	0	0	0	0	0	0	0	0.00029867	0	0	0	0	0	0	0	0	0	0.000383733	0	0	0.000671903	0	0	0	0	0	0	0	0	0	0	0
	Arthronema	0	0	0	0	0	0	0	0	0	0	0	0	0	0	0	0	0	0	0	0	0	0	0	0	0	0	0	0	0	0	0	0	0	0	0	0	0	0	0	0	0	0	0	0	0	0	0	0
	Asaccharospora	1.04724e-05	0	0	0	0	0	0	0	0	0	0	0	0	0	0	0	0	0	0	0	0	0	0	0	0	0	0	0	0	0	0	0	0	0	0	0	0	0	0	0	0	0	0	0	0	0	0	0
	Asteroleplasma	0	0	0	0	0	0	0	0	0	0	0	0	0	0	0	0	0	0	0	0	0	0	0	0	0	0	0	0	0	0	0	0	0	0	0	0	0	0	0	0	0	0	0	0	0	0	0	0
	Asticcacaulis	2.22124e-08	0	0	0	0	0	0	0	0	0	0	0	0	0	0	0	0	0	0	0	0	0	0	0	0	0	0	0	0	0	0	0	0	0	0	0	0	0	0	0	0	0	0	0	0	0	0	0
	Atopobium	5.17689e-06	0	0	0	0	0	0	0	0	0	0	0	0	0	0	0	0	0	0	0	0	0	0	0	0	0	0	0	0	0	0	0	0	0	0	0	0	0	0	0	0	0	0	0	0	0	0	0
	Atopococcus	2.26063e-07	0	0	0	0	0	0	0	0	0	0	0	0	0	0	0	0	0	0	0	0	0	0	0	0	0	0	0	0	0	0	0	0	0	0	0	0	0	0	0	0	0	0	0	0	0	0	0
	Atopostipes	9.77354e-05	0	0	0	0	0	0	0	0	0	0	0	0	0	0	0	0	0	0	0	0	0	0	0	0	0	0	0	0	0	0	0	0	0	0	0	0	0	0	0	0	0	0	0	0	0	0	0
	Avibacterium	4.80528e-08	0	0	0	0	0	0	0	0	0	0	0	0	0	0	0	0	0	0	0	0	0	0	0	0	0	0	0	0	0	0	0	0	0	0	0	0	0	0	0	0	0	0	0	0	0	0	0
	Azoarcus	4.2455e-07	0	0	0	0	0	0	0	0	0	0	0	0	0	0	0	0	0	0	0	0	0	0	0	0	0	0	0	0	0	0	0	0	0	0	0	0	0	0	0	0	0	0	0	0	0	0	0
	Azorhizobium	5.43605e-08	0	0	0	0	0	0	0	0	0	0	0	0	0	0	0	0	0	0	0	0	0	0	0	0	0	0	0	0	0	0	0	0	0	0	0	0	0	0	0	0	0	0	0	0	0	0	0
	Azospirillum	1.82935e-07	0	0	0	0	0	0	0	0	0	0	0	0	0	0	0	0	0	0	0	0	0	0	0	0	0	0	0	0	0	0	0	0	0	0	0	0	0	0	0	0	0	0	0	0	0	0	0
	Bacillus	0.000475972	0	0	0	0	0	0	0.0131562	0.302085	0.226955	0.34017	0.443933	0	0.0143105	0.000648163	0.00367432	0	0.161275	0.0210098	0	0.000811805	0.000471342	0	0.00029867	0	0	0	0	0	0.000925279	0.000359683	0	0	0	0	0	0	0.000431452	0	0	0	0.000965216	0	0	0.002746	0	0	0.00098366
	Bacteriovorax	1.67284e-08	0	0	0	0	0	0	0	0	0	0	0	0	0	0	0	0	0	0	0	0	0	0	0	0	0	0	0	0	0	0	0	0	0	0	0	0	0	0	0	0	0	0	0	0	0	0	0
	Bacteroides	0.0373933	0	0.00172374	0	0	0	0.00305603	0.0160798	0.0340377	0.0150392	0.0499551	0.122375	27.4014	29.9589	28.6728	22.6289	20.348	36.3626	34.1514	15.5675	22.5414	0	0.0017882	0.00029867	0	0	0.00164826	0	0.000783781	0	0	0.0524521	0	0	0	0	0	0	0	0	0	0	0	0	0	0.00243902	0	0
	Bariatricus	1.50115e-08	0	0	0	0	0	0	0	0	0	0	0	0	0	0	0	0	0	0	0	0	0	0	0	0	0	0.000412065	0	0	0	0	0	0	0	0	0	0	0	0	0	0	0	0	0	0	0	0	0
	Barnesiella	0.00610316	0	0	0	0	0	0	0	0	0	0	0	0	0	0	0	0	0	0	0	0	0	1.12418	0.127831	0.00248176	0	0.000824131	0	0.00117567	0.000925279	0.0115099	6.03003	0.566715	0.000767466	0.00792792	0.0353276	0.00268761	0.00258871	0	0.453226	0	0.000321739	6.96855	0	12.6124	0.00813008	0.383305	2.15766
	Bauldia	0	0	0	0	0	0	0	0	0	0	0	0	0	0	0	0	0	0	0	0	0	0	0	0	0	0	0	0	0	0	0	0	0	0	0	0	0	0	0	0	0	0	0	0	0	0	0	0
	Bavariicoccus	4.03875e-06	0	0	0	0	0	0	0	0	0	0	0	0	0	0	0	0	0	0	0	0	0	0	0	0	0	0	0	0	0	0	0	0	0	0	0	0	0	0	0	0	0	0	0	0	0	0	0
	Bdellovibrio	1.511e-07	0	0	0	0	0	0	0	0	0	0	0	0	0	0	0	0	0	0	0	0	0	0	0	0	0	0	0	0	0	0	0	0	0	0	0	0	0	0	0	0	0	0	0	0	0	0	0
	Beduinibacterium	1.17945e-06	0	0	0	0	0	0	0	0	0	0	0	0	0	0	0	0	0	0	0	0	0	0	0	0	0	0	0	0	0	0	0	0	0	0	0	0	0	0	0	0	0	0	0	0	0	0	0
	Beijerinckia	0	0	0	0	0	0	0	0	0	0	0	0	0	0	0	0	0	0	0	0	0	0	0	0	0	0	0	0	0	0	0	0	0	0	0	0	0	0	0	0	0	0	0	0	0	0	0	0
	Belnapia	0	0	0	0	0	0	0	0	0	0	0	0	0	0	0	0	0	0	0	0	0	0	0	0	0	0	0	0	0	0	0	0	0	0	0	0	0	0	0	0	0	0	0	0	0	0	0	0
	Bergeyella	0	0	0	0	0	0	0	0	0	0	0	0	0	0	0	0	0	0	0	0	0	0	0	0	0	0	0	0	0	0	0	0	0	0	0	0	0	0	0	0	0	0	0	0	0	0	0	0
	Bhargavaea	4.90379e-06	0	0	0	0	0	0	0	0	0	0	0	0	0	0	0	0	0	0	0	0	0	0	0	0	0	0	0	0	0	0	0	0	0.000383733	0	0	0	0	0	0	0	0.000321739	0	0	0	0	0	0
	Bifidobacterium	0.0119504	0	0	0	0	0	0	0	0	0	0	0	0.000248073	0	0	0	0	0	0	0	0	0.889423	2.46473	0.880479	0.767928	0.478313	4.89575	1.38372	1.08906	2.95997	1.21969	0.720114	0.872455	2.04798	0.553822	0.30316	0.409189	0.485383	1.02716	0.21509	0.595917	1.39892	1.28329	0.00369226	0.873227	0.547967	0.843271	0.162796
	Bilophila	0.000208129	0	0	0	0	0	0	0	0	0	0	0	0	0	0	0	0	0	0	0	0	0.00141403	0	0	0	0	0.000412065	0	0.000783781	0	0.000359683	0	0	0	0	0	0	0	0	0	0	0	0	0	0.36659	0.000813008	0	0
	Blastocatella	8.33936e-07	0	0	0	0	0	0	0	0	0	0	0	0	0	0	0	0	0	0	0	0	0	0	0	0	0	0	0	0	0	0	0	0	0	0	0	0	0	0	0	0	0	0	0	0	0	0	0
	Blastococcus	0	0	0	0	0	0	0	0	0	0	0	0	0	0	0	0	0	0	0	0	0	0	0	0	0	0	0	0	0	0	0	0	0	0	0	0	0	0	0	0	0	0	0	0	0	0	0	0
	Blastopirellula	7.64118e-08	0	0.00172374	0	0	0	0	0	0	0	0	0	0	0	0	0	0	0	0	0	0	0	0	0	0	0	0	0	0	0	0	0	0	0	0	0	0	0	0	0	0	0	0	0	0	0	0	0
	Blautia	0.00626678	0	0	0.000983714	0.000982876	0	0.244482	0.393224	1.91249	1.13614	1.35592	0.462159	0.569576	0.385871	0.929465	0.190452	0.243025	0.322551	0.100964	0.433345	0.845089	0.0598605	0.0149016	0.028075	0.0818981	1.08317	0.194083	0.137618	0.204959	0.237797	0.0539525	0.0882372	0.591479	0.0291637	0.0249163	0.0566885	0.0147819	0.10096	0.934718	0.0307272	0.0736955	0.1036	0.747503	0.00861527	0.186728	0.0699187	0.076661	0.0516422
	Bogoriella	6.66487e-07	0	0	0	0	0	0	0	0	0	0	0	0	0	0	0	0	0	0	0	0	0	0	0	0	0	0	0	0	0	0	0	0	0	0	0	0	0	0	0	0	0	0	0	0	0	0	0
	Bordetella	9.00488e-07	0	0	0	0	0	0	0	0	0	0	0	0	0	0	0	0	0	0	0	0	0	0	0	0	0	0	0	0	0	0	0	0	0	0	0	0	0	0	0	0	0	0	0	0	0	0	0
	Brachybacterium	0.00398582	0	0	0	0	0	0	0	0	0	0.00951525	0.00130186	0	0.00587751	0	0	0	0	0	0	0	0	0	0	0	0	0	0	0	0	0	0	0	0	0	0	0	0	0	0	0	0	0	0	0	0	0	0
	Brachyspira	8.36957e-06	0	0	0	0	0	0	0	0	0	0	0	0	0	0	0	0	0	0	0	0	0	0	0	0	0	0	0	0	0	0	0	0	0	0	0	0	0	0	0	0	0	0	0	0	0	0	0
	Bradymonas	4.43084e-08	0	0	0	0	0	0	0	0	0	0	0	0	0	0	0	0	0	0	0	0	0	0	0	0	0	0	0	0	0	0	0	0	0	0	0	0	0	0	0	0	0	0	0	0	0	0	0
	Bradyrhizobium	6.26287e-05	0	0	0	0	0	0	0	0	0	0	0	0	0	0	0	0	0	0	0	0	0	0.00774886	0	0	0	0	0	0	0.0101781	0	0	0	0	0	0	0	0.00129436	0	0	0	0	0	0	0	0.000813008	0	0
	Brevibacillus	1.24393e-08	0	0	0	0	0	0	0	0	0	0	0	0	0	0	0	0	0	0	0	0	0	0	0	0	0	0	0	0	0	0	0	0	0	0	0	0	0	0	0	0	0	0	0	0	0	0	0
	Brevibacterium	0.00334792	0	0	0	0	0	0	0	0	0	0	0	0	0.000511088	0	0	0	0	0	0	0	0	0	0	0	0	0	0	0	0	0	0	0	0	0	0	0	0	0	0	0	0	0	0.00615376	0	0.00243902	0	0
	Brevifollis	2.72323e-08	0	0	0	0	0	0	0	0	0	0	0	0	0	0	0	0	0	0	0	0	0	0	0	0	0	0	0	0	0	0	0	0	0	0	0	0	0	0	0	0	0	0	0	0	0	0	0
	Brevundimonas	0.00104847	0	0	0	0	0	0	0	0	0	0	0	0	0	0	0	0	0	0	0	0	0.0377074	0	0.0113495	0.00638167	0	0	0	0	0.0148045	0	0.00294124	0	0.00537226	0.0056628	0	0	0.000431452	0	0	0.0203298	0	0.0407137	0.157536	0	0.00243902	0.459966	0
	Breznakia	2.70939e-08	0	0	0	0	0	0	0	0	0	0	0	0	0	0	0	0	0	0	0	0	0	0	0	0	0	0	0	0	0	0	0	0	0	0	0	0	0	0	0	0	0	0	0	0	0	0	0
	Brochothrix	0	0	0	0	0	0	0	0	0	0	0	0	0	0	0	0	0	0	0	0	0	0	0	0	0	0	0	0	0	0	0	0	0	0	0	0	0	0	0	0	0	0	0	0	0	0	0	0
	Brooklawnia	0	0	0	0	0	0	0	0	0	0	0	0	0	0	0	0	0	0	0	0	0	0	0	0	0	0	0	0	0	0	0	0	0	0	0	0	0	0	0	0	0	0	0	0	0	0	0	0
	Brumimicrobium	0	0	0	0	0	0	0	0	0	0	0	0	0	0	0	0	0	0	0	0	0	0	0	0	0	0	0	0	0	0	0	0	0	0	0	0	0	0	0	0	0	0	0	0	0	0	0	0
	Bryobacter	4.86604e-07	0	0	0	0	0	0	0	0	0	0	0	0	0	0	0	0	0	0	0	0	0	0	0	0	0	0	0	0	0	0	0	0	0	0	0	0	0	0	0	0	0	0	0	0	0	0	0
	Buchnera	0	0	0	0	0	0	0	0	0	0	0	0	0	0	0	0	0	0	0	0	0	0	0	0	0	0	0	0	0	0	0	0	0	0	0	0	0	0	0	0	0	0	0	0	0	0	0	0
	Burkholderia	8.38111e-08	0	0	0	0	0	0	0	0	0	0	0	0	0	0	0	0	0	0	0	0	0	0	0	0	0	0	0	0	0	0	0	0	0	0	0	0	0	0	0	0	0	0	0	0	0	0	0
	Buttiauxella	3.10697e-07	0.0036109	0	0.00393486	0.000982876	0	0	0	0	0	0	0	0	0	0	0	0	0	0	0	0	0	0	0	0	0	0	0	0	0	0	0	0	0	0	0	0	0	0	0	0	0	0	0	0	0	0	0
	Butyricicoccus	0.0456388	0.0036109	0	0.000983714	0.000982876	0.00295295	9.37131	4.76546	5.92469	4.05648	1.38447	3.60614	0.452982	0.867316	0.642978	0.223521	0.585665	0.958508	0.382845	0.319933	1.41498	2.44532	2.83012	5.97549	3.55424	1.01454	2.21444	1.66649	1.11963	2.76103	1.0697	0.503933	1.47917	1.23293	2.03181	8.20669	3.30576	2.26167	1.47911	0.860362	1.13847	0.883495	3.19358	0.37661	0.715332	0.8	1.45656	0.545931
	Butyricimonas	1.80742e-05	0	0	0	0	0	0	0	0	0	0	0	0	0	0	0	0	0	0	0	0	0	0	0	0	0	0	0	0	0	0	0	0	0	0	0	0	0	0	0	0	0	0	0	0	0	0	0
	Butyrivibrio	1.87313e-06	0	0	0	0	0	0	0	0	0	0	0	0	0.000255544	0	0	0	0	0	0	0	0	0	0	0	0	0	0	0	0	0	0.00490207	0	0	0	0	0	0	0	0	0	0	0	0	0	0	0	0
	Caedibacter	0	0	0	0	0	0	0	0	0	0	0	0	0	0	0	0	0	0	0	0	0	0	0	0	0	0	0	0	0	0	0	0	0	0	0	0	0	0	0	0	0	0	0	0	0	0	0	0
	Caldalkalibacillus	0	0	0	0	0	0	0	0	0	0	0	0	0	0	0	0	0	0	0	0	0	0	0	0	0	0	0	0	0	0	0	0	0	0	0	0	0	0	0	0	0	0	0	0	0	0	0	0
	Caldanaerobius	0	0	0	0	0	0	0	0	0	0	0	0	0	0	0	0	0	0	0	0	0	0	0	0	0	0	0	0	0	0	0	0	0	0	0	0	0	0	0	0	0	0	0	0	0	0	0	0
	Caldicellulosiruptor	0	0	0	0	0	0	0	0	0	0	0	0	0	0	0	0	0	0	0	0	0	0	0	0	0	0	0	0	0	0	0	0	0	0	0	0	0	0	0	0	0	0	0	0	0	0	0	0
	Caldicoprobacter	7.18721e-05	0	0	0	0	0	0	0	0	0	0	0	0	0	0	0	0.000572497	0	0	0	0.000811805	0	0	0	0	0	0	0	0	0	0	0	0	0	0	0	0	0	0	0	0	0	0	0	0	0	0	0
	Caldimonas	7.91151e-08	0	0	0	0	0	0	0	0	0	0	0	0	0	0	0	0	0	0	0	0	0	0	0	0	0	0	0	0	0	0	0	0	0	0	0	0	0	0	0	0	0	0	0	0	0	0	0
	Caldisericum	0	0	0	0	0	0	0	0	0	0	0	0	0	0	0	0	0	0	0	0	0	0	0	0	0	0	0	0	0	0	0	0	0	0	0	0	0	0	0	0	0	0	0	0	0	0	0	0
	Caloramator	0	0	0	0	0	0	0	0	0	0	0	0	0	0	0	0	0	0	0	0	0	0	0	0	0	0	0	0	0	0	0	0	0	0	0	0	0	0	0	0	0	0	0	0	0	0	0	0
	Camelimonas	0	0	0	0	0	0	0	0	0	0	0	0	0	0	0	0	0	0	0	0	0	0	0	0	0	0	0	0	0	0	0	0	0	0	0	0	0	0	0	0	0	0	0	0	0	0	0	0
	Campylobacter	0.00543511	0	0	0	0	0	0	0.0014618	0	0	13.0644	5.89611	1.92182	0.385105	1.91532	0.15922	0.235296	0.0590235	0.0297638	0.0434045	0.14369	0	0	0	0	0	0	0	0	0	0	0	0	0	0	0	0	0	0	0	0	0	0	0	0	0	0	0
	Candidatus Ancillula	7.84541e-08	0	0	0	0	0	0	0	0	0	0	0	0	0	0	0	0	0	0	0	0	0	0	0	0	0	0	0	0	0	0	0	0	0	0	0	0	0	0	0	0	0	0	0	0	0	0	0
	Candidatus Aquiluna	7.26497e-08	0	0	0	0	0	0	0	0	0	0	0	0	0	0	0	0	0	0	0	0	0	0	0	0	0	0	0	0	0	0	0	0	0	0	0	0	0	0	0	0	0	0	0	0	0	0	0
	Candidatus Arthromitus	0.00776862	0	0	0	0	0	0.00305603	0.00584719	0.121259	0	0.00713644	0.0208297	0.00297688	0.000255544	0.000648163	0	0	0	0	0	0	0.00282805	0.00119213	0.0029867	0.0028363	0	0.0140102	0.0490145	0.00470269	0.00277584	0.00179842	0.00343145	0.000952462	0.0069072	0.0226512	0.0451865	0.0174695	0.0729154	0.0513581	0.0153636	0.137226	0.00643478	0.294767	0.00123075	0.0576659	0.0390244	0.229983	0.0614788
	Candidatus Berkiella	9.66082e-09	0	0	0	0	0	0	0	0	0	0	0	0	0	0	0	0	0	0	0	0	0	0	0	0	0	0	0	0	0	0	0	0	0	0	0	0	0	0	0	0	0	0	0	0	0	0	0
	Candidatus Blochmannia	2.74689e-08	0	0	0	0	0	0	0	0	0	0	0	0	0	0	0	0	0	0	0	0	0	0	0	0	0	0	0	0	0	0	0	0	0	0	0	0	0	0	0	0	0	0	0	0	0	0	0
	Candidatus Cardinium	3.46981e-08	0	0	0	0	0	0	0	0	0	0	0	0	0	0	0	0	0	0	0	0	0	0	0	0	0	0	0	0	0	0	0	0.000952462	0	0	0	0	0	0	0	0	0	0	0	0	0	0	0
	Candidatus Chloroploca	0	0	0	0	0	0	0	0	0	0	0	0	0	0	0	0	0	0	0	0	0	0	0	0	0	0	0	0	0	0	0	0	0	0	0	0	0	0	0	0	0	0	0	0	0	0	0	0
	Candidatus Chlorothrix	1.59134e-07	0.00180545	0	0	0	0	0	0	0	0	0	0	0	0	0	0	0	0	0	0	0	0	0	0	0	0	0	0	0	0	0	0	0	0	0	0	0	0	0	0	0	0	0	0	0	0	0	0
	Candidatus Cloacimonas	4.51225e-06	0	0	0	0	0	0	0	0	0	0	0	0	0	0	0	0	0	0	0	0	0	0	0	0	0	0	0	0	0	0	0	0.000952462	0	0	0	0	0	0	0.122909	0	0	0	0	0	0	0	0
	Candidatus Competibacter	0	0	0	0	0	0	0	0	0	0	0	0	0	0	0	0	0	0	0	0	0	0	0	0	0	0	0	0	0	0	0	0	0	0	0	0	0	0	0	0	0	0	0	0	0	0	0	0
	Candidatus Contubernalis	0	0	0	0	0	0	0	0	0	0	0	0	0	0	0	0	0	0	0	0	0	0	0	0	0	0	0	0	0	0	0	0	0	0	0	0	0	0	0	0	0	0	0	0	0	0	0	0
	Candidatus Ishikawaella	2.11457e-08	0	0	0	0	0	0	0	0	0	0	0	0	0	0	0	0	0	0	0	0	0	0	0	0	0	0	0	0	0	0	0	0	0	0	0	0	0	0	0	0	0	0	0	0	0	0	0
	Candidatus Koribacter	2.51763e-07	0	0	0	0	0	0	0	0	0	0	0	0	0	0	0	0	0	0	0	0	0	0	0	0	0	0	0	0	0	0	0	0	0	0	0	0	0	0	0	0	0	0	0	0	0	0	0
	Candidatus Megaira	1.0207e-07	0	0	0	0	0	0	0	0	0	0	0	0	0	0	0	0	0	0	0	0	0	0	0	0	0	0	0	0	0	0	0	0	0	0	0	0	0	0	0	0	0	0	0	0	0	0	0
	Candidatus Methanogranum	0.00157529	0	0	0	0	0	0	0	0	0	0	0	0	0	0	0	0	0	0	0	0	0	0	0	0	0	0	0	0	0	0	0	0	0	0	0	0	0	0	0	0	0	0	0	0	0	0	0
	Candidatus Methanoplasma	2.81826e-08	0	0	0	0	0	0	0	0	0	0	0	0	0	0	0	0	0	0	0	0	0	0	0	0	0	0	0	0	0	0	0	0	0	0	0	0	0	0	0	0	0	0	0	0	0	0	0
	Candidatus Microthrix	0	0	0	0	0	0	0	0	0	0	0	0	0	0	0	0	0	0	0	0	0	0	0	0	0	0	0	0	0	0	0	0	0	0	0	0	0	0	0	0	0	0	0	0	0	0	0	0
	Candidatus Nitrosotenuis	1.36162e-08	0	0	0	0	0	0	0	0	0	0	0	0	0	0	0	0	0	0	0	0	0	0	0	0	0	0	0	0	0	0	0	0	0	0	0	0	0	0	0	0	0	0	0	0	0	0	0
	Candidatus Nucleicultrix	6.89161e-08	0	0	0	0	0	0	0	0	0	0	0	0	0	0	0	0	0	0	0	0	0	0	0	0	0	0.000824131	0	0	0	0	0	0	0	0	0	0	0	0	0	0	0	0	0	0	0	0	0
	Candidatus Omnitrophus	0	0	0	0	0	0	0	0	0	0	0	0	0	0	0	0	0	0	0	0	0	0	0	0	0	0	0	0	0	0	0	0	0	0	0	0	0	0	0	0	0	0	0	0	0	0	0	0
	Candidatus Phytoplasma	1.38927e-06	0	0	0	0	0	0	0	0	0	0	0	0	0	0	0	0	0	0	0	0	0	0	0	0	0	0	0	0	0	0	0	0	0	0	0	0	0	0	0	0	0	0	0	0	0	0	0
	Candidatus Profftella	1.78582e-08	0	0	0	0	0	0	0	0	0	0	0	0	0	0	0	0	0	0	0	0	0	0	0	0	0	0	0	0	0	0	0.000490207	0	0	0	0	0	0	0	0	0	0	0	0	0	0	0	0
	Candidatus Protochlamydia	1.24952e-08	0	0	0	0	0	0	0	0	0	0	0	0	0	0	0	0	0	0	0	0	0	0	0	0	0	0	0	0	0	0	0	0	0	0	0	0	0	0	0	0	0	0	0	0	0	0	0
	Candidatus Rubidus	1.58884e-08	0	0	0	0	0	0	0	0	0	0	0	0	0	0	0	0	0	0	0	0	0	0	0	0	0	0	0	0	0	0	0	0	0	0	0	0	0	0	0	0	0	0	0	0	0	0	0
	Candidatus Saccharimonas	2.77713e-05	0	0	0	0	0	0	0	0	0	0	0	0	0	0	0	0	0	0	0	0	0	0	0	0	0	0	0	0	0	0	0	0	0	0	0	0	0	0	0	0	0	0	0	0	0	0	0
	Candidatus Soleaferrea	0.000489299	0	0	0	0	0	0	0	0	0	0.0475763	0	0.0111633	0	0.00388898	0.00122477	0.00228999	0.00332527	0.000583605	0.00910095	0.00649444	0.034408	0.0035764	0.00627207	0.00425445	0.0064347	0.0201912	0.0065981	0.00470269	0.0194309	0.0197826	0.0250005	0	0.00191867	0.00226512	0.00246472	0.0248604	0.00215726	0.0102716	0.0076818	0.00127061	0.0672434	0	0.00492301	0.010984	0.0203252	0	0.00049183
	Candidatus Solibacter	5.32891e-07	0	0	0	0	0	0	0	0	0	0	0	0	0	0	0	0	0	0	0	0	0	0	0	0	0	0	0	0	0	0	0	0	0	0	0	0	0	0	0	0	0	0	0	0	0	0	0
	Candidatus Stoquefichus	7.2305e-07	0	0	0	0	0	0	0	0	0	0	0	0	0	0	0	0	0	0	0	0	0	0	0	0	0	0	0	0	0	0	0	0	0	0	0	0	0	0	0	0	0	0	0	0	0	0	0
	Candidatus Symbiothrix	8.24777e-08	0	0	0	0	0	0	0	0	0	0	0	0	0	0	0	0	0	0	0	0	0	0	0	0	0	0	0	0	0	0	0	0	0	0	0	0	0	0	0	0	0	0	0	0	0	0	0
	Candidatus Thiobios	1.23233e-06	0	0	0	0	0	0	0	0	0	0	0	0	0	0	0	0	0	0	0	0	0	0	0	0	0	0	0	0	0	0	0	0	0	0	0	0	0	0	0	0	0	0	0	0	0	0	0
	Candidatus Thiosymbion	9.95914e-09	0	0	0	0	0	0	0	0	0	0	0	0	0	0	0	0	0	0	0	0	0	0	0	0	0	0	0	0	0	0	0	0	0	0	0	0	0	0	0	0	0	0	0	0	0	0	0
	Candidatus Udaeobacter	1.23403e-06	0	0	0	0	0	0	0	0	0	0	0	0	0	0	0	0	0	0	0	0	0	0	0	0	0	0	0	0	0	0	0	0	0	0	0	0	0	0	0	0	0	0	0	0	0	0	0
	Canibacter	6.90198e-08	0	0	0	0	0	0	0	0	0	0	0	0	0	0	0	0	0	0	0	0	0	0	0	0	0	0	0	0	0	0	0	0	0	0	0	0	0	0	0	0	0	0	0	0	0	0	0
	Capnocytophaga	4.40558e-08	0	0	0	0	0	0	0	0	0	0	0	0	0	0	0	0	0	0	0	0	0	0	0	0	0	0	0	0	0	0	0	0	0	0.00113256	0	0	0	0	0	0	0	0	0	0	0	0	0
	Caproiciproducens	0.000419171	0	0	0	0.000982876	0	0	0	0	0	0	0	0	0	0	0	0	0	0	0	0.000811805	0	0	0.00029867	0	0	0	0	0	0	0	0	0	0	0	0	0	0.000431452	0	0	0	0.00386087	0	0	0.001373	0.000813008	0	0.00049183
	Carboxylicivirga	3.46657e-07	0	0	0	0	0	0	0	0	0	0	0	0	0	0	0	0	0	0	0	0	0	0	0	0	0	0	0	0	0	0	0	0.000952462	0	0	0	0	0	0	0	0	0	0	0	0	0	0	0
	Cardiobacterium	0	0	0	0	0	0	0	0	0	0	0	0	0	0	0	0	0	0	0	0	0	0	0	0	0	0	0	0	0	0	0	0	0	0	0	0	0	0	0	0	0	0	0	0	0	0	0	0
	Carnobacterium	1.32305e-06	0	0	0	0	0	0	0	0	0	0	0	0	0	0	0	0	0	0	0	0	0	0	0	0	0	0	0	0	0	0	0	0	0	0	0	0	0	0	0	0	0	0	0	0	0	0	0
	Catellicoccus	0.00013853	0	0	0	0	0	0	0	0	0	0	0	0	0	0	0	0	0	0	0	0	0	0	0	0	0	0	0	0	0	0	0	0	0	0	0	0	0	0	0	0	0	0	0	0	0	0	0
	Catenibacterium	6.36624e-06	0	0	0	0	0	0	0	0	0	0	0	0	0	0	0	0	0	0	0	0	0	0	0	0.00141815	0	0	0	0.000783781	0.00185056	0.000359683	0.00245103	0	0.000383733	0	0	0	0.00215726	0	0	0	0	0	0	0	0	0	0.00098366
	Catenisphaera	1.63514e-08	0	0	0	0	0	0	0	0	0	0	0	0	0	0	0	0	0	0	0	0	0	0	0	0	0	0	0	0	0	0	0	0	0	0	0	0	0	0	0	0	0	0	0	0	0	0	0
	Catonella	0	0	0	0	0	0	0	0	0	0	0	0	0	0	0	0	0	0	0	0	0	0	0	0	0	0	0	0	0	0	0	0	0	0	0	0	0	0	0	0	0	0	0	0	0	0	0	0
	Caulobacter	1.31844e-07	0	0	0	0	0	0	0	0	0	0	0	0	0	0	0	0	0	0	0	0	0	0	0	0	0	0	0	0	0	0	0	0	0	0	0	0	0	0	0	0	0	0	0	0	0	0	0
	Cavicella	0	0	0	0	0	0	0	0	0	0	0	0	0	0	0	0	0	0	0	0	0	0	0	0	0	0	0	0	0	0	0	0	0	0	0	0	0	0	0	0	0	0	0	0	0	0	0	0
	Cellulomonas	2.69074e-07	0	0	0	0	0	0	0	0	0	0	0	0	0	0	0	0	0	0	0	0	0	0	0	0	0	0	0	0	0	0	0	0	0	0	0	0	0	0	0	0	0	0	0	0	0	0	0
	Cellulosilyticum	8.19293e-05	0	0	0	0.0039315	0	0	0	0	0	0	0	0	0	0	0	0	0	0	0	0	0	0	0	0	0	0	0	0	0	0	0	0	0	0	0	0	0	0	0	0	0	0	0	0	0	0	0
	Cellulosimicrobium	1.38142e-08	0	0	0	0	0	0	0	0	0	0	0	0	0	0	0	0	0	0	0	0	0	0	0	0	0	0	0	0	0	0	0	0	0	0	0	0	0	0	0	0	0	0	0	0	0	0	0
	Cellvibrio	2.13941e-08	0	0	0	0	0	0	0	0	0	0	0	0	0	0	0	0	0	0	0	0	0	0	0	0	0	0	0	0	0	0	0	0	0	0	0	0	0	0	0	0	0	0	0	0	0	0	0
	Cerasibacillus	3.33847e-07	0	0	0	0	0	0	0	0	0	0	0	0	0	0	0	0	0	0	0	0	0	0	0	0	0	0	0	0	0	0	0	0	0	0	0	0	0	0	0	0	0	0	0	0	0	0	0
	Cerasicoccus	9.69799e-06	0	0	0	0	0	0	0	0	0	0	0	0	0	0	0	0	0	0	0	0	0	0	0	0	0	0	0	0	0	0	0	0	0	0	0	0	0	0	0	0	0	0	0	0	0	0	0
	Cetobacterium	2.16244e-05	0	0	0	0	0	0	0	0	0	0	0	0	0	0	0	0	0	0	0	0	0	0	0.00029867	0	0	0.000824131	0	0.000783781	0	0.00107905	0.00294124	0	0.000383733	0	0.000821573	0	0.00129436	0	0	0	0.00160869	0.00488564	0	0.001373	0.00406504	0	0.00049183
	Chelatococcus	2.2345e-08	0	0	0	0	0	0	0	0	0	0	0	0	0	0	0	0	0	0	0	0	0	0	0	0	0	0	0	0	0	0	0	0	0	0	0	0	0	0	0	0	0	0	0	0	0	0	0
	Chishuiella	0	0	0	0	0	0	0	0	0	0	0	0	0	0	0	0	0	0	0	0	0	0	0	0	0	0	0	0	0	0	0	0	0	0	0	0	0	0	0	0	0	0	0	0	0	0	0	0
	Chitinimonas	8.38111e-08	0	0	0	0	0	0	0	0	0	0	0	0	0	0	0	0	0	0	0	0	0	0	0	0	0	0	0	0	0	0	0	0	0	0	0	0	0	0	0	0	0	0	0	0	0	0	0
	Chitinivorax	0	0	0	0	0	0	0	0	0	0	0	0	0	0	0	0	0	0	0	0	0	0	0	0	0	0	0	0	0	0	0	0	0	0	0	0	0	0	0	0	0	0	0	0	0	0	0	0
	Chitinophaga	0	0	0	0	0	0	0	0	0	0	0	0	0	0	0	0	0	0	0	0	0	0	0	0	0	0	0	0	0	0	0	0	0	0	0	0	0	0	0	0	0	0	0	0	0	0	0	0
	Chlamydia	4.13681e-06	0	0	0	0	0	0	0	0	0	0	0	0	0	0	0	0	0	0	0	0	0	0	0	0	0	0	0	0	0	0	0	0	0	0	0	0	0	0	0	0	0	0	0	0	0	0	0
	Chloronema	1.76e-07	0	0	0	0	0	0	0	0	0	0	0	0	0	0	0	0	0	0	0	0	0	0	0	0	0	0	0	0	0	0	0	0	0	0	0	0	0	0	0	0	0	0	0	0	0	0	0
	Christensenella	3.75439e-07	0	0	0	0	0	0	0	0	0	0	0	0	0	0	0	0	0	0	0	0	0	0	0	0	0	0	0	0	0	0	0	0	0	0	0	0	0	0	0	0	0	0	0	0	0	0	0
	Chryseobacterium	2.59529e-07	0	0	0	0	0	0	0	0	0	0	0	0	0	0	0	0	0	0	0	0	0	0	0	0	0	0	0	0	0	0	0	0	0	0	0	0	0	0	0	0	0	0	0	0	0	0	0
	Chryseolinea	6.58821e-08	0	0	0	0	0	0	0	0	0	0	0	0	0	0	0	0	0	0	0	0	0	0	0	0	0	0	0	0	0	0	0	0	0	0	0	0	0	0	0	0	0	0	0	0	0	0	0
	Chthoniobacter	6.09545e-07	0	0	0	0	0	0	0	0	0	0	0	0	0	0	0	0	0	0	0	0	0	0	0	0	0	0	0	0	0	0	0	0	0	0	0	0	0	0	0	0	0	0	0	0	0	0	0
	Chthonomonas	1.31764e-07	0	0	0	0	0	0	0	0	0	0	0	0	0	0	0	0	0	0	0	0	0	0	0	0	0	0	0	0	0	0	0	0	0	0	0	0	0	0	0	0	0	0	0	0	0	0	0
	Citricoccus	1.3804e-08	0	0	0	0	0	0	0	0	0	0	0	0	0	0	0	0	0	0	0	0	0	0	0	0	0	0	0	0	0	0	0	0	0	0	0	0	0	0	0	0	0	0	0	0	0	0	0
	Citrobacter	5.15655e-05	0.484764	0	0.732867	0.133671	0.059059	0	0	0	0	0	0	0	0	0	0	0	0	0	0	0	0	0	0	0	0	0	0	0	0	0	0	0	0	0	0	0	0	0	0	0	0	0	0	0	0	0	0
	Cloacibacterium	2.49254e-07	0	0	0	0	0	0	0	0	0	0	0	0	0	0	0	0	0	0	0	0	0	0	0	0	0	0	0	0	0	0	0	0	0	0	0	0	0	0	0	0	0	0	0	0	0	0	0
	Clostridioides	3.2145e-05	0	0	0	0.000982876	0	0	0	0.00212736	0	0	0	0	0	0	0	0	0	0	0	0	0	0	0	0	0	0	0	0	0	0	0	0	0	0	0	0	0	0	0	0	0	0	0	0	0	0	0
	Clostridium	0.00988501	0.113744	0.18444	0.00295114	0.0776472	40.4554	0.00611205	0	0.00212736	0.006836	0.0285458	2.69484	0.0195978	0.0063886	0.000648163	0.00122477	0.00429373	0.000831317	0.00175081	0.0140015	0.00892986	0.634427	0.258693	0.366468	0.0549533	0.330315	1.22754	0.638131	0.979334	0.907698	0.0600671	0.132846	0.0161918	1.28704	0.685199	0.173352	0.421955	0.00129436	0.38005	0.038409	0.0419302	0.0878347	0.187283	0.11446	0.0947368	0.134146	0	0.00098366
	Cnuella	4.52158e-08	0	0	0	0	0	0	0	0	0	0	0	0	0	0	0	0	0	0	0	0	0	0	0	0	0	0	0	0	0	0	0	0	0	0	0	0	0	0	0	0	0	0	0	0	0	0	0
	Collimonas	8.37896e-07	0	0	0	0	0	0	0	0	0	0	0	0	0	0	0	0	0	0	0	0	0	0	0	0	0	0	0	0	0	0	0	0	0	0	0	0	0	0	0	0	0	0	0	0	0	0	0
	Collinsella	0.000350355	0	0	0	0	0	0	0	0	0	0	0	0	0	0	0	0	0	0	0	0	0.000471342	0	0	0	0	0	0	0	0	0	0	0	0.000383733	0	0	0	0	0	0	0	0	0	0	0	0.000813008	0	0
	Comamonas	2.6158e-07	0	0	0	0	0	0	0	0	0	0	0	0	0	0	0	0	0	0	0	0	0	0	0	0	0	0	0	0	0	0	0	0	0	0	0	0	0	0	0	0	0	0	0	0	0	0	0
	Conexibacter	2.53866e-07	0	0	0	0	0	0	0	0	0	0	0	0	0	0	0	0	0	0	0	0	0	0	0	0	0	0	0	0	0	0	0	0	0	0	0	0	0	0	0	0	0	0	0	0	0	0	0
	Constrictibacter	0	0	0	0	0	0	0	0	0	0	0	0	0	0	0	0	0	0	0	0	0	0	0	0	0	0	0	0	0	0	0	0	0	0	0	0	0	0	0	0	0	0	0	0	0	0	0	0
	Coprobacter	0.000130913	0	0	0	0	0	0	0	0	0	0	0	0	0	0	0	0	0	0	0	0	0	0	0	0	0	0	0	0	0	0	0	0	0	0	0	0	0	0	0	0	0	0	0	0	0	0	0
	Coprothermobacter	0	0	0	0	0	0	0	0	0	0	0	0	0	0	0	0	0	0	0	0	0	0	0	0	0	0	0	0	0	0	0	0	0	0	0	0	0	0	0	0	0	0	0	0	0	0	0	0
	Coriobacterium	6.24536e-07	0	0	0	0	0	0	0	0	0	0	0	0	0	0	0	0	0	0	0	0	0	0	0	0	0	0	0	0	0	0	0	0	0	0	0	0	0	0	0	0	0	0	0	0	0	0	0
	Corynebacterium	0.00362612	0	0	0	0	0	0	0.0014618	0	0	0	0.0156223	0.000248073	0.0125217	0.00324081	0	0.00200374	0	0.000583605	0	0	0	0	0	0	0	0	0	0	0	0	0	0	0	0	0	0	0	0	0	0	0	0	0	0	0	0	0
	Coxiella	2.23436e-08	0	0	0	0	0	0	0	0	0	0	0	0	0	0	0	0	0	0	0	0	0	0	0	0	0	0	0	0	0	0	0	0	0.000383733	0	0	0	0	0	0	0	0	0	0	0	0	0	0
	Craurococcus	5.94763e-08	0	0	0	0	0	0	0	0	0	0	0	0	0	0	0	0	0	0	0	0	0	0	0	0	0	0	0	0	0	0	0	0	0	0	0	0	0	0	0	0	0	0	0	0	0	0	0
	Crenalkalicoccus	0	0	0	0	0	0	0	0	0	0	0	0	0	0	0	0	0	0	0	0	0	0	0	0	0	0	0	0	0	0	0	0	0	0	0	0	0	0	0	0	0	0	0	0	0	0	0	0
	Cronobacter	1.51163e-05	0	0	0	0	0.00295295	0	0	0	0.0013672	0	0	0	0.000255544	0	0	0	0	0	0	0	0	0	0	0	0	0	0	0	0	0	0	0	0	0	0	0	0	0	0	0	0	0	0	0	0	0	0
	Crossiella	5.53272e-08	0	0	0	0	0	0	0	0	0	0	0	0	0	0	0	0	0	0	0	0	0	0	0	0	0	0	0	0	0	0	0	0	0	0	0	0	0	0	0	0	0	0	0	0	0	0	0
	Cryomorpha	2.06902e-08	0	0	0	0	0	0	0	0	0	0	0	0	0	0	0	0	0	0	0	0	0	0	0	0	0	0	0	0	0	0	0	0	0	0	0	0	0	0	0	0	0	0	0	0	0	0	0
	Cryptanaerobacter	1.61353e-07	0	0	0	0	0	0	0	0	0	0	0	0	0	0	0	0	0	0	0	0	0	0	0	0	0	0	0	0	0	0	0	0	0	0	0	0	0	0	0	0	0	0	0	0	0	0	0
	Culturomica	1.17938e-06	0	0	0	0	0	0	0	0	0	0	0	0	0	0	0	0	0	0	0	0	0	0	0	0	0	0	0	0	0	0	0	0	0	0	0	0	0	0	0	0	0	0	0	0	0	0	0
	Cuneatibacter	2.50957e-07	0	0	0	0	0	0	0	0	0	0	0	0	0	0	0	0	0	0	0	0	0	0	0	0	0	0	0	0	0	0	0	0	0	0	0	0	0	0	0	0	0	0	0	0	0	0	0
	Curtobacterium	2.18883e-08	0	0	0	0	0	0	0	0	0	0	0	0	0	0	0	0	0	0	0	0	0	0	0	0	0	0	0	0	0	0	0	0	0	0	0	0	0	0	0	0	0	0	0	0	0	0	0
	Curvibacter	1.50115e-08	0	0	0	0	0	0	0	0	0	0	0	0	0	0	0	0	0	0	0	0	0	0	0	0	0	0.000412065	0	0	0	0	0	0	0	0	0	0	0	0	0	0	0	0	0	0	0	0	0
	Cutibacterium	1.36666e-05	0	0	0	0.000982876	0	0	0	0	0	0	0	0	0	0	0	0	0	0	0	0	0	0	0	0	0	0	0	0	0	0	0	0	0	0	0	0	0	0	0	0	0	0	0	0	0	0	0
	Cytophaga	2.13941e-08	0	0	0	0	0	0	0	0	0	0	0	0	0	0	0	0	0	0	0	0	0	0	0	0	0	0	0	0	0	0	0	0	0	0	0	0	0	0	0	0	0	0	0	0	0	0	0
	Dechloromonas	0	0	0	0	0	0	0	0	0	0	0	0	0	0	0	0	0	0	0	0	0	0	0	0	0	0	0	0	0	0	0	0	0	0	0	0	0	0	0	0	0	0	0	0	0	0	0	0
	Defluviicoccus	2.5356e-08	0	0	0	0	0	0	0	0	0	0	0	0	0	0	0	0	0	0	0	0	0	0	0	0	0	0	0	0	0	0	0	0	0	0	0	0	0	0	0	0	0	0	0	0	0	0	0
	Defluviitalea	2.05006e-07	0	0	0	0	0	0	0	0	0	0	0	0	0	0	0	0	0	0	0	0	0	0	0	0	0	0	0	0	0	0	0	0	0	0	0	0	0	0	0	0	0	0	0	0	0	0	0
	Dehalobacterium	1.3085e-06	0	0	0	0	0	0	0	0	0	0	0	0	0	0	0	0	0	0	0	0	0	0	0	0	0	0	0	0	0	0	0	0	0	0	0	0	0	0	0	0	0	0	0	0	0	0	0
	Dehalobium	0	0	0	0	0	0	0	0	0	0	0	0	0	0	0	0	0	0	0	0	0	0	0	0	0	0	0	0	0	0	0	0	0	0	0	0	0	0	0	0	0	0	0	0	0	0	0	0
	Deinococcus	4.39745e-06	0	0	0	0	0	0	0	0	0	0	0	0	0	0	0	0	0	0	0	0	0	0	0	0	0	0	0	0	0	0	0	0	0	0	0	0	0	0	0	0	0	0	0	0	0	0	0
	Delftia	5.29865e-05	0	0	0	0	0	0	0	0	0	0	0	0	0	0	0	0	0	0	0	0	0	0	0	0	0	0	0	0	0	0	0	0	0	0	0	0	0	0	0	0	0	0	0	0	0	0	0
	Demetria	3.71471e-08	0	0	0	0	0	0	0	0	0	0	0	0	0	0	0	0	0	0	0	0	0	0	0	0	0	0	0	0	0	0	0	0	0	0	0	0	0	0	0	0	0	0	0	0	0	0	0
	Denitromonas	0	0	0	0	0	0	0	0	0	0	0	0	0	0	0	0	0	0	0	0	0	0	0	0	0	0	0	0	0	0	0	0	0	0	0	0	0	0	0	0	0	0	0	0	0	0	0	0
	Dermabacter	4.79459e-07	0	0	0	0	0	0	0	0	0	0	0	0	0	0	0	0	0	0	0	0	0	0	0	0	0	0	0	0	0	0	0	0	0	0	0	0	0	0	0	0	0	0	0	0	0	0	0
	Dermacoccus	0	0	0	0	0	0	0	0	0	0	0	0	0	0	0	0	0	0	0	0	0	0	0	0	0	0	0	0	0	0	0	0	0	0	0	0	0	0	0	0	0	0	0	0	0	0	0	0
	Derxia	3.44545e-08	0	0	0	0	0	0	0	0	0	0	0	0	0	0	0	0	0	0	0	0	0	0	0	0	0	0	0	0	0	0	0	0	0	0	0	0	0	0	0	0	0	0	0	0	0	0	0
	Desemzia	1.63015e-07	0	0	0	0	0	0	0	0	0	0	0	0	0	0	0	0	0	0	0	0	0	0	0	0	0	0	0	0	0	0	0	0	0	0	0	0	0	0	0	0	0	0	0	0	0	0	0
	Desulfitibacter	2.10421e-08	0	0	0	0	0	0	0	0	0	0	0	0	0	0	0	0	0	0	0	0	0	0	0	0	0	0	0	0	0	0	0	0	0	0	0	0	0	0	0	0	0	0	0	0	0	0	0
	Desulfitobacterium	0	0	0	0	0	0	0	0	0	0	0	0	0	0	0	0	0	0	0	0	0	0	0	0	0	0	0	0	0	0	0	0	0	0	0	0	0	0	0	0	0	0	0	0	0	0	0	0
	Desulfobacterium	5.59354e-09	0	0	0	0	0	0	0	0	0	0	0	0	0	0	0	0	0	0	0	0	0	0	0	0	0	0	0	0	0	0	0	0	0	0	0	0	0	0	0	0	0	0	0	0	0	0	0
	Desulfobulbus	0	0	0	0	0	0	0	0	0	0	0	0	0	0	0	0	0	0	0	0	0	0	0	0	0	0	0	0	0	0	0	0	0	0	0	0	0	0	0	0	0	0	0	0	0	0	0	0
	Desulfonispora	0	0	0	0	0	0	0	0	0	0	0	0	0	0	0	0	0	0	0	0	0	0	0	0	0	0	0	0	0	0	0	0	0	0	0	0	0	0	0	0	0	0	0	0	0	0	0	0
	Desulfosporosinus	4.91705e-07	0	0	0	0	0	0	0	0	0	0	0	0	0	0	0	0	0	0	0	0	0	0	0	0	0	0	0	0	0	0	0	0	0	0	0	0	0	0	0	0	0	0	0	0	0	0	0
	Desulfotomaculum	4.98288e-07	0	0	0	0	0	0	0	0	0	0	0	0	0	0	0	0	0	0	0	0	0	0	0	0	0	0	0	0	0	0	0	0	0	0	0	0	0	0	0	0	0	0	0	0	0	0	0
	Desulfovibrio	0.00120792	0	0	0	0	0	0	0	0	0	0	0	0	0	0	0	0	0	0	0	0	0.000942685	0	0	0	0.0021449	0	0	0.00156756	0.0934531	0.00323715	0.000980414	0	0	0	0	0	0.000431452	0	0	0	0	0	0	0.00549199	0.00162602	0	0.00147549
	Desulfovirga	1.63267e-08	0	0	0	0	0	0	0	0	0	0	0	0	0	0	0	0	0	0	0	0	0	0	0	0	0	0	0	0	0	0	0	0	0	0	0	0	0	0	0	0	0	0	0	0	0	0	0
	Desulfuribacillus	1.37732e-08	0	0	0	0	0	0	0	0	0	0	0	0	0	0	0	0	0	0	0	0	0	0	0	0	0	0	0	0	0	0	0	0	0	0	0	0	0	0	0	0	0	0	0	0	0	0	0
	Desulfurispora	0	0	0	0	0	0	0	0	0	0	0	0	0	0	0	0	0	0	0	0	0	0	0	0	0	0	0	0	0	0	0	0	0	0	0	0	0	0	0	0	0	0	0	0	0	0	0	0
	Desulfurivibrio	9.43388e-09	0	0	0	0	0	0	0	0	0	0	0	0	0	0	0	0	0	0	0	0	0	0	0	0	0	0	0	0	0	0	0	0	0	0	0	0	0	0	0	0	0	0	0	0	0	0	0
	Desulfuromusa	1.42765e-08	0	0	0	0	0	0	0	0	0	0	0	0	0	0	0	0	0	0	0	0	0	0	0	0	0	0	0	0.00039189	0	0	0	0	0	0	0	0	0	0	0	0	0	0	0	0	0	0	0
	Dethiobacter	0	0	0	0	0	0	0	0	0	0	0	0	0	0	0	0	0	0	0	0	0	0	0	0	0	0	0	0	0	0	0	0	0	0	0	0	0	0	0	0	0	0	0	0	0	0	0	0
	Dethiosulfatibacter	2.45889e-08	0	0	0	0	0	0	0	0	0	0	0	0	0	0	0	0	0	0	0	0	0	0	0	0	0	0	0	0	0	0	0	0	0	0	0	0	0	0	0	0	0	0	0	0	0	0	0
	Devosia	1.53287e-06	0	0	0	0	0	0	0	0	0	0	0	0	0	0	0	0	0	0	0	0	0	0	0	0	0	0	0	0	0	0	0	0	0	0	0	0	0	0	0	0	0	0	0	0	0	0	0
	Dialister	1.86855e-05	0	0	0	0	0	0	0	0	0	0	0	0	0	0	0	0	0	0	0	0	0	0	0	0	0	0	0.135732	0	0	0	0	0	0	0	0	0	0	0	0	0	0	0	0	0	0	0	0
	Diaphorobacter	0	0	0	0	0	0	0	0	0	0	0	0	0	0	0	0	0	0	0	0	0	0	0	0	0	0	0	0	0	0	0	0	0	0	0	0	0	0	0	0	0	0	0	0	0	0	0	0
	Dickeya	3.75623e-08	0	0	0	0	0	0	0	0	0	0	0	0	0	0	0	0	0	0	0	0	0	0	0	0	0	0	0	0	0	0	0	0	0	0	0	0	0	0	0	0	0	0	0	0	0	0	0
	Dielma	3.1951e-06	0	0	0	0	0	0	0	0	0	0	0	0	0	0	0	0	0	0	0	0	0	0	0	0	0	0	0	0	0	0	0	0	0	0	0	0	0	0	0	0	0	0	0	0	0	0	0
	Dietzia	0.00134351	0	0	0	0	0	0	0	0	0	0	0	0	0.000255544	0	0	0.000286249	0	0	0	0	0	0	0	0	0	0	0	0	0	0	0	0	0	0	0	0	0	0	0	0	0	0	0	0	0	0	0
	Dinghuibacter	1.85984e-07	0	0	0	0	0	0	0	0	0	0	0	0	0	0	0	0	0	0	0	0	0	0	0	0	0	0	0	0	0	0	0	0	0	0	0	0	0	0	0	0	0	0	0	0	0	0	0
	Dokdonella	0	0	0	0	0	0	0	0	0	0	0	0	0	0	0	0	0	0	0	0	0	0	0	0	0	0	0	0	0	0	0	0	0	0	0	0	0	0	0	0	0	0	0	0	0	0	0	0
	Dolosicoccus	3.70164e-08	0	0	0	0	0	0	0	0	0	0	0	0	0	0	0	0	0	0	0	0	0	0	0	0	0	0	0	0	0	0	0	0	0	0	0	0	0	0	0	0	0	0	0	0	0	0	0
	Dolosigranulum	7.12675e-06	0	0	0	0	0	0	0	0	0	0	0	0	0	0	0	0	0	0	0	0	0	0	0	0	0	0	0	0	0	0	0	0	0	0	0	0	0	0	0	0	0	0	0	0	0	0	0
	Dongia	1.36162e-08	0	0	0	0	0	0	0	0	0	0	0	0	0	0	0	0	0	0	0	0	0	0	0	0	0	0	0	0	0	0	0	0	0	0	0	0	0	0	0	0	0	0	0	0	0	0	0
	Dorea	1.17537e-05	0	0	0	0	0	0	0	0	0	0	0	0	0	0	0	0	0	0	0	0	0.000942685	0	0.00059734	0	0	0.00329652	0.00282776	0.000783781	0.000925279	0.000359683	0.000980414	0	0.000383733	0.00113256	0.000821573	0.00134381	0.00302016	0	0	0	0.000965216	0.00651419	0.00123075	0	0.00162602	0	0
	Draconibacterium	2.89187e-08	0	0	0	0	0	0	0	0	0	0	0	0	0	0	0	0	0	0	0	0	0	0	0	0	0	0	0	0	0	0	0	0	0	0	0	0	0	0	0	0	0	0	0	0	0	0	0
	Dubosiella	3.38439e-07	0	0	0	0	0	0	0	0	0	0	0	0	0	0	0	0	0	0	0	0	0	0	0	0	0	0	0	0	0	0	0	0	0	0	0	0	0	0	0	0	0	0	0	0	0	0	0
	Duganella	2.51369e-06	0	0	0	0	0	0	0	0	0	0	0	0	0	0	0	0	0	0	0	0	0	0	0	0	0	0	0	0	0	0	0	0	0	0	0	0	0	0	0	0	0	0	0	0	0	0	0
	Dyadobacter	2.81072e-08	0	0	0	0	0	0	0	0	0	0	0	0	0	0	0	0	0	0	0	0	0	0	0	0	0	0	0	0	0	0	0	0	0	0	0	0	0	0	0	0	0	0	0	0	0	0	0
	Dyella	0	0	0	0	0	0	0	0	0	0	0	0	0	0	0	0	0	0	0	0	0	0	0	0	0	0	0	0	0	0	0	0	0	0	0	0	0	0	0	0	0	0	0	0	0	0	0	0
	Dysgonomonas	8.94319e-07	0	0	0	0	0	0	0	0	0	0	0	0	0	0	0	0	0	0	0	0	0	0	0	0	0	0	0	0	0	0	0	0	0	0	0	0	0	0	0	0	0	0	0	0	0	0	0
	Effusibacillus	1.06653e-05	0	0	0	0	0	0	0	0	0	0	0	0	0	0	0	0	0	0	0	0	0	0	0	0	0	0	0	0	0	0	0	0	0	0	0	0.000671903	0	0	0	0	0	0	0	0	0	0	0
	Eggerthella	1.69091e-06	0	0	0	0	0	0	0	0	0	0	0	0	0	0	0	0	0	0	0	0	0	0	0	0	0	0	0	0	0	0	0	0	0	0	0	0	0	0	0	0	0	0	0	0	0	0	0
	Egibacter	0	0	0	0	0	0	0	0	0	0	0	0	0	0	0	0	0	0	0	0	0	0	0	0	0	0	0	0	0	0	0	0	0	0	0	0	0	0	0	0	0	0	0	0	0	0	0	0
	Egicoccus	0	0	0	0	0	0	0	0	0	0	0	0	0	0	0	0	0	0	0	0	0	0	0	0	0	0	0	0	0	0	0	0	0	0	0	0	0	0	0	0	0	0	0	0	0	0	0	0
	Eisenbergiella	0.0965513	0.136312	0.00172374	0.000983714	0.00196575	0	14.1463	13.5728	12.3599	5.71489	10.8402	3.29891	7.49132	7.24262	5.0278	2.67735	2.88224	0.204504	0.50832	1.16072	1.7332	1.22172	0.897079	0.900191	0.65483	0.531935	0.663425	1.01988	1.54993	1.30927	1.94733	1.29807	0.880075	0.628171	0.578738	0.370529	1.01323	1.42293	0.277334	0.76818	2.9529	0.617739	1.33867	0.622761	2.03341	1.47805	0.843271	1.09727
	Elioraea	0	0	0	0	0	0	0	0	0	0	0	0	0	0	0	0	0	0	0	0	0	0	0	0	0	0	0	0	0	0	0	0	0	0	0	0	0	0	0	0	0	0	0	0	0	0	0	0
	Elizabethkingia	0	0	0	0	0	0	0	0	0	0	0	0	0	0	0	0	0	0	0	0	0	0	0	0	0	0	0	0	0	0	0	0	0	0	0	0	0	0	0	0	0	0	0	0	0	0	0	0
	Elusimicrobium	0.00198803	0	0	0	0	0	0	0	0	0	0	0	0	0	0	0	0	0	0	0	0	0	0	0	0	0	0	0	0	0	0	0	0	0	0	0	0	0	0	0	0	0	0	0	0	0	0	0
	Empedobacter	0	0	0	0	0	0	0	0	0	0	0	0	0	0	0	0	0	0	0	0	0	0	0	0	0	0	0	0	0	0	0	0	0	0	0	0	0	0	0	0	0	0	0	0	0	0	0	0
	Emticicia	8.40689e-08	0	0	0	0	0	0	0	0	0	0	0	0	0	0	0	0	0	0	0	0	0	0	0	0	0	0	0	0	0	0	0	0	0	0	0	0	0	0	0	0	0	0	0	0	0	0	0
	Endobacter	0	0	0	0	0	0	0	0	0	0	0	0	0	0	0	0	0	0	0	0	0	0	0	0	0	0	0	0	0	0	0	0	0	0	0	0	0	0	0	0	0	0	0	0	0	0	0	0
	Enhydrobacter	4.74437e-07	0	0	0	0	0	0	0	0	0	0	0	0	0	0	0	0	0	0	0	0	0	0	0	0	0	0	0	0	0	0	0	0	0	0	0	0	0	0	0	0	0	0	0	0	0	0	0
	Enorma	0.000856727	0	0	0	0	0	0	0	0	0	0	0	0	0	0	0	0	0	0	0	0	0	0	0	0	0	0	0	0	0	0	0	0	0	0	0	0	0	0	0	0	0	0	0	0	0	0	0
	Enteractinococcus	8.56998e-06	0	0	0	0	0	0	0	0	0	0	0	0	0	0	0	0	0	0	0	0	0	0	0	0	0	0	0	0	0	0	0	0	0	0	0	0	0	0	0	0	0	0	0	0	0	0	0
	Enterobacter	0.00208414	20.6598	0.0310274	28.0152	5.89136	2.53068	0	0	0.00212736	0	0	0	0	0.000255544	0	0	0	0	0	0	0	0	0	0	0	0	0	0	0	0	0	0	0	0	0	0	0	0	0	0	0	0	0	0	0	0	0	0
	Enterococcus	0.0236777	21.7557	44.7052	16.1732	38.8256	1.42627	0.00764007	0.0160798	0.00850943	0.0041016	0.0190305	0.00390557	0.000992293	0.00102218	0.00194449	0.0930828	0.295981	0.110565	0.0303474	0.199521	0.516308	0	0	0	0	0	0.000824131	0	0.00587836	0	0	0	0	0	0	0.00328629	0	0	0	0	0	0	0	0	0	0	0	0
	Enterorhabdus	4.29281e-05	0	0	0	0	0	0	0	0	0	0	0	0	0	0	0	0	0	0	0	0	0.000471342	0	0	0	0	0.00164826	0	0	0.000925279	0	0	0	0	0	0	0	0.000431452	0	0	0	0	0	0	0	0.00162602	0	0
	Epulopiscium	0.000120124	0	0	0	0	0	0	0	0	0	0	0	0	0	0	0	0	0	0	0	0	0	0	0	0	0	0	0	0.00039189	0	0	0	0	0	0	0	0	0	0	0	0	0	0	0	0	0	0	0
	Ercella	7.17874e-07	0	0	0	0	0	0	0	0	0	0	0	0	0	0	0	0	0	0	0	0	0	0	0	0	0	0	0	0	0	0.000359683	0	0	0	0	0	0	0	0	0	0	0	0	0	0	0	0	0
	Eremococcus	8.45168e-07	0	0	0	0	0	0	0	0	0	0	0	0	0	0	0	0	0	0	0	0	0	0	0	0	0	0	0	0	0	0	0	0	0	0	0	0	0	0	0	0	0	0	0	0	0	0	0
	Erwinia	0	0	0	0	0	0	0	0	0	0	0	0	0	0	0	0	0	0	0	0	0	0	0	0	0	0	0	0	0	0	0	0	0	0	0	0	0	0	0	0	0	0	0	0	0	0	0	0
	Erysipelatoclostridium	0.003561	0	0	0	0.0147431	0	0.0122241	0.0847843	0.0638207	0.295315	0.294973	0.0937337	0.0749181	0.0879071	0.0712979	0.127376	0.104481	0.034084	0.0951276	0.0819086	0.0649444	0.0650452	0.0119213	0.0522672	0.0113452	0	0.0214274	0.146101	0.0192026	0.0425628	0.0219407	0.0147062	0.0561952	0.0207216	0.00113256	0.0246472	0.034267	0.0888791	0	0.0307272	0.0177886	0.0463304	0.778445	0.00123075	0.002746	0.00650407	0	0.046232
	Erysipelothrix	4.19228e-05	0	0	0	0	0	0	0	0	0	0	0.00130186	0	0	0	0	0	0	0	0.000700073	0	0	0	0	0	0	0	0	0	0	0	0	0	0	0	0	0	0	0	0	0	0	0	0	0	0	0	0
	Erythrobacter	0	0	0	0	0	0	0	0	0	0	0	0	0	0	0	0	0	0	0	0	0	0	0	0	0	0	0	0	0	0	0	0	0	0	0	0	0	0	0	0	0	0	0	0	0	0	0	0
	Escherichia	7.27419e-05	0	0	0	0	0.516766	0.00305603	0	0.00212736	0.0041016	0	0	0.00446532	0.000255544	0.00259265	0	0.00114499	0	0	0	0.000811805	0	0	0.00029867	0	0	0	0	0	0	0	0	0	0	0	0	0.000671903	0	0	0	0	0	0	0	0	0	0	0
	Ethanoligenens	0	0	0	0	0	0	0	0	0	0	0	0	0	0	0	0	0	0	0	0	0	0	0	0	0	0	0	0	0	0	0	0	0	0	0	0	0	0	0	0	0	0	0	0	0	0	0	0
	Eubacterium	1.71026e-06	0	0	0	0	0	0	0	0	0	0	0	0	0	0	0	0	0	0	0	0	0	0	0	0	0	0	0	0	0	0	0	0	0	0	0	0	0	0	0	0	0	0	0	0	0	0	0
	Exiguobacterium	4.19721e-07	0	0	0	0	0	0	0	0	0	0	0	0	0	0	0	0	0	0	0	0	0	0	0	0	0	0	0	0	0	0	0	0	0	0	0	0	0	0	0	0	0	0	0	0	0	0	0
	Ezakiella	0	0	0	0	0	0	0	0	0	0	0	0	0	0	0	0	0	0	0	0	0	0	0	0	0	0	0	0	0	0	0	0	0	0	0	0	0	0	0	0	0	0	0	0	0	0	0	0
	Facklamia	0.000650574	0	0	0	0	0	0	0	0	0	0	0	0	0.00102218	0	0	0	0	0	0	0	0	0	0	0	0	0	0	0	0	0	0	0	0	0	0	0	0	0	0	0	0	0	0	0	0	0	0
	Faecesibacterium	0.11038	0	0	0	0.00589726	0	1.14295	4.93357	3.88456	6.25494	5.8947	5.06292	1.32173	1.25958	0.904187	1.47034	1.36254	0.936894	0.941938	1.04871	1.88258	12.2813	8.88079	17.1404	16.6324	33.2052	9.4878	27.3538	17.907	20.8715	28.2995	18.2563	19.0111	14.8501	5.42496	29.8329	29.0141	30.4911	16.866	27.3242	25.4605	34.8482	9.97322	36.1952	16.9222	25.7593	18.8586	37.1465
	Faecesibaculum	3.91568e-07	0	0	0	0	0	0	0	0	0	0	0	0	0	0	0	0	0	0	0	0	0	0	0	0	0	0.000824131	0	0	0.000925279	0	0	0	0	0	0	0	0	0	0	0	0	0	0	0	0.000813008	0	0
	Faecesicoccus	7.40216e-06	0	0	0	0	0	0	0	0	0	0	0	0	0	0	0	0	0	0	0	0	0	0	0	0	0	0	0	0	0	0	0	0	0	0	0	0	0	0	0	0	0	0	0	0	0	0	0
	Faecesitalea	1.68954e-05	0	0	0	0	0	0	0	0	0	0	0	0	0	0	0	0	0	0	0	0	0	0	0	0	0	0	0	0	0	0	0	0	0	0	0	0	0.000431452	0	0	0	0	0	0	0	0	0	0
	Falcatimonas	0	0	0	0	0	0	0	0	0	0	0	0	0	0	0	0	0	0	0	0	0	0	0	0	0	0	0	0	0	0	0	0	0	0	0	0	0	0	0	0	0	0	0	0	0	0	0	0
	Falsochrobactrum	1.3804e-08	0	0	0	0	0	0	0	0	0	0	0	0	0	0	0	0	0	0	0	0	0	0	0	0	0	0	0	0	0	0	0	0	0	0	0	0	0	0	0	0	0	0	0	0	0	0	0
	Fastidiosipila	7.99427e-05	0	0	0	0	0	0	0	0	0	0	0	0	0	0	0	0	0	0	0	0	0	0	0.00029867	0	0	0	0	0.00039189	0	0	0	0	0	0	0	0	0.000431452	0	0	0	0	0	0	0	0	0	0
	Fermentimonas	9.63786e-07	0	0	0	0	0	0	0	0	0	0	0	0	0	0	0	0	0	0	0	0	0	0	0	0	0	0	0	0	0	0	0	0	0	0	0	0	0	0	0	0	0	0	0	0	0	0	0
	Ferruginibacter	2.55036e-08	0	0	0	0	0	0	0	0	0	0	0	0	0	0	0	0	0	0	0.000700073	0	0	0	0	0	0	0	0	0	0	0	0	0	0	0	0	0	0	0	0	0	0	0	0	0	0	0	0
	Fervidobacterium	0	0	0	0	0	0	0	0	0	0	0	0	0	0	0	0	0	0	0	0	0	0	0	0	0	0	0	0	0	0	0	0	0	0	0	0	0	0	0	0	0	0	0	0	0	0	0	0
	Fibrella	5.10542e-08	0	0	0	0	0	0	0	0	0	0	0	0	0	0	0	0	0	0	0	0	0	0	0	0	0	0	0	0	0	0	0	0	0	0	0	0	0	0	0	0	0	0	0	0	0	0	0
	Fibrobacter	0.000175655	0	0	0	0	0	0	0	0	0	0	0	0	0	0	0	0	0	0	0	0	0.000942685	0	0	0	0	0.00988957	0	0.00195945	0.000925279	0	0	0	0	0.00113256	0	0.000671903	0	0	0	0	0.000321739	0	0	0	0	0	0
	Filifactor	0	0	0	0	0	0	0	0	0	0	0	0	0	0	0	0	0	0	0	0	0	0	0	0	0	0	0	0	0	0	0	0	0	0	0	0	0	0	0	0	0	0	0	0	0	0	0	0
	Filimonas	0	0	0	0	0	0	0	0	0	0	0	0	0	0	0	0	0	0	0	0	0	0	0	0	0	0	0	0	0	0	0	0	0	0	0	0	0	0	0	0	0	0	0	0	0	0	0	0
	Filomicrobium	0	0	0	0	0	0	0	0	0	0	0	0	0	0	0	0	0	0	0	0	0	0	0	0	0	0	0	0	0	0	0	0	0	0	0	0	0	0	0	0	0	0	0	0	0	0	0	0
	Fimbriiglobus	3.57522e-08	0	0	0	0	0	0	0	0	0	0	0	0	0	0	0	0	0	0	0	0	0	0	0	0	0	0	0	0	0	0	0	0	0	0	0	0	0	0	0	0	0	0	0	0	0	0	0
	Fimbriimonas	6.02611e-08	0	0	0	0	0	0	0	0	0	0	0	0	0	0	0	0	0	0	0	0	0	0	0	0	0	0	0	0	0	0	0	0	0	0	0	0	0	0	0	0	0	0	0	0	0	0	0
	Finegoldia	2.72348e-06	0	0	0	0	0	0	0	0	0	0	0	0	0	0	0	0	0	0	0	0	0	0	0	0	0	0	0	0	0	0	0	0	0	0	0	0	0	0	0	0	0	0	0	0.001373	0	0	0
	Flaviaesturariibacter	4.52158e-08	0	0	0	0	0	0	0	0	0	0	0	0	0	0	0	0	0	0	0	0	0	0	0	0	0	0	0	0	0	0	0	0	0	0	0	0	0	0	0	0	0	0	0	0	0	0	0
	Flaviflexus	1.61964e-05	0	0	0	0	0	0	0	0	0	0	0	0	0	0	0	0	0	0	0	0	0	0	0	0	0	0	0	0	0	0	0	0	0	0	0	0	0	0	0	0	0	0	0	0	0	0	0
	Flavisolibacter	8.24212e-07	0	0	0	0	0	0	0	0	0	0	0	0	0	0	0	0	0	0	0	0	0	0	0	0	0	0	0	0	0	0	0	0	0	0	0	0	0	0	0	0	0	0	0	0	0	0	0
	Flavitalea	2.09474e-07	0	0	0	0	0	0	0	0	0	0	0	0	0	0	0	0	0	0	0	0	0	0	0	0	0	0	0	0	0	0	0	0	0	0	0	0	0	0	0	0	0	0	0	0	0	0	0
	Flavobacterium	7.65509e-06	0	0.0103425	0	0	0	0	0	0	0	0	0	0.000248073	0	0	0	0	0	0	0	0	0	0	0	0	0	0	0	0	0	0	0	0	0	0	0	0	0	0	0	0	0	0	0	0	0	0	0
	Flavonifractor	0.00954174	0	0	0	0	0	0	0	0.0574387	0.006836	0.00713644	0.00130186	0	0	0	0.00122477	0.000286249	0	0.000583605	0	0.000811805	0.182881	0.0149016	0.0448005	0.0319084	0.165157	0.188726	0.0678662	0.0595674	0.144343	0.0471185	0.040197	0.0171443	0.0610136	0.0498326	0.0197177	0.0537522	0.0875847	0.0513581	0.0153636	0.0114355	0.0189826	0.0130284	0.0295381	0.0878719	0.197561	0.076661	0.0127876
	Flexibacter	2.92792e-08	0	0	0	0	0	0	0	0	0	0	0	0	0	0	0	0	0	0	0	0	0	0	0	0	0	0	0	0	0	0	0	0	0	0	0	0	0	0	0	0	0	0	0	0	0	0	0
	Fluviicola	4.94852e-08	0	0	0	0	0	0	0	0	0	0	0	0	0	0	0	0	0	0	0	0	0	0	0	0	0	0	0	0	0	0	0	0	0	0	0	0	0	0	0	0	0	0	0	0	0	0	0
	Fodinicola	9.17163e-08	0	0	0	0	0	0	0	0	0	0	0	0	0	0	0	0	0	0	0	0	0	0	0	0	0	0	0	0	0	0	0	0	0	0	0	0	0	0	0	0	0	0	0	0	0	0	0
	Fontibacillus	5.84668e-06	0	0	0	0	0	0	0	0	0	0	0	0	0	0	0	0	0	0	0	0	0	0	0	0	0	0	0	0	0	0	0	0	0	0	0	0	0	0	0	0	0	0	0	0	0	0	0
	Fonticella	1.06951e-07	0	0	0	0	0	0	0	0	0	0	0	0	0	0	0	0	0	0	0	0	0	0	0	0	0	0	0	0	0	0	0	0	0	0	0	0	0	0	0	0	0	0	0	0	0	0	0
	Fournierella	0.000976562	0	0	0	0.000982876	0	0	0.0014618	0.0531839	0.890047	0.00237881	0.67957	0.02704	0.00178881	0	0.0153097	0.0111637	0.0199516	0.00992128	0.0721075	0.40022	0	0.0864296	0.221912	0.0545987	0.0021449	0.012362	0.0584403	0.129716	0.449685	0.112581	0.0490207	0	0.585193	0.00113256	0.630146	0.253307	0.076367	0	0.038409	0.00635306	0.0334608	0	0.461532	0.012357	0.186179	0	0.0624624
	Franconibacter	6.26929e-08	0	0	0	0	0	0	0	0	0	0	0	0	0	0	0	0	0	0	0	0	0	0	0	0	0	0	0	0	0	0	0	0	0	0	0	0	0	0	0	0	0	0	0	0	0	0	0
	Fretibacterium	1.80335e-06	0	0	0	0	0	0	0	0	0	0	0	0	0	0	0	0	0	0	0	0	0	0	0	0	0	0	0	0	0	0	0	0	0	0	0	0	0	0	0	0	0	0	0	0	0	0	0
	Friedmanniella	1.25861e-07	0	0	0	0	0	0	0	0	0	0	0	0	0	0	0	0	0	0	0	0	0	0	0	0	0	0	0	0	0	0	0	0	0	0	0	0	0	0	0	0	0	0	0	0	0	0	0
	Fuchsiella	0	0	0	0	0	0	0	0	0	0	0	0	0	0	0	0	0	0	0	0	0	0	0	0	0	0	0	0	0	0	0	0	0	0	0	0	0	0	0	0	0	0	0	0	0	0	0	0
	Fusibacter	9.31361e-07	0	0	0	0	0	0	0	0	0	0	0	0	0	0	0	0	0	0	0	0	0	0	0	0	0	0	0	0	0	0	0.000490207	0	0	0	0	0	0	0	0	0	0	0	0	0	0	0	0
	Fusicatenibacter	0.00247461	0.0126382	0	0.0226254	0	0	0.0152801	0.00877079	0.37016	0.257033	0.0142729	0.518139	0.00446532	0.000766632	0.0142596	0.0122477	0.00343498	0.0133011	0.0128393	0.028703	0.122583	0.0890837	0.0774886	0.0403204	0.0272994	0.349619	0.765205	0.187575	0.268445	0.941934	0.21545	0.106865	0.279071	0.290486	0.14157	0.0714768	0.0322513	0.0323589	0	0.0076818	0.148662	0.126765	0.148198	1.03014	0.439359	0.142276	0.076661	0.0142631
	Fusobacterium	0.00215792	0	0	0	0	0	0	0	0	0	0	0	0	0	0	0	0	0	0	0	0	0	0	0	0	0	0	0	0	0	0	0	0	0	0	0	0	0	0	0	0	0	0	0	0	0	0	0
	Gaiella	1.96213e-07	0	0	0	0	0	0	0	0	0	0	0	0	0	0	0	0	0	0	0	0	0	0	0	0	0	0	0	0	0	0	0	0	0	0	0	0	0	0	0	0	0	0	0	0	0	0	0
	Galbibacter	0	0	0	0	0	0	0	0	0	0	0	0	0	0	0	0	0	0	0	0	0	0	0	0	0	0	0	0	0	0	0	0	0	0	0	0	0	0	0	0	0	0	0	0	0	0	0	0
	Gallibacterium	0.000129535	0	0	0	0	0	0	0	0	0	0	0	0	0	0	0	0	0	0	0	0	0	0	0	0	0	0	0	0	0	0	0	0	0	0	0	0	0	0	0	0	0	0	0	0	0	0	0
	Gallicola	5.06521e-06	0	0	0	0	0	0	0	0	0	0	0	0	0	0	0	0	0	0	0	0	0	0	0	0	0	0	0	0	0	0	0	0	0	0	0	0	0	0	0	0	0	0	0	0	0	0	0
	Gallionella	2.50926e-08	0	0	0	0	0	0	0	0	0	0	0	0	0	0	0	0	0	0	0	0	0	0	0	0	0	0	0	0	0	0	0	0	0	0	0	0	0	0	0	0	0	0	0	0	0	0	0
	Garciella	3.26917e-07	0	0	0	0	0	0	0	0	0	0	0	0	0	0	0	0	0	0	0	0	0	0	0	0	0	0	0	0	0	0	0	0	0	0	0	0	0	0	0	0	0	0	0	0	0	0	0
	Gardnerella	0	0	0	0	0	0	0	0	0	0	0	0	0	0	0	0	0	0	0	0	0	0	0	0	0	0	0	0	0	0	0	0	0	0	0	0	0	0	0	0	0	0	0	0	0	0	0	0
	Garicola	8.47153e-08	0	0	0	0	0	0	0	0	0	0	0	0	0	0	0	0	0	0	0	0	0	0	0	0	0	0	0	0	0	0	0	0	0	0	0	0	0	0	0	0	0	0	0	0	0	0	0
	Gemella	1.04586e-05	0	0	0	0	0	0	0	0	0	0	0	0	0	0	0	0	0	0	0	0	0	0	0	0	0	0	0	0	0	0	0	0	0	0	0	0	0	0	0	0	0	0	0	0	0	0	0
	Gemmata	2.48488e-07	0	0	0	0	0	0	0	0	0	0	0	0	0	0	0	0	0	0	0	0	0	0	0	0	0	0	0	0	0	0	0	0	0	0	0	0	0	0	0	0	0	0	0	0	0	0	0
	Gemmatimonas	1.22928e-06	0	0	0	0	0	0	0	0	0	0	0	0	0	0	0	0	0	0	0	0	0	0	0	0	0	0	0	0	0	0	0	0	0	0	0	0	0	0	0	0	0	0	0	0	0	0	0
	Gemmatirosa	8.08589e-07	0	0	0	0	0	0	0	0	0	0	0	0	0	0	0	0	0	0	0	0	0	0	0	0	0	0	0	0	0	0	0	0	0	0	0	0	0	0	0	0	0	0	0	0	0	0	0
	Gemmobacter	8.45895e-09	0	0	0	0	0	0	0	0	0	0	0	0	0	0	0	0	0	0	0	0	0	0	0	0	0	0	0	0	0	0	0	0	0	0	0	0	0	0	0	0	0	0	0	0	0	0	0
	Geoalkalibacter	0	0	0	0	0	0	0	0	0	0	0	0	0	0	0	0	0	0	0	0	0	0	0	0	0	0	0	0	0	0	0	0	0	0	0	0	0	0	0	0	0	0	0	0	0	0	0	0
	Geobacillus	8.45895e-09	0	0	0	0	0	0	0	0	0	0	0	0	0	0	0	0	0	0	0	0	0	0	0	0	0	0	0	0	0	0	0	0	0	0	0	0	0	0	0	0	0	0	0	0	0	0	0
	Geobacter	4.898e-08	0	0	0	0	0	0	0	0	0	0	0	0	0	0	0	0	0	0	0	0	0	0	0	0	0	0	0	0	0	0	0	0	0	0	0	0	0	0	0	0	0	0	0	0	0	0	0
	Geodermatophilus	2.31425e-06	0	0	0	0	0	0	0	0	0	0	0	0	0	0	0	0	0	0	0	0	0	0	0	0	0	0	0	0	0	0	0	0	0	0	0	0	0	0	0	0	0	0	0	0	0	0	0
	Georgenia	1.91476e-07	0	0	0	0	0	0	0	0	0	0	0	0	0	0	0	0	0	0	0	0	0	0	0	0	0	0	0	0	0	0	0	0	0	0	0	0	0	0	0	0	0	0	0	0	0	0	0
	Geothrix	1.31844e-07	0	0	0	0	0	0	0	0	0	0	0	0	0	0	0	0	0	0	0	0	0	0	0	0	0	0	0	0	0	0	0	0	0	0	0	0	0	0	0	0	0	0	0	0	0	0	0
	Gillisia	0	0	0	0	0	0	0	0	0	0	0	0	0	0	0	0	0	0	0	0	0	0	0	0	0	0	0	0	0	0	0	0	0	0	0	0	0	0	0	0	0	0	0	0	0	0	0	0
	Glaciecola	0.000239786	0	0	0	0	0	0	0	0	0	0	0	0	0	0	0	0	0	0	0	0	0	0	0	0.000354537	0	0	0	0	0	0	0	0	0	0	0	0	0	0	0	0	0	0	0	0	0	0	0
	Globicatella	7.44388e-06	0	0	0	0	0	0	0	0	0	0	0	0	0	0	0	0	0	0	0	0	0	0	0	0	0	0	0	0	0	0	0	0	0	0	0	0	0	0	0	0	0	0	0	0	0	0	0
	Glutamicibacter	6.56667e-06	0	0	0	0	0	0	0	0	0	0	0	0	0	0	0	0	0	0	0	0	0	0	0	0	0	0	0	0	0	0	0	0	0	0	0	0	0	0	0	0	0	0	0	0	0	0	0
	Glycomyces	5.48884e-06	0	0	0	0	0	0	0	0	0	0	0	0	0	0	0	0	0	0	0	0	0	0	0	0	0	0	0	0	0	0	0	0	0	0	0	0	0	0	0	0	0	0	0	0	0	0	0
	Gordonia	3.07317e-06	0	0	0	0	0	0	0	0	0	0	0	0	0	0	0	0	0	0	0	0	0	0	0	0	0	0	0	0	0	0	0	0	0	0	0	0	0	0	0	0	0	0	0	0	0	0	0
	Gordonibacter	0.000165346	0	0	0	0	0	0	0.00877079	0.0170189	0.0041016	0.00951525	0.0559799	0.00446532	0.00485533	0.00842612	0.00306193	0.00915996	0.0124697	0.00466884	0.00700073	0.0438375	0	0	0	0	0	0.000824131	0	0.000783781	0.00185056	0.000359683	0.00441186	0	0	0	0	0	0	0	0	0.00254122	0	0	0	0	0.00406504	0	0
	Gottschalkia	2.6868e-05	0	0	0	0	0	0	0	0	0	0	0	0	0	0	0	0	0	0	0	0	0	0	0	0	0	0	0	0	0	0	0	0	0	0	0	0	0	0	0	0	0	0	0	0	0	0	0
	Gracilibacillus	0	0	0	0	0	0	0	0	0	0	0	0	0	0	0	0	0	0	0	0	0	0	0	0	0	0	0	0	0	0	0	0	0	0	0	0	0	0	0	0	0	0	0	0	0	0	0	0
	Granulicatella	7.87397e-05	0	0	0	0	0	0	0	0	0	0	0	0	0	0	0	0	0	0	0	0	0	0	0	0	0	0	0	0	0	0	0	0	0	0	0	0	0	0	0	0	0	0	0	0	0	0	0
	Granulicella	0	0	0	0	0	0	0	0	0	0	0	0	0	0	0	0	0	0	0	0	0	0	0	0	0	0	0	0	0	0	0	0	0	0	0	0	0	0	0	0	0	0	0	0	0	0	0	0
	Granulosicoccus	0	0	0	0	0	0	0	0	0	0	0	0	0	0	0	0	0	0	0	0	0	0	0	0	0	0	0	0	0	0	0	0	0	0	0	0	0	0	0	0	0	0	0	0	0	0	0	0
	Guggenheimella	1.6565e-07	0	0	0	0	0	0	0	0	0	0	0	0	0	0	0	0	0	0	0	0	0	0	0	0	0	0	0	0	0	0	0	0	0	0	0	0	0	0	0	0	0	0	0	0	0	0	0
	Gulosibacter	6.03984e-07	0	0	0	0	0	0	0	0	0	0	0	0	0	0	0	0	0	0	0	0	0	0	0	0	0	0	0	0	0	0	0	0	0	0	0	0	0	0	0	0	0	0	0	0	0	0	0
	Haematomicrobium	2.91743e-06	0	0	0	0	0	0	0	0	0	0	0	0	0	0	0	0	0	0	0	0	0	0	0	0	0	0	0	0	0	0	0	0	0	0	0	0	0	0	0	0	0	0	0	0	0	0	0
	Haemophilus	0.00010696	0	0	0	0	0	0	0	0	0	0	0	0	0	0	0	0	0	0	0	0	0	0	0	0	0	0	0	0	0	0	0	0	0	0	0	0	0	0	0	0	0	0	0	0	0	0	0
	Hahella	0	0	0	0	0	0	0	0	0	0	0	0	0	0	0	0	0	0	0	0	0	0	0	0	0	0	0	0	0	0	0	0	0	0	0	0	0	0	0	0	0	0	0	0	0	0	0	0
	Halalkalibacillus	1.55147e-07	0	0	0	0	0	0	0	0	0	0	0	0	0	0	0	0	0	0	0	0	0	0	0	0	0	0	0	0	0	0	0	0	0	0	0	0	0	0	0	0	0	0	0	0	0	0	0
	Haliangium	5.31806e-07	0	0	0	0	0	0	0	0	0	0	0	0	0	0	0	0	0	0	0	0	0	0	0	0	0	0	0	0	0	0	0	0	0	0	0	0	0	0	0	0	0	0	0	0	0	0	0
	Haloanella	0	0	0	0	0	0	0	0	0	0	0	0	0	0	0	0	0	0	0	0	0	0	0	0	0	0	0	0	0	0	0	0	0	0	0	0	0	0	0	0	0	0	0	0	0	0	0	0
	Halolactibacillus	3.62558e-08	0	0	0	0	0	0	0	0	0	0	0	0	0	0	0	0	0	0	0	0	0	0	0	0	0	0	0	0	0	0	0	0	0	0	0	0	0	0	0	0	0	0	0	0	0	0	0
	Halomonas	1.63603e-05	0	0	0	0	0	0	0	0	0	0	0	0	0	0	0	0	0	0	0	0	0	0	0	0	0	0	0	0	0	0	0	0	0	0	0	0	0	0	0	0	0	0	0	0	0	0	0
	Haloplasma	0	0	0	0	0	0	0	0	0	0	0	0	0	0	0	0	0	0	0	0	0	0	0	0	0	0	0	0	0	0	0	0	0	0	0	0	0	0	0	0	0	0	0	0	0	0	0	0
	Haoranjiania	0	0	0	0	0	0	0	0	0	0	0	0	0	0	0	0	0	0	0	0	0	0	0	0	0	0	0	0	0	0	0	0	0	0	0	0	0	0	0	0	0	0	0	0	0	0	0	0
	Harryflintia	5.59421e-05	0	0	0	0	0	0	0	0	0	0.00237881	0	0.00124037	0.00102218	0	0.00122477	0.00143124	0.00249395	0	0.00280029	0.00324722	0	0	0.00029867	0	0	0.00206033	0	0.00039189	0	0.000359683	0.000490207	0	0.000767466	0	0	0	0	0	0	0	0	0	0	0	0	0	0.00196732
	Hathewaya	5.19421e-08	0	0	0	0	0	0	0	0	0	0	0	0	0	0	0	0	0	0	0	0	0	0	0	0	0	0	0	0	0	0	0	0	0	0	0	0	0	0	0	0	0	0	0	0	0	0	0
	Helcococcus	1.34121e-05	0	0	0	0	0	0	0	0	0	0	0	0	0	0	0	0	0	0	0	0	0	0	0	0	0	0	0	0	0	0	0	0	0	0	0	0	0	0	0	0	0	0	0	0	0	0	0
	Helicobacter	0.00513538	0	0	0	0	0	0	0	0	0	0	0	0	0	0	0	0	0	0	0	0	0	0	0	0	0	0	0	0	0	0	0	0	0	0	0	0	0	0	0	0	0	0	0	0	0	0	0
	Heliimonas	3.6066e-08	0	0	0	0	0	0	0	0	0	0	0	0	0	0	0	0	0	0	0	0	0	0	0	0	0	0	0	0	0	0	0	0	0	0	0	0	0	0	0	0	0	0	0	0	0	0	0
	Herbinix	6.84455e-06	0	0	0	0	0	0	0	0	0	0	0	0	0	0	0	0	0	0	0	0	0.0183824	0.0035764	0.00149335	0.000709075	0	0.000824131	0.000942586	0.00039189	0.000925279	0.000719367	0.000490207	0.000952462	0.00153493	0.00113256	0.000821573	0.00201571	0	0	0	0.00381184	0	0	0.00492301	0	0	0	0
	Herpetosiphon	1.42671e-07	0	0	0	0	0	0	0	0	0	0	0	0	0	0	0	0	0	0	0	0	0	0	0	0	0	0	0	0	0	0	0	0	0	0	0	0	0	0	0	0	0	0	0	0	0	0	0
	Hirschia	2.42783e-08	0	0	0	0	0	0	0	0	0	0	0	0	0	0	0	0	0	0	0	0	0	0	0	0	0	0	0	0	0	0	0	0	0	0	0	0	0	0	0	0	0	0	0	0	0	0	0
	Holdemanella	9.8928e-07	0	0	0	0	0	0	0	0	0	0	0	0	0	0	0	0	0	0	0	0	0	0	0	0	0	0	0	0	0	0	0	0	0.000383733	0	0	0	0	0	0	0	0.000643478	0.00162855	0	0	0	0	0.00049183
	Holdemania	8.31796e-05	0	0	0	0	0	0	0	0	0	0.00475763	0.0104149	0	0	0	0.00306193	0.000858746	0.000831317	0	0.00140015	0.00568264	0.0160256	0.0518577	0.00119468	0	0	0	0.0895457	0.0043108	0	0.00395652	0	0	0	0	0.0262903	0.0718936	0.00431452	0	0	0.00127061	0.0119043	0.00162855	0	0.00411899	0.00243902	0	0
	Howardella	6.66265e-07	0	0	0	0	0	0	0	0	0	0	0	0	0	0	0	0	0	0	0	0	0	0	0	0	0	0.000412065	0	0	0	0	0	0	0	0	0	0	0	0	0	0	0	0.00162855	0	0	0	0	0
	Huakuichenia	2.58188e-07	0	0	0	0	0	0	0	0	0	0	0	0	0	0	0	0	0	0	0	0	0	0	0	0	0	0	0	0	0	0	0	0	0	0	0	0	0	0	0	0	0	0	0	0	0	0	0
	Hungatella	1.97792e-07	0	0	0	0	0	0	0	0	0	0	0	0	0	0	0	0	0	0	0	0	0	0	0	0	0	0	0	0	0	0	0	0	0	0	0	0	0	0	0	0	0	0	0	0	0	0	0
	Hydrogenibacillus	2.34393e-08	0	0	0	0	0	0	0	0	0	0	0	0	0	0	0	0	0	0	0	0	0	0	0	0	0	0	0	0	0	0	0	0	0	0	0	0	0	0	0	0	0	0	0	0	0	0	0
	Hydrogenispora	5.50581e-08	0	0	0	0	0	0	0	0	0	0	0	0	0	0	0	0	0	0	0	0	0	0	0	0	0	0	0	0	0	0	0	0	0	0	0	0	0	0	0	0	0	0	0	0	0	0	0
	Hydrogenoanaerobacterium	0.00395236	0	0	0	0	0	0	0	0	0	0	0.0104149	0.0821123	0.000511088	0.000648163	0.0863465	0.0578222	0.108071	0.0385179	0.09591	0.197269	0.0947398	0.00894099	0	0.0124088	0.379647	0	0	0.0991483	0	0.0143873	0.194122	0	0	0.00679536	0.00164315	0	0.0802501	2.68089	0.0076818	0.10419	0.190148	0	0	0.026087	0.364228	0.229983	0.0885294
	Hydrogenophilus	0	0	0	0	0	0	0	0	0	0	0	0	0	0	0	0	0	0	0	0	0	0	0	0	0	0	0	0	0	0	0	0	0	0	0	0	0	0	0	0	0	0	0	0	0	0	0	0
	Hymenobacter	9.12909e-06	0	0	0	0	0	0	0	0	0	0	0	0	0	0	0	0	0	0	0	0	0	0	0	0	0	0	0	0	0	0	0	0	0	0	0	0	0	0	0	0	0	0	0	0	0	0	0
	Hyphomicrobium	3.00675e-06	0	0	0	0	0	0	0	0	0	0	0	0	0	0	0	0	0	0	0	0	0	0	0	0	0	0	0	0	0	0	0	0	0	0	0	0	0	0	0	0	0	0	0	0	0	0	0
	Iamia	1.45022e-06	0	0	0	0	0	0	0	0	0	0	0	0	0	0	0	0	0	0	0	0	0	0	0	0	0	0	0	0	0	0	0	0	0	0	0	0	0	0	0	0	0	0	0	0	0	0	0
	Ideonella	0	0	0	0	0	0	0	0	0	0	0	0	0	0	0	0	0	0	0	0	0	0	0	0	0	0	0	0	0	0	0	0	0	0	0	0	0	0	0	0	0	0	0	0	0	0	0	0
	Idiomarina	6.35232e-08	0	0	0	0	0	0	0	0	0	0	0	0	0	0	0	0	0	0	0	0	0	0	0	0	0	0	0	0	0	0	0	0	0	0	0	0	0	0	0	0	0	0	0	0	0	0	0
	Ignatzschineria	2.59519e-05	0	0	0	0	0	0	0	0	0	0	0	0	0	0	0	0	0	0	0	0	0	0	0	0	0	0	0	0	0	0	0	0	0	0	0	0	0	0	0	0	0	0	0	0	0	0	0
	Ignavibacterium	0	0	0	0	0	0	0	0	0	0	0	0	0	0	0	0	0	0	0	0	0	0	0	0	0	0	0	0	0	0	0	0	0	0	0	0	0	0	0	0	0	0	0	0	0	0	0	0
	Ignavigranum	2.95805e-07	0	0	0	0	0	0	0	0	0	0	0	0	0	0	0	0	0	0	0	0	0	0	0	0	0	0	0	0	0	0	0	0	0	0	0	0	0	0	0	0	0	0	0	0	0	0	0
	Ihubacter	6.3333e-05	0	0	0	0	0	0	0	0	0	0	0	0	0	0	0	0	0	0	0	0	0	0	0	0	0	0	0	0	0	0.00179842	0.000490207	0	0	0	0	0	0	0	0	0	0.0112609	0	0	0	0.00243902	0	0
	Ilumatobacter	1.48671e-08	0	0	0	0	0	0	0	0	0	0	0	0	0	0	0	0	0	0	0	0	0	0	0	0	0	0	0	0	0	0	0	0	0	0	0	0	0	0	0	0	0	0	0	0	0	0	0
	Intestinibacillus	0	0	0	0	0	0	0	0	0	0	0	0	0	0	0	0	0	0	0	0	0	0	0	0	0	0	0	0	0	0	0	0	0	0	0	0	0	0	0	0	0	0	0	0	0	0	0	0
	Intestinibacter	6.53796e-06	0	0	0	0	0	0	0	0	0	0	0	0	0	0	0	0	0	0	0	0	0	0	0	0	0	0	0	0	0	0	0	0	0	0	0	0	0	0	0	0	0	0	0	0	0	0	0
	Intestinimonas	0.0128054	0	0	0	0	0	0	0.0029236	0.00638207	1.06231	0.375852	0.468669	0.10816	0.00127772	0.00388898	0.0153097	0.000858746	0.0798064	0.0624457	0.0168018	0.0235424	0.0278092	0.098947	0.0707848	0.219813	0.0664919	0.082001	0.144216	0.120702	0.201711	0.0827272	0.0691192	0.173348	0.0809677	0.0804117	0.0213609	0.149162	0.129867	0.0410865	0.0307272	0.142309	0.0746434	0.15634	0.137844	0.111213	0.13252	0.153322	0.134761
	Isosphaera	0	0	0	0	0	0	0	0	0	0	0	0	0	0	0	0	0	0	0	0	0	0	0	0	0	0	0	0	0	0	0	0	0	0	0	0	0	0	0	0	0	0	0	0	0	0	0	0
	Izhakiella	0	0	0	0	0	0	0	0	0	0	0	0	0	0	0	0	0	0	0	0	0	0	0	0	0	0	0	0	0	0	0	0	0	0	0	0	0	0	0	0	0	0	0	0	0	0	0	0
	Janibacter	0	0	0	0	0	0	0	0	0	0	0	0	0	0	0	0	0	0	0	0	0	0	0	0	0	0	0	0	0	0	0	0	0	0	0	0	0	0	0	0	0	0	0	0	0	0	0	0
	Jatrophihabitans	3.49161e-08	0	0	0	0	0	0	0	0	0	0	0	0	0	0	0	0	0	0	0	0	0	0	0	0	0	0	0	0	0	0	0	0	0	0	0	0	0	0	0	0	0	0	0	0	0	0	0
	Jeotgalibaca	2.76755e-05	0	0	0	0	0	0	0	0	0	0	0	0	0	0	0	0	0	0	0	0	0	0	0	0	0	0	0	0	0	0	0	0	0	0	0	0	0	0	0	0	0	0	0	0	0	0	0
	Jeotgalibacillus	2.9021e-07	0	0	0	0	0	0	0	0	0	0	0	0	0	0	0	0	0	0	0	0	0	0	0	0	0	0	0	0	0	0	0	0	0	0	0	0	0	0	0	0	0	0	0	0	0	0	0
	Jeotgalicoccus	0.000376753	0	0	0	0	0	0	0	0	0	0	0	0	0	0	0	0	0	0	0	0	0	0	0	0	0	0	0	0	0	0	0	0	0	0	0	0	0	0	0	0	0	0	0	0	0	0	0
	Johnsonella	2.45031e-07	0	0	0	0	0	0	0	0	0	0	0	0	0	0	0	0	0	0	0	0	0	0	0.00029867	0	0	0	0	0	0	0	0	0	0	0	0	0	0	0	0	0	0	0	0	0	0	0	0
	Kandleria	0	0	0	0	0	0	0	0	0	0	0	0	0	0	0	0	0	0	0	0	0	0	0	0	0	0	0	0	0	0	0	0	0	0	0	0	0	0	0	0	0	0	0	0	0	0	0	0
	Kitasatospora	1.53897e-06	0	0	0	0	0	0	0	0	0	0	0	0	0	0	0	0	0	0	0	0	0	0	0	0	0	0	0	0	0	0	0	0	0	0	0	0	0	0	0	0	0	0	0	0	0	0	0
	Klebsiella	1.18884e-05	0.00902726	0	0.0118046	0.00294863	0	0	0	0	0	0	0	0	0	0	0	0	0	0	0	0	0	0	0	0	0	0	0	0	0	0	0	0	0	0	0	0	0	0	0	0	0	0	0	0	0	0	0
	Kocuria	4.52426e-05	0	0	0	0	0	0	0	0	0	0	0	0	0	0	0	0	0	0	0	0	0	0	0	0	0	0	0	0	0	0	0	0	0	0	0	0	0	0	0	0	0	0	0	0	0	0	0
	Kouleothrix	0	0	0	0	0	0	0	0	0	0	0	0	0	0	0	0	0	0	0	0	0	0	0	0	0	0	0	0	0	0	0	0	0	0	0	0	0	0	0	0	0	0	0	0	0	0	0	0
	Kurthia	4.02119e-07	0	0	0	0	0	0	0	0	0	0	0	0	0	0	0	0	0	0	0	0	0	0	0	0	0	0	0	0	0	0	0	0	0	0	0	0	0	0	0	0	0	0	0	0	0	0	0
	Kytococcus	6.62063e-08	0	0	0	0	0	0	0	0	0	0	0	0	0	0	0	0	0	0	0	0	0	0	0	0	0	0	0	0	0	0	0	0	0	0	0	0	0	0	0	0	0	0	0	0	0	0	0
	Labedella	3.76152e-08	0	0	0	0	0	0	0	0	0	0	0	0	0	0	0	0	0	0	0	0	0	0	0	0	0	0	0	0	0	0	0	0	0	0	0	0	0	0	0	0	0	0	0	0	0	0	0
	Labilithrix	0	0	0	0	0	0	0	0	0	0	0	0	0	0	0	0	0	0	0	0	0	0	0	0	0	0	0	0	0	0	0	0	0	0	0	0	0	0	0	0	0	0	0	0	0	0	0	0
	Labrys	0	0	0	0	0	0	0	0	0	0	0	0	0	0	0	0	0	0	0	0	0	0	0	0	0	0	0	0	0	0	0	0	0	0	0	0	0	0	0	0	0	0	0	0	0	0	0	0
	Lachnoanaerobaculum	1.60387e-07	0	0	0	0	0	0	0	0	0	0	0	0	0	0	0	0	0	0	0	0	0	0	0	0	0	0	0	0	0	0	0	0	0	0	0	0	0	0	0	0	0	0	0	0	0	0	0
	Lachnoclostridium	0.00439258	0	0	0	0	0	0.175722	0.461928	0.480783	0.470317	0.475763	0.467367	0.221778	0.260144	0.536031	0.188615	0.254475	0.180396	0.0484392	0.102911	0.349888	1.38952	0.242003	0.0860169	0.0953705	0.0922307	0.440498	0.0914308	0.148526	0.0305342	0.0884821	0.0965707	0.1743	0.133923	0.13251	0.0361492	0.157225	0.105274	0.164346	0.0307272	0.283347	0.127409	0.104227	0.0135383	0.100229	0.147967	0	0.10476
	Lachnospira	0.00509385	0	0	0	0	0	0	1.25422	0.82116	0.0041016	0.14035	0.277296	0.000248073	0	0	0.00796102	0	0	0	0.000700073	0.0138007	0.0117836	0.0250348	0.00686941	0.00921797	0	0.0395583	0	0.0799457	0.200785	0.0194229	0.0215691	0.0209542	0.00191867	0.00113256	0.000821573	0.0167976	0.0185524	0	0.0153636	0.0127061	0.0260608	0.10097	0	0.156522	0.0252033	0.076661	0.0211487
	Lachnotalea	2.25873e-07	0	0	0	0	0	0	0	0	0	0	0	0	0	0	0	0	0	0	0	0	0	0	0	0	0	0	0	0	0	0	0	0	0	0	0	0	0	0	0	0	0	0	0	0	0	0	0
	Lacihabitans	8.36421e-09	0	0	0	0	0	0	0	0	0	0	0	0	0	0	0	0	0	0	0	0	0	0	0	0	0	0	0	0	0	0	0	0	0	0	0	0	0	0	0	0	0	0	0	0	0	0	0
	Lacticigenium	2.37155e-06	0	0	0	0	0	0	0	0	0	0	0	0	0	0	0	0	0	0	0	0	0	0	0	0	0	0	0	0	0	0	0	0	0	0	0	0	0	0	0	0	0	0	0	0	0	0	0
	Lactobacillus	0.234467	0.0117354	0.0189612	0.006886	0.0039315	0	2.97199	9.77797	2.54219	7.24889	0.254533	0.716022	0.434128	0.132372	0.312414	2.53467	3.37287	0.569452	0.532247	5.56488	3.83578	1.4211	2.46533	1.27174	0.500961	0.0729266	0.517554	1.01894	1.58363	0.43118	1.21609	1.48386	0.628625	1.06256	2.23907	0.557026	0.541553	0.427569	2.29057	1.521	3.59202	0.116148	1.5862	0.180921	1.70389	1.34228	7.20613	0.0545931
	Lactococcus	1.5915e-05	0	0	0	0	0	0	0	0	0	0	0	0	0	0	0	0	0	0	0	0	0	0	0	0	0	0	0	0	0	0	0	0	0	0	0	0	0	0	0	0	0	0.00162855	0	0	0	0	0
	Lactonifactor	4.08059e-07	0	0	0	0	0	0	0	0	0	0	0	0	0	0	0	0	0	0	0	0	0.000471342	0	0	0	0	0	0	0	0	0.000359683	0	0	0	0	0	0	0	0	0	0	0	0	0	0	0	0	0.00049183
	Lactovum	6.21576e-08	0	0	0	0	0	0	0	0	0	0	0	0	0	0	0	0	0	0	0	0	0	0	0	0	0	0	0	0	0	0	0	0	0	0	0	0	0	0	0	0	0	0	0	0	0	0	0
	Lacunisphaera	5.23306e-08	0	0	0	0	0	0	0	0	0	0	0	0	0	0	0	0	0	0	0	0	0	0	0	0	0	0	0	0	0	0	0	0	0	0	0	0	0	0	0	0	0	0	0	0	0	0	0
	Larkinella	3.01372e-08	0	0	0	0	0	0	0	0	0	0	0	0	0	0	0	0	0	0	0	0	0	0	0	0	0	0	0	0	0	0	0	0	0	0	0	0	0	0	0	0	0	0	0	0	0	0	0
	Lautropia	0	0	0	0	0	0	0	0	0	0	0	0	0	0	0	0	0	0	0	0	0	0	0	0	0	0	0	0	0	0	0	0	0	0	0	0	0	0	0	0	0	0	0	0	0	0	0	0
	Lawsonella	6.4744e-07	0	0	0	0	0	0	0	0	0	0	0	0	0	0	0	0	0	0	0	0	0	0	0	0	0	0	0	0	0	0	0	0	0	0	0	0	0	0	0	0	0	0	0	0	0	0	0
	Leadbetterella	0	0	0	0	0	0	0	0	0	0	0	0	0	0	0	0	0	0	0	0	0	0	0	0	0	0	0	0	0	0	0	0	0	0	0	0	0	0	0	0	0	0	0	0	0	0	0	0
	Legionella	2.29269e-06	0	0.00517123	0.00393486	0.00491438	0.00295295	0	0	0	0	0	0	0	0	0	0	0	0	0	0	0	0	0	0	0	0	0	0	0	0	0	0	0	0	0	0	0	0	0	0	0	0	0	0	0	0	0	0
	Leifsonia	0	0	0	0	0	0	0	0	0	0	0	0	0	0	0	0	0	0	0	0	0	0	0	0	0	0	0	0	0	0	0	0	0	0	0	0	0	0	0	0	0	0	0	0	0	0	0	0
	Leptolinea	0	0	0	0	0	0	0	0	0	0	0	0	0	0	0	0	0	0	0	0	0	0	0	0	0	0	0	0	0	0	0	0	0	0	0	0	0	0	0	0	0	0	0	0	0	0	0	0
	Leptotrichia	5.95248e-06	0	0	0	0	0	0	0	0	0	0	0	0	0	0	0	0	0	0	0	0	0	0	0	0	0	0	0	0	0	0	0	0	0	0	0	0	0	0	0	0	0.000321739	0	0	0	0	0	0
	Leucobacter	1.55118e-06	0	0	0	0	0	0	0	0	0	0	0	0	0	0	0	0	0	0	0	0	0	0	0	0	0	0	0	0	0	0	0	0	0	0	0	0	0	0	0	0	0	0	0	0	0	0	0
	Leuconostoc	9.58235e-07	0	0	0	0	0	0	0	0	0	0	0	0	0	0	0	0	0	0	0	0	0	0	0	0	0	0	0	0	0	0	0	0	0	0	0	0	0	0	0	0	0	0	0	0	0	0	0
	Limnobacter	1.97375e-07	0	0	0	0	0	0	0	0	0	0	0	0	0	0	0	0	0	0	0	0	0	0	0	0	0	0	0	0	0	0	0	0	0	0	0	0	0	0	0	0	0	0	0	0	0	0	0
	Limnothrix	1.56687e-07	0	0	0	0	0	0	0	0	0	0	0	0	0	0	0	0	0	0	0	0	0	0	0	0	0	0	0	0	0	0	0	0	0	0	0	0	0	0	0	0	0	0	0	0	0	0	0
	Listeria	5.20066e-07	0	0	0	0	0	0	0	0	0	0	0	0	0	0	0	0	0	0	0	0	0	0	0	0	0	0	0	0	0	0	0	0	0	0	0	0	0	0	0	0	0	0	0	0	0	0	0
	Loktanella	0	0	0	0	0	0	0	0	0	0	0	0	0	0	0	0	0	0	0	0	0	0	0	0	0	0	0	0	0	0	0	0	0	0	0	0	0	0	0	0	0	0	0	0	0	0	0	0
	Longimicrobium	2.28617e-08	0	0	0	0	0	0	0	0	0	0	0	0	0	0	0	0	0	0	0	0	0	0	0	0	0	0	0	0	0	0	0	0	0	0	0	0	0	0	0	0	0	0	0	0	0	0	0
	Lunatimonas	0	0	0	0	0	0	0	0	0	0	0	0	0	0	0	0	0	0	0	0	0	0	0	0	0	0	0	0	0	0	0	0	0	0	0	0	0	0	0	0	0	0	0	0	0	0	0	0
	Luteimonas	3.19079e-07	0	0	0	0	0	0	0	0	0	0	0	0	0	0	0	0	0	0	0	0	0	0	0	0	0	0	0	0	0	0	0	0	0	0	0	0	0	0	0	0	0	0	0	0	0	0	0
	Luteococcus	0	0	0	0	0	0	0	0	0	0	0	0	0	0	0	0	0	0	0	0	0	0	0	0	0	0	0	0	0	0	0	0	0	0	0	0	0	0	0	0	0	0	0	0	0	0	0	0
	Luteolibacter	1.94095e-07	0	0	0	0	0	0	0	0	0	0	0	0	0	0	0	0	0	0	0	0	0	0	0	0	0	0	0	0	0	0	0	0	0	0	0	0	0	0	0	0	0	0	0	0	0	0	0
	Lutispora	6.783e-07	0	0	0	0	0	0	0	0	0	0	0	0	0	0	0	0	0	0	0	0	0	0	0	0	0	0	0	0	0	0	0	0	0	0	0	0	0	0	0	0	0	0	0	0	0	0	0
	Lysinibacillus	1.96309e-07	0	0	0	0	0	0	0	0	0	0	0	0	0	0	0	0	0	0	0	0	0	0	0	0	0	0	0	0	0	0	0	0	0	0	0	0	0	0	0	0	0	0	0	0	0	0	0
	Lysobacter	3.01657e-07	0	0	0	0	0	0	0	0	0	0	0	0	0	0	0	0	0	0	0	0	0	0	0	0	0	0	0	0	0	0	0	0	0	0	0	0	0	0	0	0	0	0	0	0	0	0	0
	Macrococcus	8.60144e-06	0	0	0	0	0	0	0	0	0	0	0	0	0	0	0	0	0	0	0	0	0	0	0	0	0	0	0	0	0	0	0	0	0	0	0	0	0	0	0	0	0	0	0	0	0	0	0
	Magnetococcus	7.65762e-08	0	0	0	0	0	0	0	0	0	0	0	0	0	0	0	0	0	0	0	0	0	0	0	0	0	0	0	0	0	0	0	0	0	0	0	0	0	0	0	0	0	0	0	0	0	0	0
	Mailhella	0.000146437	0	0	0	0	0	0	0	0	0	0	0	0	0	0	0	0	0	0	0	0	0	0	0	0	0	0	0	0	0	0	0.250496	0	0	0	0.00575101	0	0	0	0	0	0	0	0	0	0	0	0
	Mannheimia	1.16939e-07	0	0	0	0	0	0	0	0	0	0	0	0	0	0	0	0	0	0	0	0	0	0	0	0	0	0	0	0	0	0	0	0	0	0	0	0	0	0	0	0	0	0	0	0	0	0	0
	Marinicella	0	0	0	0	0	0	0	0	0	0	0	0	0	0	0	0	0	0	0	0	0	0	0	0	0	0	0	0	0	0	0	0	0	0	0	0	0	0	0	0	0	0	0	0	0	0	0	0
	Marinilactibacillus	3.21677e-06	0	0	0	0	0	0	0	0	0	0	0	0	0	0	0	0	0	0	0	0	0	0	0	0	0	0	0	0	0	0	0	0	0	0	0	0	0	0	0	0	0	0	0	0	0	0	0
	Marinimicrobium	0	0	0	0	0	0	0	0	0	0	0	0	0	0	0	0	0	0	0	0	0	0	0	0	0	0	0	0	0	0	0	0	0	0	0	0	0	0	0	0	0	0	0	0	0	0	0	0
	Mariniradius	3.70825e-07	0	0	0	0	0	0	0	0	0	0	0	0	0	0	0	0	0	0	0	0	0	0	0	0	0	0	0	0	0	0	0	0	0	0	0	0	0	0	0	0	0	0	0	0	0	0	0
	Marinobacter	5.35515e-08	0	0	0	0	0	0	0	0	0	0	0	0	0	0	0	0	0	0	0	0	0	0	0	0	0	0	0	0	0	0	0	0	0	0	0	0	0	0	0	0	0	0	0	0	0	0	0
	Marinobacterium	6.22886e-07	0	0	0	0	0	0	0	0	0	0	0	0	0	0	0	0	0	0	0	0	0	0	0	0.000354537	0	0	0	0	0	0	0	0	0	0	0.00164315	0	0	0	0	0	0	0	0.00123075	0	0	0	0
	Marinococcus	0	0	0	0	0	0	0	0	0	0	0	0	0	0	0	0	0	0	0	0	0	0	0	0	0	0	0	0	0	0	0	0	0	0	0	0	0	0	0	0	0	0	0	0	0	0	0	0
	Marinomonas	5.14876e-06	0	0	0	0	0	0	0	0	0	0	0	0	0	0	0	0	0	0	0	0	0	0	0	0	0	0	0	0	0	0	0	0	0	0	0	0	0	0	0	0	0	0	0	0	0	0	0
	Marinospirillum	2.10421e-08	0	0	0	0	0	0	0	0	0	0	0	0	0	0	0	0	0	0	0	0	0	0	0	0	0	0	0	0	0	0	0	0	0	0	0	0	0	0	0	0	0	0	0	0	0	0	0
	Marmoricola	1.10106e-07	0	0	0	0	0	0	0	0	0	0	0	0	0	0	0	0	0	0	0	0	0	0	0	0	0	0	0	0	0	0	0	0	0	0	0	0	0	0	0	0	0	0	0	0	0	0	0
	Marseilla	3.66976e-06	0	0	0	0	0	0	0	0	0	0	0	0	0	0	0	0	0	0	0	0	0	0	0	0	0	0	0	0	0	0	0	0	0	0	0	0	0	0	0	0	0	0	0	0	0	0	0
	Marvinbryantia	0.000481937	0	0	0	0	0	0	0.0994023	0.0638207	0.0451176	0.114183	0.0494706	0.040684	0.00536642	0.0350008	0.0232707	0.0208961	0.0515416	0.00291802	0.0497052	0.0219187	0.00282805	0.000596066	0.00209069	0.000354537	0.0021449	0.0148343	0.000942586	0.00862159	0.00185056	0.00899209	0.0073531	0.00380985	0.00191867	0.00453024	0.00164315	0.000671903	0.000862904	0	0	0.00635306	0.00160869	0.00488564	0.00123075	0.024714	0.0154472	0.076661	0.00098366
	Massilia	4.0417e-07	0	0	0	0	0	0	0	0	0	0	0	0	0	0	0	0	0	0	0	0	0	0	0	0	0	0	0	0	0	0	0	0	0	0	0	0	0	0	0	0	0	0	0	0	0	0	0
	Massilibacterium	2.76068e-06	0	0	0	0	0	0	0	0	0	0	0	0	0	0	0	0	0	0	0	0	0	0	0	0	0	0	0	0	0	0	0	0	0	0	0	0	0	0	0	0	0	0	0	0	0	0	0
	Mediterranea	8.11467e-05	0	0	0	0	0	0	0	0	0	0	0	0	0	0	0	0	0	0	0	0	0	0	0	0	0	0	0	0	0	0	0	0	0	0	0	0	0	0	0	0	0	0	0	0	0	0	0
	Megamonas	0.0246858	0	0	0	0	0	0	0	0	0	0	0	0	0	0	0	0	0	0	0	0	0	0	0	0	0	0	0	0	0	0	0	0	0	0	0	0	0	0	0	0	0	0	0	0	0	0	0
	Megasphaera	8.01539e-05	0	0	0	0	0	0	0	0	0	0	0	0	0	0	0	0	0	0	0	0	0	0	0	0	0	0	0	0	0	0	0	0	0	0	0	0	0	0	0	0	0	0	0	0	0	0	0
	Meiothermus	0	0	0	0	0	0	0	0	0	0	0	0	0	0	0	0	0	0	0	0	0	0	0	0	0	0	0	0	0	0	0	0	0	0	0	0	0	0	0	0	0	0	0	0	0	0	0	0
	Melissococcus	6.02464e-05	0	0	0	0	0	0	0	0	0	0	0	0	0	0	0	0	0	0	0	0	0	0	0	0	0	0	0	0	0	0	0	0	0	0	0	0	0	0	0	0	0	0	0	0	0	0	0
	Membranicola	7.58132e-08	0	0	0	0	0	0	0	0	0	0	0	0	0	0	0	0	0	0	0	0	0	0	0	0	0	0	0	0	0	0	0	0	0	0	0	0	0	0	0	0	0	0	0	0	0	0	0
	Merdibacter	2.74564e-05	0	0	0	0	0	0	0	0	0	0	0	0	0	0	0	0	0	0	0	0	0	0.00119213	0	0	0	0	0	0	0.000925279	0	0	0	0	0	0	0	0	0	0	0	0	0.00162855	0	0	0	0	0.00049183
	Merismopedia	0	0	0	0	0	0	0	0	0	0	0	0	0	0	0	0	0	0	0	0	0	0	0	0	0	0	0	0	0	0	0	0	0	0	0	0	0	0	0	0	0	0	0	0	0	0	0	0
	Methylobacillus	6.45284e-09	0	0	0	0	0	0	0	0	0	0	0	0	0	0	0	0	0	0	0	0	0	0	0	0	0	0	0	0	0	0	0	0	0	0	0	0	0	0	0	0	0	0	0	0	0	0	0
	Methylobacterium	0.00018374	0.000902726	0.00172374	0.00196743	0.0039315	0	0	0	0	0	0	0	0	0	0	0	0	0	0	0	0	0	0	0.00029867	0	0	0.000412065	0	0	0.00185056	0	0	0	0.0023024	0.00113256	0	0.000671903	0	0	0	0	0	0	0	0	0	0	0
	Methylocaldum	0	0	0	0	0	0	0	0	0	0	0	0	0	0	0	0	0	0	0	0	0	0	0	0	0	0	0	0	0	0	0	0	0	0	0	0	0	0	0	0	0	0	0	0	0	0	0	0
	Methylocella	0	0	0	0	0	0	0	0	0	0	0	0	0	0	0	0	0	0	0	0	0	0	0	0	0	0	0	0	0	0	0	0	0	0	0	0	0	0	0	0	0	0	0	0	0	0	0	0
	Methylophaga	4.36647e-07	0	0	0	0	0	0	0	0	0	0	0	0	0	0	0	0	0	0	0	0	0	0	0	0	0	0	0	0	0	0	0	0	0	0	0	0	0	0	0	0	0	0	0	0	0	0	0
	Methylophilus	7.14623e-08	0	0	0	0	0	0	0	0	0	0	0	0	0	0	0	0	0	0	0	0	0	0	0	0	0	0	0	0	0	0	0	0	0	0	0	0	0	0	0	0	0	0	0	0	0	0	0
	Methyloprofundus	0	0	0	0	0	0	0	0	0	0	0	0	0	0	0	0	0	0	0	0	0	0	0	0	0	0	0	0	0	0	0	0	0	0	0	0	0	0	0	0	0	0	0	0	0	0	0	0
	Methylorosula	0	0	0	0	0	0	0	0	0	0	0	0	0	0	0	0	0	0	0	0	0	0	0	0	0	0	0	0	0	0	0	0	0	0	0	0	0	0	0	0	0	0	0	0	0	0	0	0
	Methylotenera	0	0	0	0	0	0	0	0	0	0	0	0	0	0	0	0	0	0	0	0	0	0	0	0	0	0	0	0	0	0	0	0	0	0	0	0	0	0	0	0	0	0	0	0	0	0	0	0
	Methyloversatilis	6.45284e-09	0	0	0	0	0	0	0	0	0	0	0	0	0	0	0	0	0	0	0	0	0	0	0	0	0	0	0	0	0	0	0	0	0	0	0	0	0	0	0	0	0	0	0	0	0	0	0
	Microbacterium	0.00471784	0	0	0	0	0	0	0	0	0	0	0	0	0	0	0	0	0	0	0	0	0.0292232	0.0107292	0.028075	0.023754	0.317445	0.00247239	0.0348757	0.000783781	0.173952	0.0176245	0.00686289	0.099056	0.00613973	0.00453024	0.00246472	0.0127661	0.0107863	1.41748	2.30454	0.085131	0.00514782	0.00488564	0.307688	0.01373	0.0154472	0.689949	0
	Micrococcus	6.35232e-08	0	0	0	0	0	0	0	0	0	0	0	0	0	0	0	0	0	0	0	0	0	0	0	0	0	0	0	0	0	0	0	0	0	0	0	0	0	0	0	0	0	0	0	0	0	0	0
	Microcoleus	5.43519e-06	0	0	0	0	0	0	0	0	0	0	0	0	0	0	0	0	0	0	0	0	0	0	0	0	0	0	0	0	0	0	0	0	0	0	0	0	0	0	0	0	0	0	0	0	0	0	0
	Microlunatus	3.71049e-08	0	0	0	0	0	0	0	0	0	0	0	0	0	0	0	0	0	0	0	0	0	0	0	0	0	0	0	0	0	0	0	0	0	0	0	0	0	0	0	0	0	0	0	0	0	0	0
	Microvirga	1.71766e-07	0	0	0	0	0	0	0	0	0	0	0	0	0	0	0	0	0	0	0	0	0	0	0	0	0	0	0	0	0	0	0	0	0	0	0	0	0	0	0	0	0	0	0	0	0	0	0
	Microvirgula	0	0	0	0	0	0	0	0	0	0	0	0	0	0	0	0	0	0	0	0	0	0	0	0	0	0	0	0	0	0	0	0	0	0	0	0	0	0	0	0	0	0	0	0	0	0	0	0
	Millionella	5.35756e-05	0	0	0	0	0	0	0	0	0	0	0	0	0	0	0	0	0	0	0	0	0	0	0	0	0	0	0	0	0	0	0	0	0	0	0	0	0	0	0	0	0	0	0	0	0	0	0
	Mitsuokella	7.16434e-08	0	0	0	0	0	0	0	0	0	0	0	0	0	0	0	0	0	0	0	0	0	0	0	0	0	0	0	0	0	0	0	0	0	0	0	0	0	0	0	0	0	0	0	0	0	0	0
	Mobilitalea	1.95751e-05	0	0	0	0	0	0	0	0	0	0	0	0	0	0	0	0	0	0	0	0	0.0141403	0.00655673	0.0107521	0.0102816	0	0.00247239	0.011311	0.00666214	0.0129539	0.00359683	0.00245103	0.0276214	0.000767466	0	0.000821573	0.0188133	0.0125121	0	0	0	0.0167304	0	0	0.001373	0.00650407	0	0.00885294
	Mobiluncus	0	0	0	0	0	0	0	0	0	0	0	0	0	0	0	0	0	0	0	0	0	0	0	0	0	0	0	0	0	0	0	0	0	0	0	0	0	0	0	0	0	0	0	0	0	0	0	0
	Modestobacter	5.01335e-07	0	0	0	0	0	0	0	0	0	0	0	0	0	0	0	0	0	0	0	0	0	0	0	0	0	0	0	0	0	0	0	0	0	0	0	0	0	0	0	0	0	0	0	0	0	0	0
	Mogibacterium	4.95046e-08	0	0	0	0	0	0	0	0	0	0	0	0	0	0	0	0	0	0	0	0	0	0	0	0	0	0	0	0	0	0	0	0	0	0	0	0	0	0	0	0	0	0	0	0	0	0	0
	Moheibacter	3.02815e-07	0	0	0	0	0	0	0	0	0	0	0	0	0	0	0	0	0	0	0	0	0	0	0	0	0	0	0	0	0	0	0	0	0	0	0	0	0	0	0	0	0	0	0	0	0	0	0
	Moraxella	3.67656e-08	0	0	0	0	0	0	0	0	0	0	0	0	0	0	0	0	0	0	0	0	0	0	0	0	0	0	0	0	0	0	0	0	0	0	0	0	0	0	0	0	0	0	0	0	0	0	0
	Mordavella	1.02597e-07	0	0	0	0	0	0	0	0	0	0	0	0	0	0	0	0	0	0	0	0	0	0	0	0	0	0	0	0	0	0	0	0	0	0	0	0	0	0	0	0	0	0	0	0	0	0	0
	Morganella	1.24393e-08	0	0	0	0	0	0	0	0	0	0	0	0	0	0	0	0	0	0	0	0	0	0	0	0	0	0	0	0	0	0	0	0	0	0	0	0	0	0	0	0	0	0	0	0	0	0	0
	Moryella	6.72692e-05	0	0	0	0	0	0	0	0	0	0	0.00130186	0.000248073	0	0	0	0	0	0	0.000700073	0	0.00518477	0.000596066	0.00059734	0.0028363	0.0021449	0.00206033	0.00188517	0.00274323	0.00277584	0.00323715	0.00245103	0	0.000767466	0.00339768	0	0.00134381	0.00258871	0	0	0.00127061	0.00128696	0.00162855	0	0.002746	0.00325203	0	0.00098366
	Mucilaginibacter	5.72365e-08	0	0	0	0	0	0	0	0	0	0	0	0	0	0	0	0	0	0	0	0	0	0	0	0	0	0	0	0	0	0	0	0	0	0	0	0	0	0	0	0	0	0	0	0	0	0	0
	Mucinivorans	6.70944e-07	0	0	0	0	0	0	0	0	0	0	0	0	0	0	0	0	0	0	0	0	0.00141403	0.0017882	0.00029867	0	0	0.000824131	0	0.00117567	0	0	0	0	0.00268613	0.00453024	0	0	0	0	0	0	0	0	0	0	0	0	0
	Mucispirillum	0.000234676	0	0	0	0	0	0	0	0	0	0	0	0	0	0	0	0	0	0	0	0	0	0	0	0	0	0	0	0	0	0	0	0	0	0	0	0	0	0	0	0	0	0	0	0	0.000813008	0	0
	Murdochiella	7.55235e-06	0	0	0	0	0	0	0	0	0	0	0	0	0	0	0	0	0	0	0	0	0	0	0	0	0	0	0	0	0	0	0	0	0	0	0	0	0	0	0	0	0	0	0	0	0	0	0
	Muribaculum	5.64783e-07	0	0	0	0	0	0	0	0	0	0	0	0	0	0	0	0	0	0	0	0	0	0	0	0	0	0	0	0	0	0.000719367	0	0	0	0	0	0	0	0	0	0	0	0	0	0	0.00243902	0	0
	Murimonas	1.78033e-06	0	0	0	0	0	0	0	0	0	0	0	0	0	0	0	0	0	0	0	0	0.000471342	0	0	0	0	0	0	0	0	0	0	0	0	0	0	0	0	0	0	0	0	0	0	0	0	0	0
	Mycobacterium	2.4206e-07	0	0	0	0	0	0	0	0	0	0	0	0	0	0	0	0	0	0	0	0	0	0	0	0	0	0	0	0	0	0	0	0	0	0	0	0	0	0	0	0	0	0	0	0	0	0	0
	Mycoplasma	0	0	0	0	0	0	0	0	0	0	0	0	0	0	0	0	0	0	0	0	0	0	0	0	0	0	0	0	0	0	0	0	0	0	0	0	0	0	0	0	0	0	0	0	0	0	0	0
	Myroides	8.00905e-06	0	0	0	0	0	0	0	0	0	0	0	0	0	0	0	0	0	0	0	0	0	0	0	0	0	0	0	0	0	0	0	0	0	0	0	0	0	0	0	0	0	0	0	0	0	0	0
	Nafulsella	0	0	0	0	0	0	0	0	0	0	0	0	0	0	0	0	0	0	0	0	0	0	0	0	0	0	0	0	0	0	0	0	0	0	0	0	0	0	0	0	0	0	0	0	0	0	0	0
	Nakamurella	1.0749e-07	0	0	0	0	0	0	0	0	0	0	0	0	0	0	0	0	0	0	0	0	0	0	0	0	0	0	0	0	0	0	0	0	0	0	0	0	0	0	0	0	0	0	0	0	0	0	0
	Nannocystis	1.44047e-07	0	0	0	0	0	0	0	0	0	0	0	0	0	0	0	0	0	0	0	0	0	0	0	0	0	0	0	0	0	0	0	0	0	0	0	0	0	0	0	0	0	0	0	0	0	0	0
	Natranaerovirga	6.05425e-07	0	0	0	0	0	0	0	0	0	0	0	0	0	0	0	0	0	0	0	0	0	0	0	0	0	0	0	0	0	0.000719367	0	0	0	0	0	0	0	0	0	0	0	0	0	0	0	0	0
	Natroniella	4.15024e-08	0	0	0	0	0	0	0	0	0	0	0	0	0	0	0	0	0	0	0	0	0	0	0	0	0	0	0	0	0	0	0	0	0	0	0	0	0	0	0	0	0	0	0	0	0	0	0
	Natronincola	4.20841e-08	0	0	0	0	0	0	0	0	0	0	0	0	0	0	0	0	0	0	0	0	0	0	0	0	0	0	0	0	0	0	0	0	0	0	0	0	0	0	0	0	0	0	0	0	0	0	0
	Negativibacillus	0.0100956	0	0	0	0.000982876	0	1.18574	1.26446	5.96937	2.51701	1.46059	0.684777	0.406344	0.294642	0.0434269	0.31048	0.350941	0.1513	0.0373507	0.219123	1.37357	0.510464	2.10948	1.24277	0.993413	0.135129	0.328828	1.16786	0.624282	1.03261	0.314723	0.346086	0.617195	1.03992	1.94008	1.43693	1.02196	0.973787	0.184889	0.169	0.184239	0.732599	1.24747	1.09906	0.122197	0.5	0.76661	0.503142
	Negativicoccus	0	0	0	0	0	0	0	0	0	0	0	0	0	0	0	0	0	0	0	0	0	0	0	0	0	0	0	0	0	0	0	0	0	0	0	0	0	0	0	0	0	0	0	0	0	0	0	0
	Neglecta	7.03686e-06	0	0	0	0	0	0	0	0	0	0	0	0.000496147	0	0	0	0	0	0	0	0	0	0	0	0	0	0	0	0	0	0	0	0	0	0	0	0	0	0	0	0	0	0	0	0	0	0	0
	Neisseria	3.22607e-07	0	0	0	0	0	0	0	0	0	0	0	0	0	0	0	0	0	0	0	0	0	0	0	0	0	0	0	0	0	0	0	0	0	0	0	0	0	0	0	0	0	0	0	0	0	0	0
	Neochlamydia	6.6786e-08	0	0	0	0	0	0	0	0	0	0	0	0	0	0	0	0	0	0	0	0	0	0	0	0	0	0	0	0	0	0	0	0	0	0	0	0	0	0	0	0	0	0	0	0	0	0	0
	Neofamilia	6.694e-07	0	0	0	0	0	0	0	0	0	0	0	0	0	0	0	0	0	0	0	0	0	0	0	0	0	0	0	0	0	0	0	0	0	0	0	0	0	0	0	0	0	0	0	0	0	0	0
	Neorickettsia	0	0	0	0	0	0	0	0	0	0	0	0	0	0	0	0	0	0	0	0	0	0	0	0	0	0	0	0	0	0	0	0	0	0	0	0	0	0	0	0	0	0	0	0	0	0	0	0
	Neptuniibacter	9.24911e-07	0	0	0	0	0	0	0	0	0	0	0	0	0	0	0	0	0	0	0	0	0	0	0	0	0	0	0	0	0	0	0	0	0	0	0.00246472	0	0	0	0	0	0	0	0	0	0	0	0
	Nesterenkonia	2.78819e-08	0	0	0	0	0	0	0	0	0	0	0	0	0	0	0	0	0	0	0	0	0	0	0	0	0	0	0	0	0	0	0	0	0	0	0	0	0	0	0	0	0	0	0	0	0	0	0
	Nevskia	0	0	0	0	0	0	0	0	0	0	0	0	0	0	0	0	0	0	0	0	0	0	0	0	0	0	0	0	0	0	0	0	0	0	0	0	0	0	0	0	0	0	0	0	0	0	0	0
	Niameybacter	1.54259e-05	0	0	0	0	0	0	0	0	0	0	0	0	0	0	0	0	0	0	0	0	0	0	0	0	0	0	0	0	0	0	0	0	0	0	0	0	0	0	0	0	0	0	0	0	0	0	0
	Niastella	0	0	0	0	0	0	0	0	0	0	0	0	0	0	0	0	0	0	0	0	0	0	0	0	0	0	0	0	0	0	0	0	0	0	0	0	0	0	0	0	0	0	0	0	0	0	0	0
	Nibrella	0	0	0	0	0	0	0	0	0	0	0	0	0	0	0	0	0	0	0	0	0	0	0	0	0	0	0	0	0	0	0	0	0	0	0	0	0	0	0	0	0	0	0	0	0	0	0	0
	Nitriliruptor	0	0	0	0	0	0	0	0	0	0	0	0	0	0	0	0	0	0	0	0	0	0	0	0	0	0	0	0	0	0	0	0	0	0	0	0	0	0	0	0	0	0	0	0	0	0	0	0
	Nitrolancea	1.29106e-07	0	0	0	0	0	0	0	0	0	0	0	0	0	0	0	0	0	0	0	0	0	0	0	0	0	0	0	0	0	0	0	0	0	0	0	0	0	0	0	0	0	0	0	0	0	0	0
	Nitrosomonas	1.13835e-06	0	0	0	0	0	0	0	0	0	0	0	0	0	0	0	0	0	0	0	0	0	0	0	0	0	0	0	0	0	0	0	0	0	0	0	0	0	0	0	0	0	0	0	0	0	0	0
	Nitrospira	0	0	0	0	0	0	0	0	0	0	0	0	0	0	0	0	0	0	0	0	0	0	0	0	0	0	0	0	0	0	0	0	0	0	0	0	0	0	0	0	0	0	0	0	0	0	0	0
	Nocardioides	7.58615e-06	0	0	0	0	0	0	0	0	0	0	0	0	0	0	0	0	0	0	0	0	0	0	0	0	0	0	0	0	0	0	0	0	0	0	0	0	0	0	0	0	0	0	0	0	0	0	0
	Nocardiopsis	2.09646e-05	0	0	0	0	0	0	0	0	0	0	0	0	0	0	0	0	0	0	0	0	0	0	0	0	0	0	0	0	0	0	0	0	0	0	0	0	0	0	0	0	0	0	0	0	0	0	0
	Nordella	0	0	0	0	0	0	0	0	0	0	0	0	0	0	0	0	0	0	0	0	0	0	0	0	0	0	0	0	0	0	0	0	0	0	0	0	0	0	0	0	0	0	0	0	0	0	0	0
	Nosocomiicoccus	1.38803e-07	0	0	0	0	0	0	0	0	0	0	0	0	0	0	0	0	0	0	0	0	0	0	0	0	0	0	0	0	0	0	0	0	0	0	0	0	0	0	0	0	0	0	0	0	0	0	0
	Novibacillus	0	0	0	0	0	0	0	0	0	0	0	0	0	0	0	0	0	0	0	0	0	0	0	0	0	0	0	0	0	0	0	0	0	0	0	0	0	0	0	0	0	0	0	0	0	0	0	0
	Novosphingobium	0	0	0	0	0	0	0	0	0	0	0	0	0	0	0	0	0	0	0	0	0	0	0	0	0	0	0	0	0	0	0	0	0	0	0	0	0	0	0	0	0	0	0	0	0	0	0	0
	Nubsella	0	0	0	0	0	0	0	0	0	0	0	0	0	0	0	0	0	0	0	0	0	0	0	0	0	0	0	0	0	0	0	0	0	0	0	0	0	0	0	0	0	0	0	0	0	0	0	0
	Occallatibacter	8.38111e-08	0	0	0	0	0	0	0	0	0	0	0	0	0	0	0	0	0	0	0	0	0	0	0	0	0	0	0	0	0	0	0	0	0	0	0	0	0	0	0	0	0	0	0	0	0	0	0
	Oceanimonas	3.98063e-08	0	0	0	0	0	0	0	0	0	0	0	0	0	0	0	0	0	0	0	0	0	0	0	0	0	0	0	0	0	0	0	0	0	0	0	0	0	0	0	0	0	0	0	0	0	0	0
	Oceanisphaera	0.000132648	0	0	0	0	0	0	0	0	0	0	0	0	0	0	0	0	0	0	0	0	0	0	0	0	0	0	0	0	0	0	0	0	0	0	0	0	0	0	0	0	0	0	0	0	0	0	0
	Oceanobacillus	2.24815e-05	0	0	0	0	0	0	0	0	0	0	0	0	0	0	0	0	0	0	0	0	0	0	0	0	0	0	0	0	0	0	0	0	0	0	0	0	0	0	0	0	0	0	0	0	0	0	0
	Oceanobacter	4.98865e-07	0	0	0	0	0	0	0	0	0	0	0	0	0	0	0	0	0	0	0	0	0	0	0	0	0	0	0	0	0	0	0	0	0	0	0	0	0	0	0	0	0	0	0	0	0	0	0
	Ochrobactrum	2.66078e-06	0	0	0	0	0	0	0	0	0	0	0	0	0	0	0	0	0	0	0	0	0	0	0	0	0	0	0	0	0	0	0	0	0	0	0	0	0	0	0	0	0	0	0	0	0	0	0
	Odoribacter	0.00158088	0	0	0	0	0	0	0	0	0	0	0	0	0	0	0	0	0	0	0	0	0.526018	0.445857	0.264323	0.0833163	0.0922307	0.0465634	0.299742	0.436958	0.0906773	0.600671	0.675505	0.0295263	0.0940146	0.120051	0.105161	0.264058	0.526803	0.349235	0.0614544	0.259205	0.15733	1.30609	0.00123075	0.492906	0.811382	0.613288	0.130827
	Ohtaekwangia	0	0	0	0	0	0	0	0	0	0	0	0	0	0	0	0	0	0	0	0	0	0	0	0	0	0	0	0	0	0	0	0	0	0	0	0	0	0	0	0	0	0	0	0	0	0	0	0
	Oleiphilus	1.00094e-07	0	0	0	0	0	0	0	0	0	0	0	0	0	0	0	0	0	0	0	0	0	0	0	0	0	0	0	0	0	0	0	0	0	0	0	0	0	0	0	0	0	0	0	0	0	0	0
	Oligella	4.1831e-06	0	0	0	0	0	0	0	0	0	0	0	0	0	0	0	0.000572497	0	0	0.000700073	0.00162361	0	0	0	0	0	0	0	0	0	0	0	0	0	0	0	0	0	0	0	0	0	0	0	0	0	0	0
	Oligoflexus	1.37338e-08	0	0	0	0	0	0	0	0	0	0	0	0	0	0	0	0	0	0	0	0	0	0	0	0	0	0	0	0	0	0	0	0	0	0	0	0	0	0	0	0	0	0	0	0	0	0	0
	Olivibacter	0	0	0	0	0	0	0	0	0	0	0	0	0	0	0	0	0	0	0	0	0	0	0	0	0	0	0	0	0	0	0	0	0	0	0	0	0	0	0	0	0	0	0	0	0	0	0	0
	Olsenella	0.00484133	0	0	0	0	0	0	0	0	0	0	0	0	0	0	0	0	0	0	0	0	0	0	0	0	0	0	0	0.00039189	0	0	0	0	0	0	0	0	0.000431452	0	0	0	0	0	0	0	0	0	0
	Opitutus	2.13941e-08	0	0	0	0	0	0	0	0	0	0	0	0	0	0	0	0	0	0	0	0	0	0	0	0	0	0	0	0	0	0	0	0	0	0	0	0	0	0	0	0	0	0	0	0	0	0	0
	Oribacterium	9.95256e-05	0	0	0	0	0	0	0	0	0	0	0	0	0	0	0	0	0	0	0	0	0.00141403	0.00119213	0.00149335	0.000709075	0.0042898	0.0115378	0.00471293	0.00117567	0.00277584	0.00251778	0.00245103	0.00285738	0.00268613	0.00226512	0	0.00134381	0.00129436	0.0102716	0	0	0.00128696	0.00651419	0	0	0.00406504	0	0
	Ornithinibacillus	3.25202e-07	0	0	0	0	0	0	0	0	0	0	0	0	0	0	0	0	0	0	0	0	0	0	0	0	0	0	0	0	0	0	0	0	0	0	0	0	0	0	0	0	0	0	0	0	0	0	0
	Ornithinicoccus	1.35583e-07	0	0	0	0	0	0	0	0	0	0	0	0	0	0	0	0	0	0	0	0	0	0	0	0	0	0	0	0	0	0	0	0	0	0	0	0	0	0	0	0	0	0	0	0	0	0	0
	Ornithinimicrobium	2.33432e-08	0	0	0	0	0	0	0	0	0	0	0	0	0	0	0	0	0	0	0	0	0	0	0	0	0	0	0	0	0	0	0	0	0	0	0	0	0	0	0	0	0	0	0	0	0	0	0
	Ornithobacterium	0	0	0	0	0	0	0	0	0	0	0	0	0	0	0	0	0	0	0	0	0	0	0	0	0	0	0	0	0	0	0	0	0	0	0	0	0	0	0	0	0	0	0	0	0	0	0	0
	Oryzihumus	4.13079e-08	0	0	0	0	0	0	0	0	0	0	0	0	0	0	0	0	0	0	0	0	0	0	0	0	0	0	0	0	0	0	0	0	0	0	0	0	0	0	0	0	0	0	0	0	0	0	0
	Oscillibacter	0.0846111	0	0	0	0.00982876	0	4.93701	1.02034	4.51851	9.29969	3.52778	1.86556	1.14535	1.39323	4.5851	0.515629	0.285676	0.136336	0.131311	0.198821	1.22745	1.52196	1.81979	1.00771	1.57485	0.270257	1.00915	1.61748	1.52759	1.75248	0.783031	0.636288	2.80786	2.35919	3.32746	0.391069	1.82892	0.846077	0.328692	6.67549	0.719166	0.895721	4.11859	0.775374	0.697483	0.869106	1.30324	0.499699
	Oscillospira	0.00113909	0	0	0	0	0	0	0	0	0	0	0	0	0	0	0	0	0	0	0	0	0.0980392	0.0166898	0.106625	0.0233995	0	0.0684028	0.336503	0.170864	0.13139	0.0924387	0.121571	0.0885789	0.0199541	0.220849	0.0517591	0.0611431	0.168266	0.0308149	0.0230454	0.045742	0.0759304	0.0895701	0.0455378	0.021968	0.176423	0	0.0845948
	Ottowia	0	0	0	0	0	0	0	0	0	0	0	0	0	0	0	0	0	0	0	0	0	0	0	0	0	0	0	0	0	0	0	0	0	0	0	0	0	0	0	0	0	0	0	0	0	0	0	0
	Owenweeksia	8.22908e-07	0	0	0	0	0	0	0	0	0	0	0	0	0	0	0	0	0	0	0	0	0	0.000596066	0.00029867	0.000709075	0	0.000824131	0	0	0	0	0	0.000952462	0.000383733	0.00226512	0	0	0	0	0	0	0	0	0	0	0	0	0
	Oxalobacter	1.27642e-06	0	0	0	0	0	0	0	0	0	0	0	0	0	0	0	0	0	0	0	0	0	0	0	0	0	0	0	0	0	0	0	0	0	0	0	0	0	0	0	0	0	0	0	0	0	0	0
	Oxobacter	1.94343e-07	0	0	0	0	0	0	0	0	0	0	0	0	0	0	0	0	0	0	0	0	0	0	0	0	0	0	0	0	0	0	0	0	0	0	0	0	0	0	0	0	0	0	0	0	0	0	0
	Paenalcaligenes	1.09657e-06	0	0	0	0	0	0	0	0	0	0	0	0	0	0	0	0	0	0	0	0	0	0	0	0	0	0	0	0	0	0	0	0	0	0	0	0	0	0	0	0	0	0	0	0	0	0	0
	Paenarthrobacter	4.3717e-08	0	0	0	0	0	0	0	0	0	0	0	0	0	0	0	0	0	0	0	0	0	0	0	0	0	0	0	0	0	0	0	0	0	0	0	0	0	0	0	0	0	0	0	0	0	0	0
	Paenibacillus	8.34694e-05	0	0	0	0	0	0	0	0	0	0	0	0	0	0	0	0	0	0	0	0	0	0	0	0	0	0	0	0	0	0	0	0	0	0	0	0	0	0	0	0	0	0	0	0	0	0	0
	Paeniclostridium	4.38316e-08	0	0	0	0	0	0	0	0	0	0	0	0	0	0	0	0	0	0	0	0	0	0	0	0	0	0	0	0	0	0	0	0	0	0	0	0	0	0	0	0	0	0	0	0	0	0	0
[truncated: 342 more rows]
[truncated: 563 more columns]

## Sheet: 5. GIT Regions (Genus)
	Operational Taxonomic Units
[truncated: 950 more rows]
[truncated: 569 more columns]

## Sheet: 6. Breed (Genus)
	Normalization / Relative Abundance
[truncated: 938 more rows]
[truncated: 454 more columns]

## Sheet: 7.Geographical Location (Genus)
	Organ Tested		Faeces	Faeces	Faeces	Faeces	Faeces	Faeces	Faeces	Faeces	Faeces	Faeces	Faeces	Faeces	Faeces	Faeces	Faeces	Faeces	Faeces	Faeces	Faeces	Faeces	Faeces	Faeces	Faeces	Faeces	Faeces	Faeces	Faeces	Faeces	Faeces	Faeces	Faeces	Faeces	Faeces	Faeces	Faeces	Faeces	Faeces	Faeces	Faeces	Faeces	Faeces	Faeces	Faeces	Faeces	Faeces	Faeces	Faeces
[truncated: 945 more rows]
[truncated: 569 more columns]

[truncated: 1 more sheets: 8. Age (Genus)]
