# Supplementary material for: Decoding the chicken gastrointestinal microbiome
Source: BMC Microbiol. 2025 Jan 20;25:35. doi: 10.1186/s12866-024-03690-x (PMC11744950; doi:10.1186/s12866-024-03690-x)
Supplement: Supplementary file 2 — Supplementary Material 2 [file 12866_2024_3690_MOESM2_ESM.xlsx]

## Sheet: 1.All Datasets (Phylum)
	Relative Abundance		OTU
	Phylum	Proportion	ERR2828173	ERR2828174	ERR2828175	ERR2828176	ERR2828177	ERR2828193	ERR2828194	ERR2828195	ERR2828196	ERR2828212	ERR2828213	ERR2828214	ERR2828215	ERR2828216	ERR2828232	ERR2828233	ERR2828234	ERR2828235	ERR2828236	ERR2828237	SRR11282058	SRR11282080	SRR11282091	SRR11282113	SRR11282116	SRR11282118	SRR11282119	SRR11282120	SRR11282121	SRR11282128	SRR11282132	SRR11282134	SRR11282136	SRR11282139	SRR11282140	SRR11282142	SRR11282162	SRR11282163	SRR11282164	SRR11282069	SRR11282102	SRR11282115	SRR11282117	SRR11282122	SRR11282123	SRR11282124	SRR11282125
	Acidobacteria	4.37416e-05	0	0	0	0	0	0	0	0	0	0	0	0	0	0	0	0	0	0	0	0	0	0	0	0	0	0	0	0	0	0	0	0	0	0	0	0	0	0	0	0	0	0	0	0	0	0	0
	Actinobacteria	0.0386415	0	2	0	2	0	137	96	76	50	29	94	98	250	120	14	145	19	14	64	92	1957	4165	3353	2540	473	12252	1562	2880	3571	3519	1535	1037	5669	644	396	635	1182	335	544	587	4382	797	429	662	746	21	332
	Armatimonadetes	2.1481e-07	0	0	0	0	0	0	0	0	0	0	0	0	0	0	0	0	0	0	0	0	0	0	0	0	0	0	0	0	0	0	0	0	0	0	0	0	0	0	0	0	0	0	0	0	0	0	0
	Bacteroidetes	0.0687458	0	10	0	1	0	2	18	19	14	32	138	151787	161351	61001	66282	126859	63074	91176	52047	38292	43788	33467	45076	47306	2326	50063	5658	34719	4063	16904	36889	16685	46574	22732	1966	5290	7145	1323	229	4730	5743	8755	293	12898	9444	116	5768
	Balneolaeota	1.26299e-07	0	0	0	0	0	0	0	0	0	0	0	0	0	0	0	0	0	0	0	0	0	0	0	0	0	0	0	0	0	0	0	0	0	0	0	0	0	0	0	0	0	0	0	0	0	0	0
	Chlamydiae	3.77254e-06	0	0	0	0	0	0	0	0	0	0	0	0	0	0	0	0	0	0	0	0	0	0	0	0	0	0	0	0	0	0	0	0	0	0	0	0	0	0	0	0	0	0	0	0	0	0	0
	Chloroflexi	1.12818e-06	1	0	0	0	0	0	0	0	0	0	0	0	0	0	0	0	0	0	0	0	0	0	0	0	0	0	0	0	1	0	0	0	0	0	0	0	1	0	0	0	0	0	0	0	0	0	0
	Cyanobacteria	5.11888e-06	0	0	0	0	0	0	0	0	0	0	0	0	0	0	0	0	0	0	0	0	0	0	0	0	0	0	0	0	0	0	0	0	0	0	0	0	0	0	0	0	0	0	0	0	0	0	0
	Deferribacteres	0.000175416	0	0	0	0	0	0	0	0	0	0	0	0	0	0	0	0	0	0	0	0	0	0	0	0	0	0	0	0	0	0	0	0	0	0	0	0	0	0	0	0	0	0	0	0	1	0	0
	Deinococcus-Thermus	4.11192e-06	0	1	0	0	0	0	0	0	0	0	0	0	0	0	0	0	0	0	0	0	0	0	0	0	0	0	0	0	0	0	0	0	0	0	0	0	0	0	0	0	0	0	0	0	0	0	0
	Elusimicrobia	0.00162544	0	0	0	0	0	0	0	0	0	0	0	0	0	0	0	0	0	0	0	0	0	0	0	0	0	0	0	0	0	0	0	0	0	0	0	0	0	0	0	0	0	0	0	0	0	0	0
	Fibrobacteres	7.33676e-05	0	0	0	0	0	0	0	0	0	0	0	0	0	0	0	0	0	0	0	0	2	0	0	0	0	26	1	5	1	0	0	0	0	1	0	1	0	0	0	0	1	0	0	0	0	0	0
	Firmicutes	0.807539	26768	26108	25146	169499	14194	75386	61931	65917	56587	42492	70827	127173	97505	50913	33725	90613	16049	16017	34636	50793	85196	57075	146164	106517	24923	88992	56359	110442	63441	149413	80739	46454	93428	31636	61055	89564	132875	4384	6484	44257	166892	34764	41850	28560	70545	591	100698
	Fusobacteria	0.00180063	0	0	0	0	0	0	0	0	0	0	0	0	0	0	0	0	0	0	0	0	0	0	1	0	0	2	0	2	0	3	6	0	1	0	1	0	3	0	0	0	6	3	0	1	5	0	1
	Gemmatimonadetes	1.82406e-06	0	0	0	0	0	0	0	0	0	0	0	0	0	0	0	0	0	0	0	0	0	0	0	0	0	0	0	0	0	0	0	0	0	0	0	0	0	0	0	0	0	0	0	0	0	0	0
	Lentisphaerae	0.000522645	0	0	0	0	0	0	0	0	0	0	0	0	0	0	0	0	0	0	0	0	0	0	0	0	0	0	0	0	0	0	0	0	0	0	0	0	0	0	0	0	0	0	0	0	0	0	0
	Nitrospirae	5.09354e-08	0	0	0	0	0	0	0	0	0	0	0	0	0	0	0	0	0	0	0	0	0	0	0	0	0	0	0	0	0	0	0	0	0	0	0	0	0	0	0	0	0	0	0	0	0	0	0
	Planctomycetes	1.67367e-06	0	1	0	0	0	0	0	0	0	0	0	0	0	1	0	0	0	0	0	0	0	0	0	0	0	0	0	0	0	0	0	0	0	0	0	0	0	0	0	0	0	0	0	0	0	0	0
	Proteobacteria	0.0790783	25769	39	32301	6861	51685	1749	276	366	953	5694	4545	10660	2134	3906	2803	7132	1355	1735	1242	2981	1956	765	3307	803	39	1373	415	1187	647	528	810	3878	12949	216	1630	197	415	174	3	87	134	739	529	364	276	30	242
	Spirochaetes	0.000125689	0	0	0	0	0	0	0	0	0	0	0	0	0	0	0	0	0	0	0	0	0	0	0	0	0	0	0	0	0	0	0	0	0	0	0	0	0	0	0	0	0	0	0	0	0	0	0
	Synergistetes	0.000708902	0	0	0	0	0	0	0	0	0	0	0	0	0	0	0	0	0	0	0	0	0	0	0	0	0	0	0	0	0	0	0	0	0	0	0	0	0	0	0	0	0	0	0	0	0	0	0
	Tenericutes	0.000578127	0	0	0	0	0	0	0	0	0	0	4371	1	0	0	0	1	0	0	63	111	481	1	2	2	23	11	0	9	0	992	140	0	0	2	3	0	384	13	1	137	231	1	0	225	1628	8	14
	Verrucomicrobia	0.000323898	0	0	0	0	0	0	0	0	0	0	0	0	0	0	0	0	2	0	0	0	0	0	0	0	0	2	0	0	0	0	0	0	0	0	0	0	0	0	0	0	0	0	0	0	3	0	0
	Top 95%
	Phylum	Proportion
	Firmicutes	0.807539
	Proteobacteria	0.0790783
	Bacteroidetes	0.0687458
[truncated: 563 more columns]

## Sheet: 2.All Datasets (Family)
	Relative Abundance		OTU
	Family	Proportion	ERR2828173	ERR2828174	ERR2828175	ERR2828176	ERR2828177	ERR2828193	ERR2828194	ERR2828195	ERR2828196	ERR2828212	ERR2828213	ERR2828214	ERR2828215	ERR2828216	ERR2828232	ERR2828233	ERR2828234	ERR2828235	ERR2828236	ERR2828237	SRR11282058	SRR11282080	SRR11282091	SRR11282113	SRR11282116	SRR11282118	SRR11282119	SRR11282120	SRR11282121	SRR11282128	SRR11282132	SRR11282134	SRR11282136	SRR11282139	SRR11282140	SRR11282142	SRR11282162	SRR11282163	SRR11282164	SRR11282069	SRR11282102	SRR11282115	SRR11282117	SRR11282122	SRR11282123	SRR11282124	SRR11282125
	Acanthopleuribacteraceae	0	0	0	0	0	0	0	0	0	0	0	0	0	0	0	0	0	0	0	0	0	0	0	0	0	0	0	0	0	0	0	0	0	0	0	0	0	0	0	0	0	0	0	0	0	0	0	0
	Acetobacteraceae	2.91899e-06	0	0	0	0	0	0	0	0	0	0	0	0	0	0	0	0	0	0	0	0	0	0	0	0	0	0	0	0	0	0	0	0	0	0	0	0	0	0	0	0	53	0	0	0	0	0	0
	Acholeplasmataceae	8.03707e-07	0	0	0	0	0	0	0	0	0	0	0	0	0	0	0	0	0	0	0	0	0	0	0	0	0	0	0	0	0	0	0	0	0	0	0	0	0	0	0	0	0	0	0	0	0	0	0
	Acidaminococcaceae	0.00123673	0	0	0	0	0	0	0	0	0	0	0	0	0	0	0	0	0	0	0	0	0	0	0	0	0	0	0	0	0	0	0	0	0	0	0	0	0	0	0	0	0	0	0	0	0	0	0
	Acidiferrobacteraceae	1.62398e-08	0	0	0	0	0	0	0	0	0	0	0	0	0	0	0	0	0	0	0	0	0	0	0	0	0	0	0	0	0	0	0	0	0	0	0	0	0	0	0	0	0	0	0	0	0	0	0
	Acidithiobacillaceae	0	0	0	0	0	0	0	0	0	0	0	0	0	0	0	0	0	0	0	0	0	0	0	0	0	0	0	0	0	0	0	0	0	0	0	0	0	0	0	0	0	0	0	0	0	0	0	0
	Acidobacteriaceae	3.12728e-07	0	0	0	0	0	0	0	0	0	0	0	0	0	0	0	0	0	0	0	0	0	0	0	0	0	0	0	0	0	0	0	0	0	0	0	0	0	0	0	0	0	0	0	0	0	0	0
	Acidothermaceae	1.93376e-07	0	0	0	0	0	0	0	0	0	0	0	0	0	0	0	0	0	0	0	0	0	0	0	0	0	0	0	0	0	0	0	0	0	0	0	0	0	0	0	0	0	0	0	0	0	0	0
	Actinomycetaceae	0.000241965	0	0	0	0	0	0	0	0	0	0	0	0	0	0	0	0	0	0	0	0	0	0	0	0	0	0	0	0	0	0	0	0	0	0	0	0	0	0	0	0	0	0	0	0	0	0	0
	Aerococcaceae	0.000594742	1	0	0	0	0	0	0	0	0	0	2	0	9	0	0	2	0	0	0	0	0	0	0	0	0	0	0	0	0	0	0	0	0	0	0	0	0	0	0	0	0	0	0	0	0	0	0
	Aeromonadaceae	0.000160412	0	0	5	0	0	0	0	0	0	0	0	0	0	0	0	0	0	0	0	0	1	0	0	0	0	0	0	0	0	0	1	0	0	0	0	0	0	0	0	0	1	0	1	0	0	0	0
	Akkermansiaceae	9.59093e-05	0	0	0	0	0	0	0	0	0	0	0	0	0	0	0	0	0	0	0	0	0	0	0	0	0	2	0	0	0	0	0	0	0	0	0	0	0	0	0	0	0	0	0	0	3	0	0
	Alcaligenaceae	0.000127509	0	0	2	0	0	0	0	0	0	0	0	0	0	0	0	2	0	0	1	2	0	0	0	0	0	0	0	0	0	0	0	4	0	0	0	0	0	0	0	0	0	0	0	0	0	2	0
	Alcanivoracaceae	0	0	0	0	0	0	0	0	0	0	0	0	0	0	0	0	0	0	0	0	0	0	0	0	0	0	0	0	0	0	0	0	0	0	0	0	0	0	0	0	0	0	0	0	0	0	0	0
	Alicyclobacillaceae	9.72232e-06	0	0	0	0	0	0	0	0	0	0	0	0	0	0	0	0	0	0	0	0	0	0	0	0	0	0	0	0	0	0	0	0	0	0	0	1	0	0	0	0	0	0	0	0	0	0	0
	Alteromonadaceae	0.000272114	0	0	0	0	0	0	0	0	0	0	0	0	0	0	0	0	0	0	0	0	0	0	0	1	0	0	0	0	0	0	0	0	1	0	0	0	0	0	0	0	0	0	0	0	0	0	0
	Amoebophilaceae	2.40889e-08	0	0	0	0	0	0	0	0	0	0	0	0	0	0	0	0	0	0	0	0	0	0	0	0	0	0	0	0	0	0	0	1	0	0	0	0	0	0	0	0	0	0	0	0	0	0	0
	Anaerolineaceae	1.25502e-07	0	0	0	0	0	0	0	0	0	0	0	0	0	0	0	0	0	0	0	0	0	0	0	0	0	0	0	0	0	0	0	0	0	0	0	0	0	0	0	0	0	0	0	0	0	0	0
	Anaeromyxobacteraceae	1.29204e-07	0	0	0	0	0	0	0	0	0	0	0	0	0	0	0	0	0	0	0	0	0	0	0	0	0	0	0	0	0	0	0	0	0	0	0	0	0	0	0	0	0	0	0	0	0	0	0
	Anaeroplasmataceae	0.00050291	0	0	0	0	0	0	0	0	0	0	4371	1	0	0	0	1	0	0	63	111	481	1	2	2	23	11	0	9	0	992	140	0	0	2	3	0	384	13	1	137	231	1	0	225	1628	8	14
	Aphanizomenonaceae	6.32361e-08	0	0	0	0	0	0	0	0	0	0	0	0	0	0	0	0	0	0	0	0	0	0	0	0	0	0	0	0	0	0	0	0	0	0	0	0	0	0	0	0	0	0	0	0	0	0	0
	Archangiaceae	4.05335e-08	0	0	0	0	0	0	0	0	0	0	0	0	0	0	0	0	0	0	0	0	0	0	0	0	0	0	0	0	0	0	0	0	0	0	0	0	0	0	0	0	0	0	0	0	0	0	0
	Ardenticatenaceae	0	0	0	0	0	0	0	0	0	0	0	0	0	0	0	0	0	0	0	0	0	0	0	0	0	0	0	0	0	0	0	0	0	0	0	0	0	0	0	0	0	0	0	0	0	0	0	0
	Arenicellaceae	0	0	0	0	0	0	0	0	0	0	0	0	0	0	0	0	0	0	0	0	0	0	0	0	0	0	0	0	0	0	0	0	0	0	0	0	0	0	0	0	0	0	0	0	0	0	0	0
	Armatimonadaceae	4.90052e-08	0	0	0	0	0	0	0	0	0	0	0	0	0	0	0	0	0	0	0	0	0	0	0	0	0	0	0	0	0	0	0	0	0	0	0	0	0	0	0	0	0	0	0	0	0	0	0
	Atopobiaceae	0.00256431	0	0	0	0	0	0	0	0	0	0	0	0	0	0	0	0	0	0	0	0	0	0	0	0	0	0	0	1	0	0	0	0	0	0	0	0	1	0	0	0	0	0	0	0	0	0	0
	Aurantimonadaceae	1.50736e-07	0	0	0	0	0	0	0	0	0	0	0	0	0	0	0	0	0	0	0	0	0	0	0	0	0	0	0	0	0	0	0	0	0	0	0	0	0	0	0	0	0	0	0	0	0	0	0
	Azonexaceae	0	0	0	0	0	0	0	0	0	0	0	0	0	0	0	0	0	0	0	0	0	0	0	0	0	0	0	0	0	0	0	0	0	0	0	0	0	0	0	0	0	0	0	0	0	0	0	0
	Bacillaceae	0.00353093	0	0	1	0	0	0	29	460	550	471	1082	0	192	3	12	2	688	155	0	2	218	497	1113	570	1	0	400	421	1128	888	90	526	4	4	44	137	1255	11	7	474	763	1086	0	198	122	1	85
	Bacillales Family X. Incertae Sedis	0	0	0	0	0	0	0	0	0	0	0	0	0	0	0	0	0	0	0	0	0	0	0	0	0	0	0	0	0	0	0	0	0	0	0	0	0	0	0	0	0	0	0	0	0	0	0	0
	Bacteriovoracaceae	5.19387e-08	0	0	0	0	0	0	0	0	0	0	0	0	0	0	0	0	0	0	0	0	0	0	0	0	0	0	0	0	0	0	0	0	0	0	0	0	0	0	0	0	0	0	0	0	0	0	0
	Bacteroidaceae	0.0302906	0	2	0	1	0	2	17	19	13	30	138	151785	161351	61001	50501	97748	60163	80427	30556	38291	0	3	1	0	0	4	0	2	0	0	109	0	0	0	0	0	0	0	0	0	0	0	0	0	3	0	0
	Balneolaceae	1.26299e-07	0	0	0	0	0	0	0	0	0	0	0	0	0	0	0	0	0	0	0	0	0	0	0	0	0	0	0	0	0	0	0	0	0	0	0	0	0	0	0	0	0	0	0	0	0	0	0
	Barnesiellaceae	0.00510931	0	0	0	0	0	0	0	0	0	0	0	0	0	0	0	0	0	0	0	0	0	1891	428	7	0	3	0	3	1	32	12318	597	2	7	43	4	6	0	59	0	1	4286	0	9211	10	5	4391
	Bdellovibrionaceae	7.51568e-08	0	0	0	0	0	0	0	0	0	0	0	0	0	0	0	0	0	0	0	0	0	0	0	0	0	0	0	0	0	0	0	0	0	0	0	0	0	0	0	0	0	0	0	0	0	0	0
	Beijerinckiaceae	3.75379e-07	0	0	0	0	0	0	0	0	0	0	0	0	0	0	0	0	0	0	0	0	0	0	0	0	0	0	0	0	0	0	0	0	0	0	0	0	0	0	0	0	0	0	0	0	0	0	0
	Beutenbergiaceae	4.1809e-07	0	0	0	0	0	0	0	0	0	0	0	0	0	0	0	0	0	0	0	0	0	0	0	0	0	0	0	0	0	0	0	0	0	0	0	0	0	0	0	0	0	0	0	0	0	0	0
	Bifidobacteriaceae	0.0069253	0	0	0	0	0	0	0	0	0	0	0	1	0	0	0	0	0	0	0	0	1887	4141	2948	2166	223	12160	1468	2798	3199	3411	1475	916	5339	489	370	609	1126	100	28	469	4348	789	3	636	678	11	331
	Blastocatellaceae	8.0356e-07	0	0	0	0	0	0	0	0	0	0	0	0	0	0	0	0	0	0	0	0	0	0	0	0	0	0	0	0	0	0	0	0	0	0	0	0	0	0	0	0	0	0	0	0	0	0	0
	Blattabacteriaceae	2.43743e-08	0	0	0	0	0	0	0	0	0	0	0	0	0	0	0	0	0	0	0	0	0	0	0	0	0	0	0	0	0	0	0	0	0	0	0	0	0	0	0	0	0	0	0	0	0	0	0
	Bogoriellaceae	9.07192e-06	0	0	0	0	0	0	0	0	0	0	0	0	0	0	0	0	0	0	0	0	0	0	0	0	0	0	0	0	0	0	0	0	0	0	0	0	0	0	0	0	0	0	0	0	0	0	0
	Brachyspiraceae	6.63005e-06	0	0	0	0	0	0	0	0	0	0	0	0	0	0	0	0	0	0	0	0	0	0	0	0	0	0	0	0	0	0	0	0	0	0	0	0	0	0	0	0	0	0	0	0	0	0	0
	Bradymonadaceae	7.05704e-08	0	0	0	0	0	0	0	0	0	0	0	0	0	0	0	0	0	0	0	0	0	0	0	0	0	0	0	0	0	0	0	0	0	0	0	0	0	0	0	0	0	0	0	0	0	0	0
	Bradyrhizobiaceae	0.000143664	0	0	0	0	0	0	0	0	0	0	0	0	0	0	0	0	0	0	0	0	0	39	0	0	0	0	1	0	42	0	0	0	0	1	0	0	5	0	0	0	0	0	0	0	6	1	0
	Brevibacteriaceae	0.00287528	0	0	0	0	0	1	0	0	0	0	1	0	11	0	0	2	0	0	0	1	0	0	0	0	0	0	0	0	0	0	0	0	0	0	0	0	0	0	0	0	0	0	5	0	3	0	0
	Brucellaceae	2.10635e-05	0	0	0	0	0	0	0	0	0	1	0	0	2	0	0	0	0	0	0	0	2	0	0	0	0	0	1	0	0	0	0	0	0	0	0	0	1	0	0	0	0	0	0	0	0	0	0
	Bryobacteraceae	2.66786e-07	0	0	0	0	0	0	0	0	0	0	0	0	0	0	0	0	0	0	0	0	0	0	0	0	0	0	0	0	0	0	0	0	0	0	0	0	0	0	0	0	0	0	0	0	0	0	0
	Burkholderiaceae	4.50233e-05	0	0	0	0	0	0	0	0	0	0	0	0	0	0	0	0	0	0	0	0	0	0	0	0	0	0	0	0	0	0	0	0	0	0	0	0	0	0	0	0	0	0	0	0	0	0	0
	Caedimonadaceae	4.89234e-08	0	0	0	0	0	0	0	0	0	0	0	0	0	0	0	0	0	0	0	0	0	0	0	0	0	2	0	0	0	0	0	0	0	0	0	0	0	0	0	0	0	0	0	0	0	0	0
	Caldicoprobacteraceae	2.99797e-05	0	0	0	0	0	0	0	0	0	0	0	0	0	0	0	2	0	0	0	1	0	0	0	0	0	0	0	0	0	0	0	0	0	0	0	0	0	0	0	0	0	0	0	0	0	0	0
	Caldilineaceae	9.67507e-08	0	0	0	0	0	0	0	0	0	0	0	0	0	0	0	0	0	0	0	0	0	0	0	0	0	0	0	0	1	0	0	0	0	0	0	0	1	0	0	0	0	0	0	0	0	0	0
	Campylobacteraceae	0.00381403	0	0	0	0	0	0	1	0	0	5493	4529	7747	1507	2955	260	823	71	51	62	177	0	0	0	1	0	0	0	0	0	0	0	0	0	0	0	0	1	0	0	0	0	0	0	0	0	0	0
	Candidatus Babeliaceae	2.92769e-07	0	0	0	0	0	0	0	0	0	0	0	0	0	0	0	0	0	0	0	0	0	0	0	0	0	0	0	0	0	0	0	0	0	0	0	0	0	0	0	0	0	0	0	0	0	0	0
	Candidatus Competibacteraceae	0	0	0	0	0	0	0	0	0	0	0	0	0	0	0	0	0	0	0	0	0	0	0	0	0	0	0	0	0	0	0	0	0	0	0	0	0	0	0	0	0	0	0	0	0	0	0	0
	Candidatus Paracaedibacteraceae	1.04975e-08	0	0	0	0	0	0	0	0	0	0	0	0	0	0	0	0	0	0	0	0	0	0	0	0	0	0	0	0	0	0	0	0	0	0	0	0	0	0	0	0	0	0	0	0	0	0	0
	Cardiobacteriaceae	0	0	0	0	0	0	0	0	0	0	0	0	0	0	0	0	0	0	0	0	0	0	0	0	0	0	0	0	0	0	0	0	0	0	0	0	0	0	0	0	0	0	0	0	0	0	0	0
	Carnobacteriaceae	0.000469918	1	0	0	0	0	0	0	0	0	1	0	0	1	1	0	1	0	0	0	0	0	0	0	0	0	0	0	0	0	0	2	0	0	0	0	0	0	0	0	0	0	0	0	0	0	0	0
	Catabacteriaceae	1.5217e-08	0	0	0	0	0	0	0	0	0	0	0	0	0	0	0	0	0	0	0	0	0	0	0	0	0	0	0	0	0	0	0	0	0	0	0	0	0	0	0	0	0	0	0	0	0	0	0
	Caulobacteraceae	0.00233042	0	0	0	0	0	0	0	0	0	0	0	0	0	0	0	0	0	0	0	0	298	0	107	58	0	0	0	6	63	2	13	0	54	9	1	0	9	0	0	49	0	71	388	1	11	19	1
	Cellulomonadaceae	1.63707e-06	0	0	0	0	0	0	0	0	0	0	0	0	0	0	0	0	0	0	0	0	0	0	0	0	0	0	0	0	0	0	0	0	0	0	0	0	0	0	0	0	0	0	0	0	0	0	0
	Cellvibrionaceae	1.06557e-07	0	0	0	0	0	0	0	0	0	0	0	0	0	0	0	0	0	0	0	0	0	0	0	0	0	0	0	0	0	0	0	0	0	0	0	0	0	0	0	0	0	0	0	0	0	0	0
	Chelatococcaceae	2.05475e-08	0	0	0	0	0	0	0	0	0	0	0	0	0	0	0	0	0	0	0	0	0	0	0	0	0	0	0	0	0	0	0	0	0	0	0	0	0	0	0	0	0	0	0	0	0	0	0
	Chitinophagaceae	0.000223993	0	0	0	0	0	0	0	0	0	0	0	0	0	0	0	0	0	0	1	0	0	0	1	0	0	2	0	0	0	11	0	0	0	0	0	2	0	0	3	0	0	0	0	0	0	0	0
	Chlamydiaceae	3.63129e-06	0	0	0	0	0	0	0	0	0	0	0	0	0	0	0	0	0	0	0	0	0	0	0	0	0	0	0	0	0	0	0	0	0	0	0	0	0	0	0	0	0	0	0	0	0	0	0
	Chloroflexaceae	2.31796e-07	0	0	0	0	0	0	0	0	0	0	0	0	0	0	0	0	0	0	0	0	0	0	0	0	0	0	0	0	0	0	0	0	0	0	0	0	0	0	0	0	0	0	0	0	0	0	0
	Christensenellaceae	0.00312945	0	0	0	0	0	0	17	50	97	43	14	302	20	10	470	465	36	62	340	725	188	57	368	61	119	2	276	178	102	341	222	77	3	357	5	113	292	35	4	112	338	55	893	85	604	2	187
	Chromatiaceae	2.78551e-08	0	0	0	0	0	0	0	0	0	0	0	0	0	0	0	0	0	0	0	0	0	0	0	0	0	0	0	0	0	0	0	0	0	0	0	0	0	0	0	0	0	0	0	0	0	0	0
	Chromobacteriaceae	4.8344e-08	0	0	0	0	0	0	0	0	0	0	0	0	0	0	0	0	0	0	0	0	0	0	0	0	0	0	0	0	0	0	0	0	0	0	0	0	0	0	0	0	0	0	0	0	0	0	0
	Chthoniobacteraceae	9.13953e-07	0	0	0	0	0	0	0	0	0	0	0	0	0	0	0	0	0	0	0	0	0	0	0	0	0	0	0	0	0	0	0	0	0	0	0	0	0	0	0	0	0	0	0	0	0	0	0
	Chthonomonadaceae	6.72841e-08	0	0	0	0	0	0	0	0	0	0	0	0	0	0	0	0	0	0	0	0	0	0	0	0	0	0	0	0	0	0	0	0	0	0	0	0	0	0	0	0	0	0	0	0	0	0	0
	Clostridiaceae	0.0306969	137	107	4	80	13702	6438	3315	2953	3309	746	5165	2109	3434	997	408	2080	1163	698	480	1787	6545	5195	21248	10200	627	8436	2499	5380	3988	3150	1306	1572	6597	2419	10259	5576	5424	186	119	1039	3044	2258	400	633	1204	23	1239
	Clostridiales Family XII. Incertae Sedis	3.80201e-06	0	0	0	0	0	0	0	0	0	0	0	0	0	0	0	0	0	0	0	0	0	0	0	0	0	0	0	0	0	0	1	0	0	0	0	0	0	0	0	0	0	0	1	0	0	0	0
	Clostridiales Family XIII. Incertae Sedis	6.7623e-05	0	0	0	0	0	0	0	0	0	0	0	0	0	0	0	0	0	0	0	0	0	0	4	0	0	1	0	1	0	16	4	0	0	0	0	0	4	0	2	0	78	0	0	0	6	0	0
	Coleofasciculaceae	2.46666e-06	0	0	0	0	0	0	0	0	0	0	0	0	0	0	0	0	0	0	0	0	0	0	0	0	0	0	0	0	0	0	0	0	0	0	0	0	0	0	0	0	0	0	0	0	0	0	0
	Colwelliaceae	6.62119e-08	0	0	0	0	0	0	0	0	0	0	0	0	0	0	0	0	0	0	0	0	0	0	0	2	0	0	0	0	0	0	0	0	0	0	0	0	0	0	0	0	0	0	0	0	0	0	0
	Comamonadaceae	6.43491e-05	0	2	2	5	0	0	0	0	0	0	0	0	0	0	0	0	0	0	0	0	1	0	0	0	1	2	0	0	0	0	0	0	0	0	0	0	1	0	0	0	0	1	0	0	0	0	0
	Conexibacteraceae	1.22524e-07	0	0	0	0	0	0	0	0	0	0	0	0	0	0	0	0	0	0	0	0	0	0	0	0	0	0	0	0	0	0	0	0	0	0	0	0	0	0	0	0	0	0	0	0	0	0	0
	Coriobacteriaceae	0.00072392	0	0	0	0	0	0	0	0	0	0	0	0	1	0	0	0	0	0	0	0	1	0	0	0	0	0	3	0	0	0	0	0	1	0	0	0	0	0	0	0	0	0	0	0	1	0	0
	Corynebacteriaceae	0.00859697	0	0	0	0	0	3	2	1	1	6	40	3	141	17	2	34	0	1	6	1	0	0	0	0	0	0	0	0	0	0	0	0	0	0	0	0	0	0	0	0	0	0	0	0	0	0	0
	Coxiellaceae	1.75897e-07	0	0	0	0	0	0	0	0	0	0	0	0	0	0	0	0	0	0	0	0	0	0	0	0	0	0	0	0	0	0	0	0	1	0	0	0	0	0	0	0	0	0	0	0	0	0	0
	Crocinitomicaceae	7.83653e-08	0	0	0	0	0	0	0	0	0	0	0	0	0	0	0	0	0	0	0	0	0	0	0	0	0	0	0	0	0	0	0	0	0	0	1	0	0	0	0	0	0	0	0	0	0	0	0
	Cryomorphaceae	1.11204e-06	0	0	0	0	0	0	0	0	0	0	0	0	0	0	0	0	0	0	0	0	0	1	1	2	0	2	0	0	0	0	0	1	1	2	0	0	0	0	0	0	0	0	0	0	0	0	0
	Cryptosporangiaceae	5.25843e-08	0	0	0	0	0	0	0	0	0	0	0	0	0	0	0	0	0	0	0	0	0	0	0	0	0	0	0	0	0	0	0	0	0	0	0	0	0	0	0	0	0	0	0	0	0	0	0
	Cyclobacteriaceae	4.3466e-07	0	0	0	0	0	0	0	0	0	0	0	0	0	0	0	0	0	0	0	0	0	0	0	0	0	0	0	0	0	1	0	0	0	0	0	0	0	0	0	0	0	0	0	0	0	0	0
	Cytophagaceae	2.67778e-07	0	0	0	0	0	0	0	0	0	0	0	0	0	0	0	0	0	0	0	0	0	0	0	0	0	0	0	0	0	0	0	0	0	0	0	0	0	0	0	0	0	0	0	0	0	0	0
	Deferribacteraceae	0.000175416	0	0	0	0	0	0	0	0	0	0	0	0	0	0	0	0	0	0	0	0	0	0	0	0	0	0	0	0	0	0	0	0	0	0	0	0	0	0	0	0	0	0	0	0	1	0	0
	Defluviitaleaceae	0.00303543	0	0	0	0	0	0	244	92	0	378	346	248	15	31	58	16	3	5	22	19	1	25	119	85	12	2	239	76	63	216	118	2	2	25	6	145	85	14	440	111	331	0	0	81	88	0	18
	Deinococcaceae	3.34587e-06	0	0	0	0	0	0	0	0	0	0	0	0	0	0	0	0	0	0	0	0	0	0	0	0	0	0	0	0	0	0	0	0	0	0	0	0	0	0	0	0	0	0	0	0	0	0	0
	Demequinaceae	2.48753e-05	0	0	0	0	0	0	0	0	0	0	0	0	0	0	0	0	0	0	0	0	0	0	0	0	0	0	0	0	0	0	0	0	0	0	0	0	0	0	0	0	0	0	0	0	0	0	0
	Dermabacteraceae	0.00455094	0	0	0	0	0	0	0	0	0	7	3	0	32	0	0	0	0	0	0	0	0	0	0	0	0	0	0	0	0	0	0	0	0	0	0	0	0	0	0	0	0	0	0	0	0	0	0
	Dermacoccaceae	2.42399e-06	0	0	0	0	0	0	0	0	0	0	0	0	0	0	0	0	0	0	0	0	0	0	0	0	0	0	0	0	0	0	0	0	0	0	0	0	0	0	0	0	0	0	0	0	0	0	0
	Dermatophilaceae	2.64066e-05	0	0	0	0	0	0	0	0	0	0	0	0	0	0	0	0	0	0	0	0	0	0	0	0	0	0	0	1	0	1	0	0	0	0	0	0	0	0	0	0	0	0	0	1	0	0	0
	Desulfarculaceae	0	0	0	0	0	0	0	0	0	0	0	0	0	0	0	0	0	0	0	0	0	0	0	0	0	0	0	0	0	0	0	0	0	0	0	0	0	0	0	0	0	0	0	0	0	0	0	0
	Desulfobacteraceae	3.88903e-07	0	0	0	0	0	0	0	0	0	0	0	0	0	0	0	0	0	0	0	0	0	0	0	1	0	0	0	0	1	0	0	0	0	0	0	0	1	0	0	0	0	0	0	0	0	0	0
	Desulfobulbaceae	4.36089e-08	0	0	0	0	0	0	0	0	0	0	0	0	0	0	0	0	0	0	0	0	0	0	0	0	0	0	0	0	0	0	0	0	0	0	0	0	1	0	0	0	0	0	0	0	0	0	1
	Desulfovibrionaceae	0.0012491	0	1	0	0	0	0	0	0	0	0	0	0	0	0	0	0	0	0	0	0	42	0	0	0	9	7	3	18	101	186	559	0	0	1	7	18	28	0	3	2	0	0	0	294	50	0	54
	Desulfuromonadaceae	1.09843e-08	0	0	0	0	0	0	0	0	0	0	0	0	0	0	0	0	0	0	0	0	0	0	0	0	0	0	0	1	0	0	0	0	0	0	0	0	0	0	0	0	0	0	0	0	0	0	0
	Dietziaceae	0.00103617	0	0	0	0	0	0	0	0	0	0	0	0	1	0	0	1	0	0	0	0	0	0	0	0	0	0	0	0	0	0	0	0	0	0	0	0	0	0	0	0	0	0	0	0	0	0	0
	Dysgonamonadaceae	8.61979e-06	0	0	0	0	0	0	0	0	0	0	0	0	0	0	0	0	0	0	0	0	0	0	0	0	0	0	0	0	0	0	0	0	0	0	0	0	0	0	0	0	0	0	0	0	0	0	0
	Eggerthellaceae	0.000774264	0	0	0	0	0	133	94	75	49	16	50	94	64	103	12	107	17	13	57	90	1	0	11	0	0	57	53	58	163	47	31	6	32	3	1	0	7	0	0	2	10	3	161	2	23	0	0
	Egicoccaceae	0	0	0	0	0	0	0	0	0	0	0	0	0	0	0	0	0	0	0	0	0	0	0	0	0	0	0	0	0	0	0	0	0	0	0	0	0	0	0	0	0	0	0	0	0	0	0	0
	Elioraeaceae	0	0	0	0	0	0	0	0	0	0	0	0	0	0	0	0	0	0	0	0	0	0	0	0	0	0	0	0	0	0	0	0	0	0	0	0	0	0	0	0	0	0	0	0	0	0	0	0
	Elusimicrobiaceae	0.00162542	0	0	0	0	0	0	0	0	0	0	0	0	0	0	0	0	0	0	0	0	0	0	0	0	0	0	0	0	0	0	0	0	0	0	0	0	0	0	0	0	0	0	0	0	0	0	0
	Endomicrobiaceae	1.25523e-08	0	0	0	0	0	0	0	0	0	0	0	0	0	0	0	0	0	0	0	0	0	0	0	0	0	0	0	0	0	0	0	0	0	0	0	0	0	0	0	0	0	0	0	0	0	0	0
	Endozoicomonadaceae	1.23668e-08	0	0	0	0	0	0	0	0	0	0	0	0	0	0	0	0	0	0	0	0	0	0	0	0	0	0	0	0	0	0	0	0	0	0	0	0	0	0	0	0	0	0	0	0	0	0	0
	Enterobacteriaceae	0.0566839	25764	25	32282	6846	51677	1749	273	274	952	200	16	2910	625	951	107	1493	29	14	123	246	1244	725	3173	726	0	1355	403	1147	326	319	232	3849	12764	184	1593	175	357	9	0	25	70	557	0	60	193	6	118
	Enterococcaceae	0.0195553	24164	25981	16486	39561	485	5	11	4	3	8	3	4	4	3	159	1048	136	52	289	640	0	0	0	0	0	2	0	15	0	0	0	0	0	0	5	0	0	0	0	0	0	0	0	0	0	0	0
	Erwiniaceae	0.000172909	0	0	0	0	0	0	0	0	0	0	0	0	0	0	0	0	0	0	0	0	0	0	0	0	0	0	0	0	0	0	0	0	0	0	0	0	0	0	0	0	0	0	0	0	0	0	0
	Erysipelotrichaceae	0.00825142	0	0	0	1930	0	32	93	103	331	139	157	424	375	179	321	672	85	207	252	243	181	164	317	56	0	59	285	70	51	114	46	59	56	1	68	183	278	0	6	18	406	487	68	12	19	0	112
	Erythrobacteraceae	6.3897e-07	0	0	0	0	0	0	0	0	0	0	0	0	0	0	0	0	0	0	0	0	0	0	0	0	0	0	0	0	0	0	0	0	0	0	0	0	0	0	0	0	0	0	0	0	0	0	0
	Eubacteriaceae	0.000320303	0	0	0	0	0	10	260	165	115	29	129	474	191	6	299	710	54	5	18	148	11	0	1	1	1	42	106	42	11	6	11	0	5	0	0	0	14	0	1	0	9	0	0	2	5	0	40
	Euzebyaceae	0	0	0	0	0	0	0	0	0	0	0	0	0	0	0	0	0	0	0	0	0	0	0	0	0	0	0	0	0	0	0	0	0	0	0	0	0	0	0	0	0	0	0	0	0	0	0	0
	Fastidiosibacteraceae	0	0	0	0	0	0	0	0	0	0	0	0	0	0	0	0	0	0	0	0	0	0	0	0	0	0	0	0	0	0	0	0	0	0	0	0	0	0	0	0	0	0	0	0	0	0	0	0
	Fervidobacteriaceae	0	0	0	0	0	0	0	0	0	0	0	0	0	0	0	0	0	0	0	0	0	0	0	0	0	0	0	0	0	0	0	0	0	0	0	0	0	0	0	0	0	0	0	0	0	0	0	0
	Fibrobacteraceae	7.33676e-05	0	0	0	0	0	0	0	0	0	0	0	0	0	0	0	0	0	0	0	0	2	0	0	0	0	26	1	5	1	0	0	0	0	1	0	1	0	0	0	0	1	0	0	0	0	0	0
	Fimbriimonadaceae	9.85208e-08	0	0	0	0	0	0	0	0	0	0	0	0	0	0	0	0	0	0	0	0	0	0	0	0	0	0	0	0	0	0	0	0	0	0	0	0	0	0	0	0	0	0	0	0	0	0	0
	Flammeovirgaceae	0	0	0	0	0	0	0	0	0	0	0	0	0	0	0	0	0	0	0	0	0	0	0	0	0	0	0	0	0	0	0	0	0	0	0	0	0	0	0	0	0	0	0	0	0	0	0	0
	Flavobacteriaceae	0.00017019	0	7	0	0	0	0	0	0	0	0	0	1	0	0	0	0	0	0	0	0	0	0	0	1	0	1	0	1	0	0	0	0	0	1	0	0	0	0	0	3	0	0	0	0	0	0	0
	Frankiaceae	4.04683e-08	0	0	0	0	0	0	0	0	0	0	0	0	0	0	0	0	0	0	0	0	0	0	0	0	0	0	0	0	0	0	0	0	0	0	0	0	0	0	0	0	0	0	0	0	0	0	0
	Fusobacteriaceae	0.00179599	0	0	0	0	0	0	0	0	0	0	0	0	0	0	0	0	0	0	0	0	0	0	1	0	0	2	0	2	0	3	6	0	1	0	1	0	3	0	0	0	5	3	0	1	5	0	1
	Gaiellaceae	1.18339e-07	0	0	0	0	0	0	0	0	0	0	0	0	0	0	0	0	0	0	0	0	0	0	0	0	0	0	0	0	0	0	0	0	0	0	0	0	0	0	0	0	0	0	0	0	0	0	0
	Gallionellaceae	1.39634e-08	0	0	0	0	0	0	0	0	0	0	0	0	0	0	0	0	0	0	0	0	0	0	0	0	0	0	0	0	0	0	0	0	0	0	0	0	0	0	0	0	0	0	0	0	0	0	0
	Geminicoccaceae	9.25174e-08	0	0	0	0	0	0	0	0	0	0	0	0	0	0	0	0	0	0	0	0	0	0	0	0	0	0	0	0	0	0	0	0	0	0	0	0	0	0	0	0	0	0	0	0	0	0	0
	Gemmataceae	5.22547e-07	0	0	0	0	0	0	0	0	0	0	0	0	0	0	0	0	0	0	0	0	0	0	0	0	0	0	0	0	0	0	0	0	0	0	0	0	0	0	0	0	0	0	0	0	0	0	0
	Gemmatimonadaceae	1.63336e-06	0	0	0	0	0	0	0	0	0	0	0	0	0	0	0	0	0	0	0	0	0	0	0	0	0	0	0	0	0	0	0	0	0	0	0	0	0	0	0	0	0	0	0	0	0	0	0
	Geobacteraceae	4.07287e-08	0	0	0	0	0	0	0	0	0	0	0	0	0	0	0	0	0	0	0	0	0	0	0	0	0	0	0	0	0	0	0	0	0	0	0	0	0	0	0	0	0	0	0	0	0	0	0
	Geodermatophilaceae	7.73981e-06	0	0	0	0	0	0	0	0	0	0	0	0	0	0	0	0	0	0	0	0	0	0	0	0	0	0	0	0	0	0	0	0	0	0	0	0	0	0	0	0	0	0	0	0	0	0	0
	Glycomycetaceae	1.50707e-05	0	0	0	0	0	0	0	0	0	0	0	0	0	0	0	0	0	0	0	0	0	0	0	0	0	0	0	0	0	0	0	0	0	0	0	0	0	0	0	0	0	0	0	0	0	0	0
	Gordoniaceae	4.49656e-06	0	0	0	0	0	0	0	0	0	0	0	0	0	0	0	0	0	0	0	0	0	0	0	0	0	0	0	0	0	0	0	0	0	0	0	0	0	0	0	0	0	0	0	0	0	0	0
	Gottschalkiaceae	2.40628e-05	0	0	0	0	0	0	0	0	0	0	0	0	0	0	0	0	0	0	0	0	0	0	0	0	0	0	0	0	0	0	0	0	0	0	0	0	0	0	0	0	0	0	0	0	0	0	0
	Gracilibacteraceae	4.366e-07	0	0	0	0	0	0	0	0	0	0	0	0	0	0	0	0	0	0	0	0	0	0	0	0	0	0	0	0	0	0	0	0	0	0	0	0	0	0	0	0	1	0	0	0	0	0	0
	Hafniaceae	7.25984e-09	0	0	0	0	0	0	0	0	0	0	0	0	0	0	0	0	0	0	0	0	0	0	0	0	0	0	0	0	0	0	0	0	0	0	0	0	0	0	0	0	0	0	0	0	0	0	0
	Hahellaceae	0	0	0	0	0	0	0	0	0	0	0	0	0	0	0	0	0	0	0	0	0	0	0	0	0	0	0	0	0	0	0	0	0	0	0	0	0	0	0	0	0	0	0	0	0	0	0	0
	Halanaerobiaceae	1.9181e-08	0	0	0	0	0	0	0	0	0	0	0	0	0	0	0	0	0	0	0	0	0	0	0	0	0	0	0	0	0	0	0	0	0	0	0	0	0	0	0	0	0	0	0	0	0	0	0
	Halieaceae	3.22779e-08	0	0	0	0	0	0	0	0	0	0	0	0	0	0	0	0	0	0	0	0	0	0	0	0	0	0	0	0	0	0	0	0	0	0	0	0	0	0	0	0	1	0	0	0	0	0	0
	Haliscomenobacteraceae	0	0	0	0	0	0	0	0	0	0	0	0	0	0	0	0	0	0	0	0	0	0	0	0	0	0	0	0	0	0	0	0	0	0	0	0	0	0	0	0	0	0	0	0	0	0	0	0
	Halobacteroidaceae	7.64834e-08	0	0	0	0	0	0	0	0	0	0	0	0	0	0	0	0	0	0	0	0	0	0	0	0	0	0	0	0	0	0	0	0	0	0	0	0	0	0	0	0	0	0	0	0	0	0	0
	Halomonadaceae	1.56945e-05	0	0	0	0	0	0	0	0	0	0	0	0	0	0	0	0	0	0	0	0	0	0	0	0	0	0	0	0	0	0	0	0	0	0	0	0	0	0	0	0	0	0	0	0	0	0	0
	Haloplasmataceae	5.85371e-08	0	0	0	0	0	0	0	0	0	0	0	0	0	0	0	0	0	0	0	0	0	0	0	0	0	0	0	0	0	0	0	0	0	0	0	0	0	0	0	0	0	0	0	0	0	0	0
	Halothiobacillaceae	1.33911e-07	0	0	0	0	0	0	0	0	0	0	0	0	0	0	0	0	0	0	0	0	0	0	0	0	0	0	0	0	0	0	0	0	0	0	0	0	0	0	0	0	0	0	0	0	0	0	0
	Helicobacteraceae	0.00387703	0	5	0	0	0	0	0	0	0	0	0	0	0	0	0	0	0	0	0	0	0	0	0	0	0	0	0	0	0	0	0	0	0	0	0	0	0	0	0	0	0	0	0	0	0	0	0
	Heliobacteriaceae	3.82127e-08	0	0	0	0	0	0	0	0	0	0	0	0	0	0	0	0	0	0	0	0	0	0	0	0	0	0	0	0	0	0	0	0	0	0	0	0	0	0	0	0	0	0	0	0	0	0	0
	Herpetosiphonaceae	6.35419e-08	0	0	0	0	0	0	0	0	0	0	0	0	0	0	0	0	0	0	0	0	0	0	0	0	0	0	0	0	0	0	0	0	0	0	0	0	0	0	0	0	0	0	0	0	0	0	0
	Holophagaceae	4.05938e-05	0	0	0	0	0	0	0	0	0	0	0	0	0	0	0	0	0	0	0	0	0	0	0	0	0	0	0	0	0	0	0	0	0	0	0	0	0	0	0	0	0	0	0	0	0	0	0
	Holosporaceae	3.40647e-08	0	0	0	0	0	0	0	0	0	0	0	0	0	0	0	0	0	0	0	0	0	0	0	0	0	0	0	0	0	0	0	0	0	0	0	0	0	0	0	0	0	0	0	0	0	0	0
	Hungateiclostridiaceae	0.0178316	0	0	0	0	0	0	2802	99	245	971	4922	4335	5755	79	629	4348	143	145	688	1746	737	289	568	198	302	72	15	1243	226	1589	2047	22	9	53	15	1635	3852	21	73	1392	2980	54	1157	536	2312	8	687
	Hydrogenophilaceae	0	0	0	0	0	0	0	0	0	0	0	0	0	0	0	0	0	0	0	0	0	0	0	0	0	0	0	0	0	0	0	0	0	0	0	0	0	0	0	0	0	0	0	0	0	0	0	0
	Hymenobacteraceae	8.65792e-06	0	0	0	0	0	0	0	0	0	0	0	0	0	0	0	0	0	0	0	0	0	0	0	0	0	0	0	0	0	0	0	0	0	0	0	0	0	0	0	0	0	0	0	0	0	0	0
	Hyphomicrobiaceae	1.00704e-05	0	0	0	0	0	0	0	0	0	0	0	0	0	0	0	0	0	0	0	0	0	0	0	0	0	0	0	0	0	0	0	0	0	0	0	0	0	0	0	0	0	0	0	0	0	0	0
	Hyphomonadaceae	2.56242e-07	0	0	0	0	0	0	0	0	0	0	0	0	0	0	0	0	0	0	0	0	0	0	0	0	0	0	0	0	0	0	0	0	0	0	0	0	0	0	0	0	0	0	0	0	0	0	0
	Iamiaceae	1.45991e-06	0	0	0	0	0	0	0	0	0	0	0	0	0	0	0	0	0	0	0	0	0	0	0	0	0	0	0	0	0	0	0	0	0	0	0	0	0	0	0	0	0	0	0	0	0	0	0
	Idiomarinaceae	6.82134e-07	0	0	0	0	0	0	0	0	0	0	0	0	0	0	0	0	0	0	0	0	0	0	0	0	0	0	0	0	0	0	0	0	0	0	0	0	0	0	0	0	0	0	0	0	0	0	0
	Ilumatobacteraceae	1.29669e-07	0	0	0	0	0	0	0	0	0	0	0	0	0	0	0	0	0	0	0	0	0	0	0	0	0	0	0	0	0	0	0	0	0	0	0	0	0	0	0	0	0	0	0	0	0	0	0
	Intrasporangiaceae	6.52744e-05	0	0	0	0	0	0	0	0	0	0	0	0	0	0	0	0	0	0	0	0	0	0	0	0	0	0	0	0	0	0	0	0	0	0	0	0	0	0	0	0	0	0	0	0	0	0	0
	Isosphaeraceae	7.88045e-07	0	0	0	0	0	0	0	0	0	0	0	0	0	0	0	0	0	0	0	0	0	0	0	0	0	0	0	0	0	0	0	0	0	0	0	0	0	0	0	0	0	0	0	0	0	0	0
	Kiloniellaceae	9.58552e-08	0	0	0	0	0	0	0	0	0	0	0	0	0	0	0	0	0	0	0	0	0	0	0	0	0	0	0	0	0	0	0	0	0	0	0	0	0	0	0	0	0	0	0	0	0	0	0
	Kineosporiaceae	4.27175e-06	0	0	0	0	0	0	0	0	0	0	0	0	0	0	0	0	0	0	0	0	0	0	0	0	0	0	0	0	0	0	0	0	0	0	0	0	0	0	0	0	0	0	0	0	0	0	0
	Kofleriaceae	4.01861e-07	0	0	0	0	0	0	0	0	0	0	0	0	0	0	0	0	0	0	0	0	0	0	0	0	0	0	0	0	0	0	0	0	0	0	0	0	0	0	0	0	0	0	0	0	0	0	0
	Ktedonobacteraceae	9.6688e-08	0	0	0	0	0	0	0	0	0	0	0	0	0	0	0	0	0	0	0	0	0	0	0	0	0	0	0	0	0	0	0	0	0	0	0	0	0	0	0	0	0	0	0	0	0	0	0
	Labilitrichaceae	0	0	0	0	0	0	0	0	0	0	0	0	0	0	0	0	0	0	0	0	0	0	0	0	0	0	0	0	0	0	0	0	0	0	0	0	0	0	0	0	0	0	0	0	0	0	0	0
	Lachnospiraceae	0.136724	2448	7	8645	127786	5	42067	23861	21850	17280	13188	22766	65736	52218	28188	11554	31268	4162	4065	9096	13705	26849	11456	16399	15257	3850	25255	8042	18105	14842	20823	10515	10398	19236	7711	2688	11864	13193	1021	372	5941	14088	10385	2959	5336	10306	66	8571
	Lactobacillaceae	0.179159	13	11	7	5	0	1945	6689	1196	5302	107	550	1750	518	482	4139	11785	685	912	7950	4725	3015	4139	4259	1414	34	1258	1081	4045	467	3382	3027	662	2773	1979	678	806	991	226	198	2829	361	976	147	1242	1652	94	111
	Legionellaceae	1.5563e-06	0	3	4	5	1	0	0	0	0	0	0	0	0	0	0	0	0	0	0	0	0	0	0	0	0	0	0	0	0	0	0	0	0	0	0	0	0	0	0	0	0	0	0	0	0	0	0
	Lentimicrobiaceae	5.37184e-07	0	0	0	0	0	0	0	0	0	0	0	0	0	0	0	0	0	0	0	0	0	0	0	0	0	0	0	0	0	1	0	0	0	0	0	0	0	0	2	0	0	0	0	0	0	0	0
	Leptolyngbyaceae	8.47639e-08	0	0	0	0	0	0	0	0	0	0	0	0	0	0	0	0	0	0	0	0	0	0	0	0	0	0	0	0	0	0	0	0	0	0	0	0	0	0	0	0	0	0	0	0	0	0	0
	Leptotrichiaceae	4.64182e-06	0	0	0	0	0	0	0	0	0	0	0	0	0	0	0	0	0	0	0	0	0	0	0	0	0	0	0	0	0	0	0	0	0	0	0	0	0	0	0	0	1	0	0	0	0	0	0
	Leuconostocaceae	0.00010227	0	0	1	2	0	4	1	0	2	0	4	1	12	0	2	10	0	0	1	0	0	0	0	0	0	0	0	0	0	0	0	0	0	0	0	0	0	0	0	0	0	0	0	0	0	0	0
	Limnochordaceae	0	0	0	0	0	0	0	0	0	0	0	0	0	0	0	0	0	0	0	0	0	0	0	0	0	0	0	0	0	0	0	0	0	0	0	0	0	0	0	0	0	0	0	0	0	0	0	0
	Listeriaceae	7.45527e-07	0	0	0	0	0	0	0	0	0	0	0	0	0	0	0	0	0	0	0	0	0	0	0	0	0	0	0	0	0	0	0	0	0	0	0	0	0	0	0	0	0	0	0	0	0	0	0
	Longimicrobiaceae	1.90698e-07	0	0	0	0	0	0	0	0	0	0	0	0	0	0	0	0	0	0	0	0	0	0	0	0	0	0	0	0	0	0	0	0	0	0	0	0	0	0	0	0	0	0	0	0	0	0	0
	Magnetococcaceae	3.09433e-08	0	0	0	0	0	0	0	0	0	0	0	0	0	0	0	0	0	0	0	0	0	0	0	0	0	0	0	0	0	0	0	0	0	0	0	0	0	0	0	0	0	0	0	0	0	0	0
	Marinifilaceae	6.26791e-08	0	0	0	0	0	0	0	0	0	0	0	0	0	0	0	0	0	0	0	0	0	0	0	0	0	0	0	1	0	0	0	0	0	0	0	0	0	0	0	0	0	0	0	0	0	0	0
	Marinilabiliaceae	8.62996e-07	0	0	0	0	0	0	0	0	0	0	0	0	0	0	0	0	0	0	0	0	1	0	0	0	0	0	0	0	0	0	0	1	0	0	0	0	0	0	0	0	0	0	1	1	0	0	0
	Melioribacteraceae	0	0	0	0	0	0	0	0	0	0	0	0	0	0	0	0	0	0	0	0	0	0	0	0	0	0	0	0	0	0	0	0	0	0	0	0	0	0	0	0	0	0	0	0	0	0	0	0
	Methylacidiphilaceae	6.11529e-09	0	0	0	0	0	0	0	0	0	0	0	0	0	0	0	0	0	0	0	0	0	0	0	0	0	0	0	0	0	0	0	0	0	0	0	0	0	0	0	0	0	0	0	0	0	0	0
	Methylobacteriaceae	0.000169017	1	1	2	4	0	0	0	0	0	0	0	0	0	0	0	0	0	0	0	0	0	0	1	0	0	1	0	0	2	0	0	0	6	1	0	1	0	0	0	0	0	0	0	0	0	0	0
	Methylococcaceae	9.56672e-09	0	0	0	0	0	0	0	0	0	0	0	0	0	0	0	0	0	0	0	0	0	0	0	0	0	0	0	0	0	1	0	0	0	0	0	0	0	0	0	0	0	0	0	0	0	0	0
	Methylocystaceae	2.18873e-08	0	0	0	0	0	0	0	0	0	0	0	0	0	0	0	0	0	0	0	0	0	0	0	0	0	0	0	0	0	0	0	0	0	0	0	0	0	0	0	0	0	0	0	0	0	0	0
	Methylophilaceae	7.10629e-06	0	0	0	0	0	0	0	0	0	0	0	0	0	0	0	0	0	0	0	0	0	0	0	0	0	0	0	0	0	0	0	0	0	0	0	0	0	0	0	0	0	0	0	0	0	0	0
	Microbacteriaceae	0.00398483	0	2	0	1	0	0	0	0	0	0	0	0	0	0	0	1	0	0	1	0	66	18	96	73	168	8	37	2	189	49	16	110	17	5	3	22	28	142	318	69	17	3	260	11	20	10	0
	Micrococcaceae	0.00379443	0	0	0	0	0	0	0	0	0	0	0	0	0	0	0	0	0	0	0	0	2	0	296	99	0	0	0	3	0	3	5	0	94	5	0	3	0	92	0	20	0	1	0	7	5	0	0
	Microcoleaceae	2.39557e-06	0	0	0	0	0	0	0	0	0	0	0	0	0	0	0	0	0	0	0	0	0	0	0	0	0	0	0	0	0	0	0	0	0	0	0	0	0	0	0	0	0	0	0	0	0	0	0
	Micromonosporaceae	1.04162e-06	0	0	0	0	0	0	0	0	0	0	0	0	0	0	0	0	0	0	0	0	0	0	0	0	0	0	0	0	0	0	0	0	1	0	0	0	0	0	0	0	0	0	0	0	0	0	0
	Micropepsaceae	1.4927e-07	0	0	0	0	0	0	0	0	0	0	0	0	0	0	0	0	0	0	0	0	0	0	0	0	0	0	0	0	0	0	0	0	0	0	0	0	0	0	0	0	0	0	0	0	0	0	0
	Microscillaceae	2.98208e-07	0	0	0	0	0	0	0	0	0	0	0	0	0	0	0	0	0	0	0	0	0	0	0	0	0	0	0	0	0	0	0	0	0	0	0	0	0	0	0	0	0	0	0	0	0	0	0
	Microthrixaceae	0	0	0	0	0	0	0	0	0	0	0	0	0	0	0	0	0	0	0	0	0	0	0	0	0	0	0	0	0	0	0	0	0	0	0	0	0	0	0	0	0	0	0	0	0	0	0	0
	Moraxellaceae	0.000428183	4	1	2	0	0	0	0	0	0	0	0	0	0	0	0	0	0	0	0	0	0	0	0	0	0	0	0	0	0	0	0	0	101	2	0	1	4	0	0	0	1	0	0	0	1	0	67
	Morganellaceae	0.000514668	0	0	0	0	2	0	0	92	0	0	0	0	0	0	13	2	0	0	5	0	0	0	0	0	0	0	0	0	0	0	0	0	1	0	0	0	0	0	0	0	0	0	0	0	0	0	0
	Muribaculaceae	0.00207349	0	0	0	0	0	0	0	0	0	0	0	0	0	0	0	0	0	0	0	0	3	7	4	6	308	112	8	10	2	12	11	2	7	7	0	0	1	3	0	35	2	103	0	11	71	0	3
	Mycobacteriaceae	3.57322e-06	0	0	0	0	0	0	0	0	0	0	0	0	0	0	0	0	0	0	0	0	0	0	0	0	0	0	0	0	1	0	0	0	0	0	0	0	0	0	0	0	0	0	0	0	0	0	0
	Mycoplasmataceae	7.43549e-05	0	0	0	0	0	0	0	0	0	0	0	0	0	0	0	0	0	0	0	0	0	0	0	0	0	0	0	0	0	0	0	0	0	0	0	0	0	0	0	0	0	0	0	0	0	0	0
	Myxococcaceae	3.92322e-08	0	0	0	0	0	0	0	0	0	0	0	0	0	0	0	0	0	0	0	0	0	0	0	0	0	0	0	0	0	0	0	0	0	0	0	0	0	0	0	0	0	0	0	0	0	0	0
	Nakamurellaceae	7.83105e-08	0	0	0	0	0	0	0	0	0	0	0	0	0	0	0	0	0	0	0	0	0	0	0	0	0	0	0	0	0	0	0	0	0	0	0	0	0	0	0	0	0	0	0	0	0	0	0
	Nannocystaceae	6.89259e-08	0	0	0	0	0	0	0	0	0	0	0	0	0	0	0	0	0	0	0	0	0	0	0	0	0	0	0	0	0	0	0	0	0	0	0	0	0	0	0	0	0	0	0	0	0	0	0
	Neisseriaceae	8.52271e-07	0	0	0	0	0	0	0	0	0	0	0	0	0	0	0	0	0	0	0	0	0	0	0	0	0	0	0	0	0	0	0	0	0	0	0	0	0	0	0	0	0	0	0	0	0	0	0
	Nitriliruptoraceae	5.45139e-08	0	0	0	0	0	0	0	0	0	0	0	0	0	0	0	0	0	0	0	0	0	0	0	0	0	0	0	0	0	0	0	0	0	0	0	0	0	0	0	0	0	0	0	0	0	0	0
	Nitrosomonadaceae	1.93878e-06	0	0	0	0	0	0	0	0	0	0	0	0	0	0	0	0	0	0	0	0	0	0	0	0	0	0	0	0	0	0	0	0	0	0	0	0	0	0	0	0	0	0	0	0	0	0	0
	Nitrospiraceae	5.09354e-08	0	0	0	0	0	0	0	0	0	0	0	0	0	0	0	0	0	0	0	0	0	0	0	0	0	0	0	0	0	0	0	0	0	0	0	0	0	0	0	0	0	0	0	0	0	0	0
	Nocardiaceae	0.00212452	0	0	0	0	0	0	0	0	0	0	0	0	0	0	0	0	0	0	0	0	0	6	2	200	82	7	1	12	19	8	8	4	180	142	21	1	20	1	198	27	7	0	0	5	16	0	1
	Nocardioidaceae	7.17204e-06	0	0	0	0	0	0	0	0	0	0	0	0	0	0	0	0	0	0	0	0	0	0	0	0	0	0	0	0	0	0	0	0	0	0	0	0	0	0	0	0	0	0	0	0	0	0	0
	Nocardiopsaceae	2.81638e-05	0	0	0	0	0	0	0	0	0	0	0	0	0	0	0	0	0	0	0	0	0	0	0	0	0	0	0	0	0	0	0	0	0	0	0	0	0	0	0	0	0	0	0	0	0	0	0
	Nostocaceae	3.31339e-08	0	0	0	0	0	0	0	0	0	0	0	0	0	0	0	0	0	0	0	0	0	0	0	0	0	0	0	0	0	0	0	0	0	0	0	0	0	0	0	0	0	0	0	0	0	0	0
	Oceanospirillaceae	6.60173e-06	0	0	0	0	0	0	0	0	0	0	0	0	0	0	0	0	0	0	0	0	0	0	0	1	0	0	0	0	0	0	0	0	0	0	5	0	0	0	0	0	0	0	1	0	0	0	0
	Odoribacteraceae	0.00136796	0	0	0	0	0	0	0	0	0	0	0	0	0	0	0	0	0	0	0	0	1116	749	885	235	43	118	318	1118	98	1671	1389	31	245	106	128	394	1221	34	8	204	489	802	1	359	999	8	266
	Oleiphilaceae	9.24667e-08	0	0	0	0	0	0	0	0	0	0	0	0	0	0	0	0	0	0	0	0	0	0	0	0	0	0	0	0	0	0	0	0	0	0	0	0	0	0	0	0	0	0	0	0	0	0	0
	Oligoflexaceae	2.50817e-07	0	0	0	0	0	0	0	0	0	0	0	0	0	0	0	0	0	0	0	0	0	0	0	0	0	0	0	0	0	0	0	0	0	0	0	0	0	0	0	1	0	1	0	0	0	0	0
	Oligosphaeraceae	3.2399e-07	0	0	0	0	0	0	0	0	0	0	0	0	0	0	0	0	0	0	0	0	0	0	0	0	0	0	0	0	0	0	0	0	0	0	0	0	0	0	0	0	0	0	0	0	0	0	0
	Opitutaceae	9.50073e-08	0	0	0	0	0	0	0	0	0	0	0	0	0	0	0	0	0	0	0	0	0	0	0	0	0	0	0	0	0	0	0	0	0	0	0	0	0	0	0	0	0	0	0	0	0	0	0
	Orbaceae	0	0	0	0	0	0	0	0	0	0	0	0	0	0	0	0	0	0	0	0	0	0	0	0	0	0	0	0	0	0	0	0	0	0	0	0	0	0	0	0	0	0	0	0	0	0	0	0
	Oscillochloridaceae	1.49452e-07	1	0	0	0	0	0	0	0	0	0	0	0	0	0	0	0	0	0	0	0	0	0	0	0	0	0	0	0	0	0	0	0	0	0	0	0	0	0	0	0	0	0	0	0	0	0	0
	Oscillospiraceae	0.0361699	0	0	0	10	0	3231	698	2124	6802	1483	1433	4617	5452	7074	845	998	164	225	284	1512	3244	3054	3376	4442	127	2468	1716	3903	1895	2179	1300	2948	6152	2938	477	2724	1964	32	869	566	2784	2529	630	509	1070	17	1016
	Oxalobacteraceae	0.000159843	0	0	0	0	0	0	0	0	0	0	0	0	0	0	0	0	0	0	0	0	0	0	0	0	0	0	0	0	0	1	4	0	4	0	0	0	0	0	0	0	2	0	0	0	0	0	0
	Paenibacillaceae	6.22721e-05	0	0	0	0	0	0	0	0	0	0	0	0	0	0	0	0	0	0	0	0	0	0	1	1	0	0	0	1	0	3	0	2	0	0	0	0	1	0	0	0	0	0	0	0	0	0	0
	Paludibacteraceae	1.72991e-06	0	0	0	0	0	0	0	0	0	0	0	0	0	0	0	0	0	0	0	0	0	0	0	0	0	1	0	0	0	0	0	0	0	0	0	0	0	0	0	0	0	1	0	0	0	0	0
	Parachlamydiaceae	7.4912e-08	0	0	0	0	0	0	0	0	0	0	0	0	0	0	0	0	0	0	0	0	0	0	0	0	0	0	0	0	0	0	0	0	0	0	0	0	0	0	0	0	0	0	0	0	0	0	0
	Parviterribacteraceae	1.38499e-07	0	0	0	0	0	0	0	0	0	0	0	0	0	0	0	0	0	0	0	0	0	0	0	0	0	0	0	0	0	0	0	0	0	0	0	0	0	0	0	0	0	0	0	0	0	0	0
	Pasteurellaceae	0.00169907	0	0	0	0	0	0	0	0	0	0	0	0	0	0	0	0	0	0	0	0	0	0	0	0	0	0	0	0	0	0	0	0	0	0	0	0	0	0	0	0	0	0	0	0	0	0	0
	Patulibacteraceae	6.26621e-08	0	0	0	0	0	0	0	0	0	0	0	0	0	0	0	0	0	0	0	0	0	0	0	0	0	0	0	0	0	0	0	0	0	0	0	0	0	0	0	0	0	0	0	0	0	0	0
	Pectobacteriaceae	1.04247e-06	0	0	0	0	4	0	0	0	0	0	0	2	0	0	0	0	0	0	0	0	0	0	0	0	0	0	0	0	0	0	0	0	0	0	0	0	0	0	0	0	0	0	0	0	0	0	0
	Peptococcaceae	0.00100858	0	0	0	0	0	0	0	0	0	1	7	870	555	162	244	1176	87	55	361	830	0	0	0	0	0	2	3	2	0	27	0	0	0	0	0	0	0	0	0	0	6	0	0	0	22	0	0
	Peptoniphilaceae	8.29673e-05	0	0	0	0	0	0	0	0	0	0	0	0	0	0	0	0	0	0	0	0	1	0	0	0	0	0	0	0	0	0	0	0	0	0	0	0	0	0	0	0	0	0	0	1	0	0	0
	Peptostreptococcaceae	0.0238275	0	0	0	1	0	0	0	1	0	2	434	78	68	61	39	271	6	14	47	450	1	1	1	1	0	73	0	0	0	1	5	0	3	61	1	4	1	4	1	85	1	21	7	29	39	22	0
	Phaselicystidaceae	8.99547e-09	0	0	0	0	0	0	0	0	0	0	0	0	0	0	0	0	0	0	0	0	0	0	0	0	0	0	0	0	0	0	0	0	0	0	0	0	0	0	0	0	0	0	0	0	0	0	0
	Phycisphaeraceae	6.08352e-08	0	0	0	0	0	0	0	0	0	0	0	0	0	0	0	0	0	0	0	0	0	0	0	0	0	0	0	0	0	0	0	0	0	0	0	0	0	0	0	0	0	0	0	0	0	0	0
	Phyllobacteriaceae	3.17621e-06	0	0	0	0	0	0	0	0	0	0	0	1	0	0	0	0	0	0	0	0	0	0	0	0	0	0	0	0	0	0	0	0	0	0	0	0	0	0	0	0	0	0	0	0	0	0	0
	Pirellulaceae	2.21086e-07	0	1	0	0	0	0	0	0	0	0	0	0	0	1	0	0	0	0	0	0	0	0	0	0	0	0	0	0	0	0	0	0	0	0	0	0	0	0	0	0	0	0	0	0	0	0	0
	Piscirickettsiaceae	3.04833e-07	0	0	0	0	0	0	0	0	0	0	0	0	0	0	0	0	0	0	0	0	0	0	0	0	0	0	0	0	0	0	0	0	0	0	0	0	0	0	0	0	0	0	0	0	0	0	0
	Planctomycetaceae	5.0457e-08	0	0	0	0	0	0	0	0	0	0	0	0	0	0	0	0	0	0	0	0	0	0	0	0	0	0	0	0	0	0	0	0	0	0	0	0	0	0	0	0	0	0	0	0	0	0	0
	Planococcaceae	0.000149754	0	0	0	0	0	0	0	0	0	0	0	0	0	0	0	0	0	0	0	0	0	0	0	0	0	0	0	0	0	0	0	0	1	0	0	0	0	0	0	1	1	0	0	0	1	0	0
	Polyangiaceae	1.88403e-07	0	0	0	0	0	0	0	0	0	0	0	0	0	0	0	0	0	0	0	0	0	0	0	0	0	0	0	0	0	0	0	0	0	0	0	0	0	0	0	0	0	0	0	2	0	0	0
	Porphyromonadaceae	0.000190658	0	0	0	0	0	0	0	0	0	0	0	0	0	0	0	0	0	0	0	0	0	0	0	0	0	0	0	0	0	0	0	0	0	0	0	0	0	0	0	0	0	0	0	0	0	0	0
	Porticoccaceae	1.1204e-07	0	0	0	0	0	0	0	0	0	0	0	0	0	0	0	0	0	0	0	0	0	0	0	0	0	0	0	0	0	0	0	0	0	0	0	0	0	0	0	0	0	0	0	0	0	0	0
	Prevotellaceae	0.00299407	0	0	0	0	0	0	0	0	0	0	0	0	0	0	0	0	0	0	0	0	415	0	0	0	541	3	0	0	0	1	9	1	0	1	0	6	0	0	0	0	0	1	1	0	2	0	0
	Prolixibacteraceae	7.64418e-08	0	0	0	0	0	0	0	0	0	0	0	0	0	0	0	0	0	0	0	0	0	0	0	0	0	0	0	0	0	0	0	0	0	0	0	0	0	0	0	0	0	0	0	0	0	0	0
	Promicromonosporaceae	1.28192e-07	0	0	0	0	0	0	0	0	0	0	0	0	0	0	0	0	0	0	0	0	0	0	0	0	0	0	0	0	0	0	0	0	0	0	0	0	0	0	0	0	0	0	0	0	0	0	0
	Propionibacteriaceae	9.08209e-05	0	0	0	1	0	0	0	0	0	0	0	0	0	0	0	0	0	0	0	0	0	0	0	0	0	0	0	0	0	0	0	0	0	0	0	0	0	0	0	0	0	0	0	0	0	0	0
	Pseudanabaenaceae	6.66237e-08	0	0	0	0	0	0	0	0	0	0	0	0	0	0	0	0	0	0	0	0	0	0	0	0	0	0	0	0	0	0	0	0	0	0	0	0	0	0	0	0	0	0	0	0	0	0	0
	Pseudoalteromonadaceae	7.40543e-06	0	0	0	0	0	0	0	0	0	0	0	0	0	0	0	0	0	0	0	0	0	0	0	0	0	0	0	0	0	0	0	0	0	0	0	0	0	0	0	0	0	0	0	0	0	0	0
	Pseudomonadaceae	0.000304365	0	0	1	0	0	0	0	0	0	0	0	0	0	0	1	0	0	0	0	0	11	0	12	0	0	0	0	0	2	0	0	1	2	0	3	0	0	5	0	0	0	0	9	0	0	0	0
	Pseudonocardiaceae	1.48339e-06	0	0	0	0	0	0	0	0	0	0	0	0	0	0	0	0	0	0	0	0	0	0	0	0	0	0	0	0	0	0	0	0	0	0	0	0	0	0	0	0	0	0	0	0	0	0	0
	Psychromonadaceae	1.0567e-08	0	0	0	0	0	0	0	0	0	0	0	0	0	0	0	0	0	0	0	0	0	0	0	0	0	0	0	0	0	0	0	0	0	0	0	0	0	0	0	0	0	0	0	0	0	0	0
	Puniceicoccaceae	0.000226523	0	0	0	0	0	0	0	0	0	0	0	0	0	0	0	0	0	0	0	0	0	0	0	0	0	0	0	0	0	0	0	0	0	0	0	0	0	0	0	0	0	0	0	0	0	0	0
	Pyrinomonadaceae	1.44547e-06	0	0	0	0	0	0	0	0	0	0	0	0	0	0	0	0	0	0	0	0	0	0	0	0	0	0	0	0	0	0	0	0	0	0	0	0	0	0	0	0	0	0	0	0	0	0	0
	Rhizobiaceae	2.06815e-06	0	1	1	0	0	0	0	0	0	0	0	0	0	0	0	0	0	0	0	0	0	0	0	0	0	0	0	0	0	0	0	0	0	0	0	0	0	0	0	0	0	0	0	0	0	0	0
	Rhodanobacteraceae	5.2542e-07	0	0	0	0	0	0	0	0	0	0	0	0	0	0	0	0	0	0	0	0	0	0	0	0	0	0	0	0	0	0	0	0	0	0	0	0	0	1	0	0	0	0	0	0	0	0	0
	Rhodobacteraceae	0.000589936	0	0	0	0	0	0	0	0	0	0	0	0	0	0	0	0	0	0	0	0	2	0	0	1	0	0	0	0	0	0	0	0	0	0	1	0	0	0	0	0	0	0	0	0	0	0	0
	Rhodocyclaceae	4.46639e-08	0	0	0	0	0	0	0	0	0	0	0	0	0	0	0	0	0	0	0	0	0	0	0	0	0	0	0	0	0	0	0	0	0	0	0	0	0	0	0	0	0	0	0	0	0	0	0
	Rhodospirillaceae	2.40306e-07	0	0	0	0	0	0	0	0	0	0	0	0	0	0	0	0	0	0	0	0	0	0	0	0	0	0	0	0	0	0	0	0	0	0	0	0	0	0	0	0	0	0	0	0	0	0	0
	Rhodothermaceae	0	0	0	0	0	0	0	0	0	0	0	0	0	0	0	0	0	0	0	0	0	0	0	0	0	0	0	0	0	0	0	0	0	0	0	0	0	0	0	0	0	0	0	0	0	0	0	0
	Rickettsiaceae	1.07719e-07	0	0	0	0	0	0	0	0	0	0	0	0	0	0	0	0	0	0	0	0	0	0	0	0	0	0	0	0	0	0	0	0	0	0	0	0	0	0	0	0	0	0	0	0	0	0	0
	Rikenellaceae	0.022852	0	0	0	0	0	0	0	0	0	0	0	0	0	0	0	0	0	0	0	0	42253	30816	43756	47055	1434	49817	5332	33584	3962	15175	23053	16051	46319	22608	1794	4884	5917	1286	157	4488	5251	3562	290	3316	8359	103	1108
	Roseiarcaceae	4.8344e-08	0	0	0	0	0	0	0	0	0	0	0	0	0	0	0	0	0	0	0	0	0	0	0	0	0	0	0	0	0	0	0	0	0	0	0	0	0	0	0	0	0	0	0	0	0	0	0
	Roseiflexaceae	2.70742e-07	0	0	0	0	0	0	0	0	0	0	0	0	0	0	0	0	0	0	0	0	0	0	0	0	0	0	0	0	0	0	0	0	0	0	0	0	0	0	0	0	0	0	0	0	0	0	0
	Ruaniaceae	1.75228e-08	0	0	0	0	0	0	0	0	0	0	0	0	0	0	0	0	0	0	0	0	0	0	0	0	0	0	0	0	0	0	0	0	0	0	0	0	0	0	0	0	0	0	0	0	0	0	0
	Rubricoccaceae	0	0	0	0	0	0	0	0	0	0	0	0	0	0	0	0	0	0	0	0	0	0	0	0	0	0	0	0	0	0	0	0	0	0	0	0	0	0	0	0	0	0	0	0	0	0	0	0
	Rubrobacteraceae	1.87836e-07	0	0	0	0	0	0	0	0	0	0	0	0	0	0	0	0	0	0	0	0	0	0	0	0	0	0	0	0	0	0	0	0	0	0	0	0	0	0	0	0	0	0	0	0	0	0	0
	Ruminococcaceae	0.294847	4	2	2	124	2	21653	23910	36820	22549	24749	32436	41270	25769	13251	11884	25604	8365	9090	11768	20833	44205	32196	98390	74231	19850	51320	41553	76960	40651	116678	62045	30186	58587	16088	46807	66376	105521	2834	4392	31689	141701	16912	35588	19896	53095	358	88632
	Salinarimonadaceae	2.87186e-08	0	0	0	0	0	0	0	0	0	0	0	0	0	0	0	0	0	0	0	0	0	0	0	0	0	0	0	0	0	0	0	0	0	0	0	0	0	0	0	0	0	0	0	0	0	0	0
	Sandaracinaceae	1.38142e-07	0	0	0	0	0	0	0	0	0	0	0	0	0	0	0	0	0	0	0	0	0	0	0	0	0	0	0	0	0	0	0	0	0	0	2	0	0	0	0	0	0	0	0	0	0	0	0
	Sanguibacteraceae	6.93505e-08	0	0	0	0	0	0	0	0	0	0	0	0	0	0	0	0	0	0	0	0	0	0	0	0	0	0	0	0	0	0	0	0	0	0	0	0	0	0	0	0	0	0	0	0	0	0	0
	Saprospiraceae	1.06994e-07	0	0	0	0	0	0	0	0	0	0	0	0	0	0	0	0	0	0	0	0	0	0	0	0	0	0	0	0	0	0	0	0	0	0	0	0	0	0	0	0	0	0	0	0	0	0	0
	Selenomonadaceae	0.0173035	0	0	0	0	0	0	0	0	0	0	0	0	0	0	0	0	0	0	0	0	0	0	0	0	0	0	0	0	0	0	0	0	0	0	0	0	0	0	0	0	0	0	0	0	0	0	0
	Shewanellaceae	0	0	0	0	0	0	0	0	0	0	0	0	0	0	0	0	0	0	0	0	0	0	0	0	0	0	0	0	0	0	0	0	0	0	0	0	0	0	0	0	0	0	0	0	0	0	0	0
	Silvanigrellaceae	4.65445e-09	0	0	0	0	0	0	0	0	0	0	0	0	0	0	0	0	0	0	0	0	0	0	0	0	0	0	0	0	0	0	0	0	0	0	0	0	0	0	0	0	0	0	0	0	0	0	0
	Simkaniaceae	6.63435e-08	0	0	0	0	0	0	0	0	0	0	0	0	0	0	0	0	0	0	0	0	0	0	0	0	0	0	0	0	0	0	0	0	0	0	0	0	0	0	0	0	0	0	0	0	0	0	0
	Sinobacteraceae	1.6821e-07	0	0	0	0	0	0	0	0	0	0	0	0	0	0	0	0	0	0	0	0	0	0	0	0	0	0	0	0	0	0	0	0	0	0	0	0	0	0	0	0	0	0	0	0	0	0	0
	Sneathiellaceae	1.7706e-08	0	0	0	0	0	0	0	0	0	0	0	0	0	0	0	0	0	0	0	0	0	0	0	0	0	0	0	0	0	0	0	0	0	0	0	0	0	0	0	0	0	0	0	0	0	0	0
	Solibacteraceae	3.03298e-07	0	0	0	0	0	0	0	0	0	0	0	0	0	0	0	0	0	0	0	0	0	0	0	0	0	0	0	0	0	0	0	0	0	0	0	0	0	0	0	0	0	0	0	0	0	0	0
	Solirubrobacteraceae	1.63301e-07	0	0	0	0	0	0	0	0	0	0	0	0	0	0	0	0	0	0	0	0	0	0	0	0	0	0	0	0	0	0	0	0	0	0	0	0	0	0	0	0	0	0	0	0	0	0	0
	Sphaerobacteraceae	6.0062e-08	0	0	0	0	0	0	0	0	0	0	0	0	0	0	0	0	0	0	0	0	0	0	0	0	0	0	0	0	0	0	0	0	0	0	0	0	0	0	0	0	0	0	0	0	0	0	0
	Sphingobacteriaceae	0.000111365	0	0	0	0	0	0	0	0	0	0	0	0	0	0	0	0	0	0	0	0	0	0	0	0	0	0	0	0	0	0	0	0	0	0	0	0	0	0	0	0	0	0	0	0	0	0	0
	Sphingomonadaceae	5.30485e-05	0	0	0	1	0	0	1	0	0	0	0	0	0	0	0	0	0	0	0	0	0	0	0	0	8	0	0	0	0	0	0	0	0	0	0	0	0	0	0	1	0	0	0	0	0	0	0
	Spirochaetaceae	0.000119058	0	0	0	0	0	0	0	0	0	0	0	0	0	0	0	0	0	0	0	0	0	0	0	0	0	0	0	0	0	0	0	0	0	0	0	0	0	0	0	0	0	0	0	0	0	0	0
	Spiroplasmataceae	0	0	0	0	0	0	0	0	0	0	0	0	0	0	0	0	0	0	0	0	0	0	0	0	0	0	0	0	0	0	0	0	0	0	0	0	0	0	0	0	0	0	0	0	0	0	0	0
	Spongiibacteraceae	3.42454e-08	0	0	0	0	0	0	0	0	0	0	0	0	0	0	0	0	0	0	0	0	0	0	0	0	0	0	0	0	0	0	0	0	0	0	0	0	0	0	0	0	0	0	0	0	0	0	0
	Sporichthyaceae	7.07033e-08	0	0	0	0	0	0	0	0	0	0	0	0	0	0	0	0	2	0	0	0	0	0	0	0	0	0	0	0	0	0	0	0	0	0	0	0	0	0	0	0	0	0	0	0	0	0	0
	Sporolactobacillaceae	4.7582e-07	0	0	0	0	0	0	0	0	0	0	0	0	0	0	0	0	0	0	0	0	0	0	0	0	0	0	0	0	0	0	0	0	0	0	0	0	0	0	0	0	0	0	0	0	0	0	0
	Sporomusaceae	1.89242e-05	0	0	0	0	0	0	0	0	0	0	0	0	0	0	0	0	0	0	0	0	0	0	0	0	0	0	0	0	0	0	0	0	0	0	0	0	0	0	0	0	0	0	0	0	0	0	0
	Staphylococcaceae	0.00436098	0	0	0	0	0	1	0	0	0	0	3	1	12	0	0	3	0	0	0	1	0	2	0	0	0	0	0	0	0	0	0	0	0	0	0	0	0	0	0	0	0	0	0	0	0	0	0
	Steroidobacteraceae	5.83148e-08	0	0	0	0	0	0	0	0	0	0	0	0	0	0	0	0	0	0	0	0	0	0	0	0	0	0	0	0	0	0	0	0	0	0	0	0	0	0	0	0	0	0	0	0	0	0	0
	Sterolibacteriaceae	5.04352e-08	0	0	0	0	0	0	0	0	0	0	0	0	0	0	0	0	0	0	0	0	0	0	0	0	0	0	0	0	0	0	0	0	0	0	0	0	0	0	0	0	0	0	0	0	0	0	0
	Streptococcaceae	0.02433	0	0	0	0	0	0	1	0	2	176	1374	4954	2905	386	2662	10152	272	327	3040	3426	0	0	0	0	0	0	0	0	17	0	0	0	0	0	2	0	0	0	0	0	0	1	0	0	0	0	0
	Streptomycetaceae	0.000151446	0	0	0	0	0	0	0	0	0	0	0	0	0	0	0	0	0	0	0	0	0	0	0	2	0	20	0	5	0	0	0	1	5	0	1	0	0	0	0	0	0	1	0	0	0	0	0
	Streptosporangiaceae	0	0	0	0	0	0	0	0	0	0	0	0	0	0	0	0	0	0	0	0	0	0	0	0	0	0	0	0	0	0	0	0	0	0	0	0	0	0	0	0	0	0	0	0	0	0	0	0
	Succinivibrionaceae	0.000299816	0	0	0	0	0	0	0	0	0	0	0	0	0	0	0	0	0	0	0	0	0	0	0	0	0	0	4	0	0	0	0	0	0	0	0	0	0	0	0	0	0	0	0	0	0	0	0
	Sutterellaceae	0.00121404	0	0	0	0	0	0	1	0	1	0	0	0	0	0	2422	4812	1255	1670	1051	2556	0	0	0	0	0	0	0	0	0	0	0	0	0	0	0	0	0	0	0	0	0	0	0	0	0	0	0
	Symbiobacteriaceae	4.53509e-08	0	0	0	0	0	0	0	0	0	0	0	0	0	0	0	0	0	0	0	0	0	0	0	0	0	0	0	0	0	0	0	0	0	0	0	0	0	0	0	0	0	0	0	0	0	0	0
	Synechococcaceae	8.89358e-09	0	0	0	0	0	0	0	0	0	0	0	0	0	0	0	0	0	0	0	0	0	0	0	0	0	0	0	0	0	0	0	0	0	0	0	0	0	0	0	0	0	0	0	0	0	0	0
	Synergistaceae	0.000708902	0	0	0	0	0	0	0	0	0	0	0	0	0	0	0	0	0	0	0	0	0	0	0	0	0	0	0	0	0	0	0	0	0	0	0	0	0	0	0	0	0	0	0	0	0	0	0
	Syntrophaceae	5.02866e-08	0	0	0	0	0	0	0	0	0	0	0	0	0	0	0	0	0	0	0	0	0	0	0	0	0	0	0	0	0	0	0	0	0	0	0	0	0	0	0	0	0	0	0	0	0	0	0
	Syntrophobacteraceae	6.56437e-08	0	0	0	0	0	0	0	0	0	0	0	0	0	0	0	0	0	0	0	0	0	0	0	0	0	0	0	0	0	0	0	0	0	0	0	0	0	0	0	0	0	0	0	0	0	0	0
	Syntrophomonadaceae	1.80525e-06	0	0	0	0	0	0	0	0	0	0	0	0	0	0	0	0	0	0	0	0	0	0	0	0	0	0	0	0	0	0	0	0	0	0	0	0	0	0	0	0	0	0	0	0	0	0	0
	Tannerellaceae	0.00333925	0	1	0	0	0	0	1	0	1	2	0	1	0	0	15781	29111	2911	10749	21490	1	0	0	0	0	0	0	0	0	0	0	0	0	0	0	0	0	0	0	0	0	0	0	0	0	0	0	0
	Tepidisphaeraceae	3.06951e-08	0	0	0	0	0	0	0	0	0	0	0	0	0	0	0	0	0	0	0	0	0	0	0	0	0	0	0	0	0	0	0	0	0	0	0	0	0	0	0	0	0	0	0	0	0	0	0
	Thermaceae	0	0	0	0	0	0	0	0	0	0	0	0	0	0	0	0	0	0	0	0	0	0	0	0	0	0	0	0	0	0	0	0	0	0	0	0	0	0	0	0	0	0	0	0	0	0	0	0
	Thermoactinomycetaceae	3.96943e-07	0	0	0	0	0	0	0	0	0	0	0	0	0	0	0	0	0	0	0	0	0	0	0	0	0	0	0	0	0	0	0	0	0	0	0	0	0	0	0	0	0	0	0	0	0	0	0
	Thermoanaerobacteraceae	0	0	0	0	0	0	0	0	0	0	0	0	0	0	0	0	0	0	0	0	0	0	0	0	0	0	0	0	0	0	0	0	0	0	0	0	0	0	0	0	0	0	0	0	0	0	0	0
	Thermoanaerobacterales Family III. Incertae Sedis	6.80778e-08	0	0	0	0	0	0	0	0	0	0	0	0	0	0	0	0	0	0	0	0	0	0	0	0	0	0	0	0	0	0	0	0	0	0	0	0	0	0	0	0	0	0	0	0	0	0	0
	Thermoanaerobaculaceae	1.5973e-08	0	0	0	0	0	0	0	0	0	0	0	0	0	0	0	0	0	0	0	0	0	0	0	0	0	0	0	0	0	0	0	0	0	0	0	0	0	0	0	0	0	0	0	0	0	0	0
	Thermomonosporaceae	1.11557e-07	0	0	0	0	0	0	0	0	0	0	0	0	0	0	0	0	0	0	0	0	0	0	0	0	0	0	0	0	0	0	0	0	0	0	0	0	0	0	0	0	0	0	0	0	0	0	0
	Thermosporotrichaceae	3.36421e-08	0	0	0	0	0	0	0	0	0	0	0	0	0	0	0	0	0	0	0	0	0	0	0	0	0	0	0	0	0	0	0	0	0	0	0	0	0	0	0	0	0	0	0	0	0	0	0
	Thermotomaculaceae	0	0	0	0	0	0	0	0	0	0	0	0	0	0	0	0	0	0	0	0	0	0	0	0	0	0	0	0	0	0	0	0	0	0	0	0	0	0	0	0	0	0	0	0	0	0	0	0
	Thioalkalispiraceae	0	0	0	0	0	0	0	0	0	0	0	0	0	0	0	0	0	0	0	0	0	0	0	0	0	0	0	0	0	0	0	0	0	0	0	0	0	0	0	0	0	0	0	0	0	0	0	0
	Thiobacillaceae	1.91116e-07	0	0	0	0	0	0	0	0	0	0	0	0	0	0	0	0	0	0	0	0	0	0	0	0	0	0	0	0	0	0	0	0	0	0	0	0	0	0	0	0	0	0	0	0	0	0	0
	Thiotrichaceae	3.31648e-08	0	0	0	0	0	0	0	0	0	0	0	0	0	0	0	0	0	0	0	0	0	0	0	0	0	0	0	0	0	0	0	0	0	0	0	0	1	0	0	0	0	0	0	0	0	0	0
	Tissierellaceae	1.01496e-05	0	0	0	0	0	0	0	0	0	0	0	0	0	0	0	0	0	0	0	0	0	0	0	0	0	0	0	0	0	0	0	0	0	0	0	0	0	0	0	0	0	0	0	0	0	0	0
	Trueperaceae	7.66043e-07	0	1	0	0	0	0	0	0	0	0	0	0	0	0	0	0	0	0	0	0	0	0	0	0	0	0	0	0	0	0	0	0	0	0	0	0	0	0	0	0	0	0	0	0	0	0	0
	Tsukamurellaceae	5.46092e-08	0	0	0	0	0	0	0	0	0	0	0	0	0	0	0	0	0	0	0	0	0	0	0	0	0	0	0	0	0	0	0	0	0	0	0	0	0	0	0	0	0	0	0	0	0	0	0
	Veillonellaceae	0.00058869	0	0	0	0	0	0	0	0	0	0	0	0	0	0	0	0	0	0	0	0	0	0	0	0	0	0	144	0	0	0	0	0	0	0	0	0	0	0	0	0	0	0	0	0	0	0	0
	Verrucomicrobiaceae	4.50433e-07	0	0	0	0	0	0	0	0	0	0	0	0	0	0	0	0	2	0	0	0	0	0	0	0	0	0	0	0	0	0	0	0	0	0	0	0	0	0	0	0	0	0	0	0	0	0	0
	Vibrionaceae	9.26826e-07	0	0	0	0	0	0	0	0	0	0	0	0	0	0	0	0	0	0	0	0	0	0	0	0	0	0	0	0	0	0	0	0	0	0	0	0	0	0	0	0	0	0	0	0	0	0	0
	Vicinamibacteraceae	0	0	0	0	0	0	0	0	0	0	0	0	0	0	0	0	0	0	0	0	0	0	0	0	0	0	0	0	0	0	0	0	0	0	0	0	0	0	0	0	0	0	0	0	0	0	0	0
	Victivallaceae	0.000522321	0	0	0	0	0	0	0	0	0	0	0	0	0	0	0	0	0	0	0	0	0	0	0	0	0	0	0	0	0	0	0	0	0	0	0	0	0	0	0	0	0	0	0	0	0	0	0
	Vulgatibacteraceae	0	0	0	0	0	0	0	0	0	0	0	0	0	0	0	0	0	0	0	0	0	0	0	0	0	0	0	0	0	0	0	0	0	0	0	0	0	0	0	0	0	0	0	0	0	0	0	0
	Wenzhouxiangellaceae	0	0	0	0	0	0	0	0	0	0	0	0	0	0	0	0	0	0	0	0	0	0	0	0	0	0	0	0	0	0	0	0	0	0	0	0	0	0	0	0	0	0	0	0	0	0	0	0
	Woeseiaceae	0	0	0	0	0	0	0	0	0	0	0	0	0	0	0	0	0	0	0	0	0	0	0	0	0	0	0	0	0	0	0	0	0	0	0	0	0	0	0	0	0	0	0	0	0	0	0	0
	Xanthobacteraceae	6.8712e-07	0	0	0	0	0	0	0	0	0	0	0	0	0	0	0	0	0	0	0	0	0	0	0	0	0	0	0	0	0	0	0	0	0	0	0	0	0	0	0	0	0	0	0	0	0	0	0
	Xanthomonadaceae	0.00461411	0	0	0	0	0	0	0	0	0	0	0	0	0	0	0	0	0	0	0	0	355	1	14	12	21	6	3	15	110	19	1	24	15	18	18	2	6	159	0	9	6	109	130	7	15	2	1
	Xenococcaceae	0	0	0	0	0	0	0	0	0	0	0	0	0	0	0	0	0	0	0	0	0	0	0	0	0	0	0	0	0	0	0	0	0	0	0	0	0	0	0	0	0	0	0	0	0	0	0	0
	Yersiniaceae	7.44368e-07	0	0	0	0	1	0	0	0	0	0	0	0	0	0	0	0	0	0	0	0	0	0	0	0	0	0	0	0	0	0	0	0	0	0	0	0	0	0	0	0	0	0	0	0	0	0	0
	Zoogloeaceae	4.94631e-07	0	0	0	0	0	0	0	0	0	0	0	0	0	0	0	0	0	0	0	0	0	0	0	0	0	0	0	0	0	0	0	0	0	0	0	0	0	0	0	0	0	0	0	0	0	0	0
	Top 95%
	Family	Proportion
	Ruminococcaceae	0.294847
	Lactobacillaceae	0.179159
	Lachnospiraceae	0.136724
	Enterobacteriaceae	0.0566839
	Oscillospiraceae	0.0361699
	Clostridiaceae	0.0306969
	Bacteroidaceae	0.0302906
	Streptococcaceae	0.02433
	Peptostreptococcaceae	0.0238275
	Rikenellaceae	0.022852
	Enterococcaceae	0.0195553
	Hungateiclostridiaceae	0.0178316
	Selenomonadaceae	0.0173035
	Corynebacteriaceae	0.00859697
	Erysipelotrichaceae	0.00825142
	Bifidobacteriaceae	0.0069253
	Barnesiellaceae	0.00510931
	Xanthomonadaceae	0.00461411
	Dermabacteraceae	0.00455094
	Staphylococcaceae	0.00436098
	Microbacteriaceae	0.00398483
	Helicobacteraceae	0.00387703
	Campylobacteraceae	0.00381403
	Micrococcaceae	0.00379443
	Bacillaceae	0.00353093
[truncated: 563 more columns]

## Sheet: 3.GIT Region (Phylum)
	Relative Abundance		Operational Taxonomic Units
	GIT Region		Caecum	Caecum	Caecum	Caecum	Caecum	Caecum	Caecum	Caecum	Caecum	Caecum	Caecum	Caecum	Caecum	Caecum	Caecum	Caecum	Caecum	Caecum	Caecum	Caecum	Caecum	Caecum	Caecum	Caecum	Caecum	Caecum	Caecum	Caecum	Caecum	Caecum	Caecum	Caecum	Caecum	Caecum	Caecum	Caecum	Caecum	Caecum	Caecum	Caecum	Caecum	Caecum	Caecum	Caecum	Caecum	Caecum	Caecum
	Phylum	Proportion	ERR2828173	ERR2828174	ERR2828175	ERR2828176	ERR2828177	ERR2828193	ERR2828194	ERR2828195	ERR2828196	ERR2828212	ERR2828213	ERR2828214	ERR2828215	ERR2828216	ERR2828232	ERR2828233	ERR2828234	ERR2828235	ERR2828236	ERR2828237	SRR11282058	SRR11282080	SRR11282091	SRR11282113	SRR11282116	SRR11282118	SRR11282119	SRR11282120	SRR11282121	SRR11282128	SRR11282132	SRR11282134	SRR11282136	SRR11282139	SRR11282140	SRR11282142	SRR11282162	SRR11282163	SRR11282164	SRR11282069	SRR11282102	SRR11282115	SRR11282117	SRR11282122	SRR11282123	SRR11282124	SRR11282125
	Acidobacteria	5.14533e-06	0	0	0	0	0	0	0	0	0	0	0	0	0	0	0	0	0	0	0	0	0	0	0	0	0	0	0	0	0	0	0	0	0	0	0	0	0	0	0	0	0	0	0	0	0	0	0
	Actinobacteria	0.0127051	0	2	0	2	0	137	96	76	50	29	94	98	250	120	14	145	19	14	64	92	1957	4165	3353	2540	473	12252	1562	2880	3571	3519	1535	1037	5669	644	396	635	1182	335	544	587	4382	797	429	662	746	21	332
	Armatimonadetes	3.25054e-07	0	0	0	0	0	0	0	0	0	0	0	0	0	0	0	0	0	0	0	0	0	0	0	0	0	0	0	0	0	0	0	0	0	0	0	0	0	0	0	0	0	0	0	0	0	0	0
	Bacteroidetes	0.0920321	0	10	0	1	0	2	18	19	14	32	138	151787	161351	61001	66282	126859	63074	91176	52047	38292	43788	33467	45076	47306	2326	50063	5658	34719	4063	16904	36889	16685	46574	22732	1966	5290	7145	1323	229	4730	5743	8755	293	12898	9444	116	5768
	Balneolaeota	0	0	0	0	0	0	0	0	0	0	0	0	0	0	0	0	0	0	0	0	0	0	0	0	0	0	0	0	0	0	0	0	0	0	0	0	0	0	0	0	0	0	0	0	0	0	0	0
	Chlamydiae	9.76446e-08	0	0	0	0	0	0	0	0	0	0	0	0	0	0	0	0	0	0	0	0	0	0	0	0	0	0	0	0	0	0	0	0	0	0	0	0	0	0	0	0	0	0	0	0	0	0	0
	Chloroflexi	1.7047e-06	1	0	0	0	0	0	0	0	0	0	0	0	0	0	0	0	0	0	0	0	0	0	0	0	0	0	0	0	1	0	0	0	0	0	0	0	1	0	0	0	0	0	0	0	0	0	0
	Cyanobacteria	8.21715e-06	0	0	0	0	0	0	0	0	0	0	0	0	0	0	0	0	0	0	0	0	0	0	0	0	0	0	0	0	0	0	0	0	0	0	0	0	0	0	0	0	0	0	0	0	0	0	0
	Deferribacteres	0.000277908	0	0	0	0	0	0	0	0	0	0	0	0	0	0	0	0	0	0	0	0	0	0	0	0	0	0	0	0	0	0	0	0	0	0	0	0	0	0	0	0	0	0	0	0	1	0	0
	Deinococcus-Thermus	1.50402e-06	0	1	0	0	0	0	0	0	0	0	0	0	0	0	0	0	0	0	0	0	0	0	0	0	0	0	0	0	0	0	0	0	0	0	0	0	0	0	0	0	0	0	0	0	0	0	0
	Elusimicrobia	0.0026047	0	0	0	0	0	0	0	0	0	0	0	0	0	0	0	0	0	0	0	0	0	0	0	0	0	0	0	0	0	0	0	0	0	0	0	0	0	0	0	0	0	0	0	0	0	0	0
	Fibrobacteres	0.000107474	0	0	0	0	0	0	0	0	0	0	0	0	0	0	0	0	0	0	0	0	2	0	0	0	0	26	1	5	1	0	0	0	0	1	0	1	0	0	0	0	1	0	0	0	0	0	0
	Firmicutes	0.821053	26768	26108	25146	169499	14194	75386	61931	65917	56587	42492	70827	127173	97505	50913	33725	90613	16049	16017	34636	50793	85196	57075	146164	106517	24923	88992	56359	110442	63441	149413	80739	46454	93428	31636	61055	89564	132875	4384	6484	44257	166892	34764	41850	28560	70545	591	100698
	Fusobacteria	0.000975222	0	0	0	0	0	0	0	0	0	0	0	0	0	0	0	0	0	0	0	0	0	0	1	0	0	2	0	2	0	3	6	0	1	0	1	0	3	0	0	0	6	3	0	1	5	0	1
	Gemmatimonadetes	2.93793e-06	0	0	0	0	0	0	0	0	0	0	0	0	0	0	0	0	0	0	0	0	0	0	0	0	0	0	0	0	0	0	0	0	0	0	0	0	0	0	0	0	0	0	0	0	0	0	0
	Lentisphaerae	0.000835047	0	0	0	0	0	0	0	0	0	0	0	0	0	0	0	0	0	0	0	0	0	0	0	0	0	0	0	0	0	0	0	0	0	0	0	0	0	0	0	0	0	0	0	0	0	0	0
	Nitrospirae	8.17647e-08	0	0	0	0	0	0	0	0	0	0	0	0	0	0	0	0	0	0	0	0	0	0	0	0	0	0	0	0	0	0	0	0	0	0	0	0	0	0	0	0	0	0	0	0	0	0	0
	Planctomycetes	2.4254e-06	0	1	0	0	0	0	0	0	0	0	0	0	0	1	0	0	0	0	0	0	0	0	0	0	0	0	0	0	0	0	0	0	0	0	0	0	0	0	0	0	0	0	0	0	0	0	0
	Proteobacteria	0.0674496	25769	39	32301	6861	51685	1749	276	366	953	5694	4545	10660	2134	3906	2803	7132	1355	1735	1242	2981	1956	765	3307	803	39	1373	415	1187	647	528	810	3878	12949	216	1630	197	415	174	3	87	134	739	529	364	276	30	242
	Spirochaetes	0	0	0	0	0	0	0	0	0	0	0	0	0	0	0	0	0	0	0	0	0	0	0	0	0	0	0	0	0	0	0	0	0	0	0	0	0	0	0	0	0	0	0	0	0	0	0	0
	Synergistetes	0.000967707	0	0	0	0	0	0	0	0	0	0	0	0	0	0	0	0	0	0	0	0	0	0	0	0	0	0	0	0	0	0	0	0	0	0	0	0	0	0	0	0	0	0	0	0	0	0	0
	Tenericutes	0.000596011	0	0	0	0	0	0	0	0	0	0	4371	1	0	0	0	1	0	0	63	111	481	1	2	2	23	11	0	9	0	992	140	0	0	2	3	0	384	13	1	137	231	1	0	225	1628	8	14
	Verrucomicrobia	0.000374169	0	0	0	0	0	0	0	0	0	0	0	0	0	0	0	0	2	0	0	0	0	0	0	0	0	2	0	0	0	0	0	0	0	0	0	0	0	0	0	0	0	0	0	0	3	0	0
	Top 95%
	Phylum	Proportion
	Firmicutes	0.821053
	Bacteroidetes	0.0920321
	Proteobacteria	0.0674496
	Other	0.0194657
	Top 95%					1
	Phylum	Caecum	Faeces	Jejunum	Ileum
	Firmicutes	0.821053	0.771811	0.746767	0.876461
	Bacteroidetes	0.0920321	0	0	0
	Proteobacteria	0.0674496	0.10258	0.108479	0.0714081
	Actinobacteria	0	0.091968	0.0786719	0
	1	Only including the Relative Abundance up to 95%, phyla which exceed will be prepresented as '0.00%'
[truncated: 569 more columns]

## Sheet: 4.GIT Region (Family)
	Relative Abundance		Operational Taxonomic Units
	GIT Region		Caecum	Caecum	Caecum	Caecum	Caecum	Caecum	Caecum	Caecum	Caecum	Caecum	Caecum	Caecum	Caecum	Caecum	Caecum	Caecum	Caecum	Caecum	Caecum	Caecum	Caecum	Caecum	Caecum	Caecum	Caecum	Caecum	Caecum	Caecum	Caecum	Caecum	Caecum	Caecum	Caecum	Caecum	Caecum	Caecum	Caecum	Caecum	Caecum	Caecum	Caecum	Caecum	Caecum	Caecum	Caecum	Caecum	Caecum
	Family	Proportion	ERR2828173	ERR2828174	ERR2828175	ERR2828176	ERR2828177	ERR2828193	ERR2828194	ERR2828195	ERR2828196	ERR2828212	ERR2828213	ERR2828214	ERR2828215	ERR2828216	ERR2828232	ERR2828233	ERR2828234	ERR2828235	ERR2828236	ERR2828237	SRR11282058	SRR11282080	SRR11282091	SRR11282113	SRR11282116	SRR11282118	SRR11282119	SRR11282120	SRR11282121	SRR11282128	SRR11282132	SRR11282134	SRR11282136	SRR11282139	SRR11282140	SRR11282142	SRR11282162	SRR11282163	SRR11282164	SRR11282069	SRR11282102	SRR11282115	SRR11282117	SRR11282122	SRR11282123	SRR11282124	SRR11282125
	Acanthopleuribacteraceae	0	0	0	0	0	0	0	0	0	0	0	0	0	0	0	0	0	0	0	0	0	0	0	0	0	0	0	0	0	0	0	0	0	0	0	0	0	0	0	0	0	0	0	0	0	0	0	0
	Acetobacteraceae	1.15867e-06	0	0	0	0	0	0	0	0	0	0	0	0	0	0	0	0	0	0	0	0	0	0	0	0	0	0	0	0	0	0	0	0	0	0	0	0	0	0	0	0	53	0	0	0	0	0	0
	Acholeplasmataceae	1.13024e-06	0	0	0	0	0	0	0	0	0	0	0	0	0	0	0	0	0	0	0	0	0	0	0	0	0	0	0	0	0	0	0	0	0	0	0	0	0	0	0	0	0	0	0	0	0	0	0
	Acidaminococcaceae	0.00163792	0	0	0	0	0	0	0	0	0	0	0	0	0	0	0	0	0	0	0	0	0	0	0	0	0	0	0	0	0	0	0	0	0	0	0	0	0	0	0	0	0	0	0	0	0	0	0
	Acidiferrobacteraceae	0	0	0	0	0	0	0	0	0	0	0	0	0	0	0	0	0	0	0	0	0	0	0	0	0	0	0	0	0	0	0	0	0	0	0	0	0	0	0	0	0	0	0	0	0	0	0	0
	Acidithiobacillaceae	0	0	0	0	0	0	0	0	0	0	0	0	0	0	0	0	0	0	0	0	0	0	0	0	0	0	0	0	0	0	0	0	0	0	0	0	0	0	0	0	0	0	0	0	0	0	0	0
	Acidobacteriaceae	5.0201e-07	0	0	0	0	0	0	0	0	0	0	0	0	0	0	0	0	0	0	0	0	0	0	0	0	0	0	0	0	0	0	0	0	0	0	0	0	0	0	0	0	0	0	0	0	0	0	0
	Acidothermaceae	3.10419e-07	0	0	0	0	0	0	0	0	0	0	0	0	0	0	0	0	0	0	0	0	0	0	0	0	0	0	0	0	0	0	0	0	0	0	0	0	0	0	0	0	0	0	0	0	0	0	0
	Actinomycetaceae	2.56327e-08	0	0	0	0	0	0	0	0	0	0	0	0	0	0	0	0	0	0	0	0	0	0	0	0	0	0	0	0	0	0	0	0	0	0	0	0	0	0	0	0	0	0	0	0	0	0	0
	Aerococcaceae	6.26886e-07	1	0	0	0	0	0	0	0	0	0	2	0	9	0	0	2	0	0	0	0	0	0	0	0	0	0	0	0	0	0	0	0	0	0	0	0	0	0	0	0	0	0	0	0	0	0	0
	Aeromonadaceae	6.86283e-07	0	0	5	0	0	0	0	0	0	0	0	0	0	0	0	0	0	0	0	0	1	0	0	0	0	0	0	0	0	0	1	0	0	0	0	0	0	0	0	0	1	0	1	0	0	0	0
	Akkermansiaceae	1.09384e-05	0	0	0	0	0	0	0	0	0	0	0	0	0	0	0	0	0	0	0	0	0	0	0	0	0	2	0	0	0	0	0	0	0	0	0	0	0	0	0	0	0	0	0	0	3	0	0
	Alcaligenaceae	7.45091e-06	0	0	2	0	0	0	0	0	0	0	0	0	0	0	0	2	0	0	1	2	0	0	0	0	0	0	0	0	0	0	0	4	0	0	0	0	0	0	0	0	0	0	0	0	0	2	0
	Alcanivoracaceae	0	0	0	0	0	0	0	0	0	0	0	0	0	0	0	0	0	0	0	0	0	0	0	0	0	0	0	0	0	0	0	0	0	0	0	0	0	0	0	0	0	0	0	0	0	0	0	0
	Alicyclobacillaceae	2.01319e-07	0	0	0	0	0	0	0	0	0	0	0	0	0	0	0	0	0	0	0	0	0	0	0	0	0	0	0	0	0	0	0	0	0	0	0	1	0	0	0	0	0	0	0	0	0	0	0
	Alteromonadaceae	6.27397e-08	0	0	0	0	0	0	0	0	0	0	0	0	0	0	0	0	0	0	0	0	0	0	0	1	0	0	0	0	0	0	0	0	1	0	0	0	0	0	0	0	0	0	0	0	0	0	0
	Amoebophilaceae	3.8669e-08	0	0	0	0	0	0	0	0	0	0	0	0	0	0	0	0	0	0	0	0	0	0	0	0	0	0	0	0	0	0	0	1	0	0	0	0	0	0	0	0	0	0	0	0	0	0	0
	Anaerolineaceae	2.01464e-07	0	0	0	0	0	0	0	0	0	0	0	0	0	0	0	0	0	0	0	0	0	0	0	0	0	0	0	0	0	0	0	0	0	0	0	0	0	0	0	0	0	0	0	0	0	0	0
	Anaeromyxobacteraceae	2.07407e-07	0	0	0	0	0	0	0	0	0	0	0	0	0	0	0	0	0	0	0	0	0	0	0	0	0	0	0	0	0	0	0	0	0	0	0	0	0	0	0	0	0	0	0	0	0	0	0
	Anaeroplasmataceae	0.000594105	0	0	0	0	0	0	0	0	0	0	4371	1	0	0	0	1	0	0	63	111	481	1	2	2	23	11	0	9	0	992	140	0	0	2	3	0	384	13	1	137	231	1	0	225	1628	8	14
	Aphanizomenonaceae	1.01511e-07	0	0	0	0	0	0	0	0	0	0	0	0	0	0	0	0	0	0	0	0	0	0	0	0	0	0	0	0	0	0	0	0	0	0	0	0	0	0	0	0	0	0	0	0	0	0	0
	Archangiaceae	6.50669e-08	0	0	0	0	0	0	0	0	0	0	0	0	0	0	0	0	0	0	0	0	0	0	0	0	0	0	0	0	0	0	0	0	0	0	0	0	0	0	0	0	0	0	0	0	0	0	0
	Ardenticatenaceae	0	0	0	0	0	0	0	0	0	0	0	0	0	0	0	0	0	0	0	0	0	0	0	0	0	0	0	0	0	0	0	0	0	0	0	0	0	0	0	0	0	0	0	0	0	0	0	0
	Arenicellaceae	0	0	0	0	0	0	0	0	0	0	0	0	0	0	0	0	0	0	0	0	0	0	0	0	0	0	0	0	0	0	0	0	0	0	0	0	0	0	0	0	0	0	0	0	0	0	0	0
	Armatimonadaceae	6.76785e-08	0	0	0	0	0	0	0	0	0	0	0	0	0	0	0	0	0	0	0	0	0	0	0	0	0	0	0	0	0	0	0	0	0	0	0	0	0	0	0	0	0	0	0	0	0	0	0
	Atopobiaceae	0.00307923	0	0	0	0	0	0	0	0	0	0	0	0	0	0	0	0	0	0	0	0	0	0	0	0	0	0	0	1	0	0	0	0	0	0	0	0	1	0	0	0	0	0	0	0	0	0	0
	Aurantimonadaceae	4.31888e-08	0	0	0	0	0	0	0	0	0	0	0	0	0	0	0	0	0	0	0	0	0	0	0	0	0	0	0	0	0	0	0	0	0	0	0	0	0	0	0	0	0	0	0	0	0	0	0
	Azonexaceae	0	0	0	0	0	0	0	0	0	0	0	0	0	0	0	0	0	0	0	0	0	0	0	0	0	0	0	0	0	0	0	0	0	0	0	0	0	0	0	0	0	0	0	0	0	0	0	0
	Bacillaceae	0.00390731	0	0	1	0	0	0	29	460	550	471	1082	0	192	3	12	2	688	155	0	2	218	497	1113	570	1	0	400	421	1128	888	90	526	4	4	44	137	1255	11	7	474	763	1086	0	198	122	1	85
	Bacillales Family X. Incertae Sedis	0	0	0	0	0	0	0	0	0	0	0	0	0	0	0	0	0	0	0	0	0	0	0	0	0	0	0	0	0	0	0	0	0	0	0	0	0	0	0	0	0	0	0	0	0	0	0	0
	Bacteriovoracaceae	5.02888e-08	0	0	0	0	0	0	0	0	0	0	0	0	0	0	0	0	0	0	0	0	0	0	0	0	0	0	0	0	0	0	0	0	0	0	0	0	0	0	0	0	0	0	0	0	0	0	0
	Bacteroidaceae	0.0430888	0	2	0	1	0	2	17	19	13	30	138	151785	161351	61001	50501	97748	60163	80427	30556	38291	0	3	1	0	0	4	0	2	0	0	109	0	0	0	0	0	0	0	0	0	0	0	0	0	3	0	0
	Balneolaceae	0	0	0	0	0	0	0	0	0	0	0	0	0	0	0	0	0	0	0	0	0	0	0	0	0	0	0	0	0	0	0	0	0	0	0	0	0	0	0	0	0	0	0	0	0	0	0	0
	Barnesiellaceae	0.00730274	0	0	0	0	0	0	0	0	0	0	0	0	0	0	0	0	0	0	0	0	0	1891	428	7	0	3	0	3	1	32	12318	597	2	7	43	4	6	0	59	0	1	4286	0	9211	10	5	4391
	Bdellovibrionaceae	9.82315e-08	0	0	0	0	0	0	0	0	0	0	0	0	0	0	0	0	0	0	0	0	0	0	0	0	0	0	0	0	0	0	0	0	0	0	0	0	0	0	0	0	0	0	0	0	0	0	0
	Beijerinckiaceae	4.79984e-07	0	0	0	0	0	0	0	0	0	0	0	0	0	0	0	0	0	0	0	0	0	0	0	0	0	0	0	0	0	0	0	0	0	0	0	0	0	0	0	0	0	0	0	0	0	0	0
	Beutenbergiaceae	0	0	0	0	0	0	0	0	0	0	0	0	0	0	0	0	0	0	0	0	0	0	0	0	0	0	0	0	0	0	0	0	0	0	0	0	0	0	0	0	0	0	0	0	0	0	0	0
	Bifidobacteriaceae	0.00765753	0	0	0	0	0	0	0	0	0	0	0	1	0	0	0	0	0	0	0	0	1887	4141	2948	2166	223	12160	1468	2798	3199	3411	1475	916	5339	489	370	609	1126	100	28	469	4348	789	3	636	678	11	331
	Blastocatellaceae	1.28993e-06	0	0	0	0	0	0	0	0	0	0	0	0	0	0	0	0	0	0	0	0	0	0	0	0	0	0	0	0	0	0	0	0	0	0	0	0	0	0	0	0	0	0	0	0	0	0	0
	Blattabacteriaceae	3.91272e-08	0	0	0	0	0	0	0	0	0	0	0	0	0	0	0	0	0	0	0	0	0	0	0	0	0	0	0	0	0	0	0	0	0	0	0	0	0	0	0	0	0	0	0	0	0	0	0
	Bogoriellaceae	0	0	0	0	0	0	0	0	0	0	0	0	0	0	0	0	0	0	0	0	0	0	0	0	0	0	0	0	0	0	0	0	0	0	0	0	0	0	0	0	0	0	0	0	0	0	0	0
	Brachyspiraceae	6.48856e-06	0	0	0	0	0	0	0	0	0	0	0	0	0	0	0	0	0	0	0	0	0	0	0	0	0	0	0	0	0	0	0	0	0	0	0	0	0	0	0	0	0	0	0	0	0	0	0
	Bradymonadaceae	0	0	0	0	0	0	0	0	0	0	0	0	0	0	0	0	0	0	0	0	0	0	0	0	0	0	0	0	0	0	0	0	0	0	0	0	0	0	0	0	0	0	0	0	0	0	0	0
	Bradyrhizobiaceae	1.13047e-05	0	0	0	0	0	0	0	0	0	0	0	0	0	0	0	0	0	0	0	0	0	39	0	0	0	0	1	0	42	0	0	0	0	1	0	0	5	0	0	0	0	0	0	0	6	1	0
	Brevibacteriaceae	3.46041e-06	0	0	0	0	0	1	0	0	0	0	1	0	11	0	0	2	0	0	0	1	0	0	0	0	0	0	0	0	0	0	0	0	0	0	0	0	0	0	0	0	0	0	5	0	3	0	0
	Brucellaceae	2.856e-06	0	0	0	0	0	0	0	0	0	1	0	0	2	0	0	0	0	0	0	0	2	0	0	0	0	0	1	0	0	0	0	0	0	0	0	0	1	0	0	0	0	0	0	0	0	0	0
	Bryobacteraceae	4.28262e-07	0	0	0	0	0	0	0	0	0	0	0	0	0	0	0	0	0	0	0	0	0	0	0	0	0	0	0	0	0	0	0	0	0	0	0	0	0	0	0	0	0	0	0	0	0	0	0
	Burkholderiaceae	2.26075e-06	0	0	0	0	0	0	0	0	0	0	0	0	0	0	0	0	0	0	0	0	0	0	0	0	0	0	0	0	0	0	0	0	0	0	0	0	0	0	0	0	0	0	0	0	0	0	0
	Caedimonadaceae	7.85349e-08	0	0	0	0	0	0	0	0	0	0	0	0	0	0	0	0	0	0	0	0	0	0	0	0	0	2	0	0	0	0	0	0	0	0	0	0	0	0	0	0	0	0	0	0	0	0	0
	Caldicoprobacteraceae	4.71565e-05	0	0	0	0	0	0	0	0	0	0	0	0	0	0	0	2	0	0	0	1	0	0	0	0	0	0	0	0	0	0	0	0	0	0	0	0	0	0	0	0	0	0	0	0	0	0	0
	Caldilineaceae	7.63367e-08	0	0	0	0	0	0	0	0	0	0	0	0	0	0	0	0	0	0	0	0	0	0	0	0	0	0	0	0	1	0	0	0	0	0	0	0	1	0	0	0	0	0	0	0	0	0	0
	Campylobacteraceae	0.00610773	0	0	0	0	0	0	1	0	0	5493	4529	7747	1507	2955	260	823	71	51	62	177	0	0	0	1	0	0	0	0	0	0	0	0	0	0	0	0	1	0	0	0	0	0	0	0	0	0	0
	Candidatus Babeliaceae	1.78981e-07	0	0	0	0	0	0	0	0	0	0	0	0	0	0	0	0	0	0	0	0	0	0	0	0	0	0	0	0	0	0	0	0	0	0	0	0	0	0	0	0	0	0	0	0	0	0	0
	Candidatus Competibacteraceae	0	0	0	0	0	0	0	0	0	0	0	0	0	0	0	0	0	0	0	0	0	0	0	0	0	0	0	0	0	0	0	0	0	0	0	0	0	0	0	0	0	0	0	0	0	0	0	0
	Candidatus Paracaedibacteraceae	0	0	0	0	0	0	0	0	0	0	0	0	0	0	0	0	0	0	0	0	0	0	0	0	0	0	0	0	0	0	0	0	0	0	0	0	0	0	0	0	0	0	0	0	0	0	0	0
	Cardiobacteriaceae	0	0	0	0	0	0	0	0	0	0	0	0	0	0	0	0	0	0	0	0	0	0	0	0	0	0	0	0	0	0	0	0	0	0	0	0	0	0	0	0	0	0	0	0	0	0	0	0
	Carnobacteriaceae	3.95386e-06	1	0	0	0	0	0	0	0	0	1	0	0	1	1	0	1	0	0	0	0	0	0	0	0	0	0	0	0	0	0	2	0	0	0	0	0	0	0	0	0	0	0	0	0	0	0	0
	Catabacteriaceae	2.44273e-08	0	0	0	0	0	0	0	0	0	0	0	0	0	0	0	0	0	0	0	0	0	0	0	0	0	0	0	0	0	0	0	0	0	0	0	0	0	0	0	0	0	0	0	0	0	0	0
	Caulobacteraceae	0.000115019	0	0	0	0	0	0	0	0	0	0	0	0	0	0	0	0	0	0	0	0	298	0	107	58	0	0	0	6	63	2	13	0	54	9	1	0	9	0	0	49	0	71	388	1	11	19	1
	Cellulomonadaceae	1.84744e-07	0	0	0	0	0	0	0	0	0	0	0	0	0	0	0	0	0	0	0	0	0	0	0	0	0	0	0	0	0	0	0	0	0	0	0	0	0	0	0	0	0	0	0	0	0	0	0
	Cellvibrionaceae	2.78784e-08	0	0	0	0	0	0	0	0	0	0	0	0	0	0	0	0	0	0	0	0	0	0	0	0	0	0	0	0	0	0	0	0	0	0	0	0	0	0	0	0	0	0	0	0	0	0	0
	Chelatococcaceae	0	0	0	0	0	0	0	0	0	0	0	0	0	0	0	0	0	0	0	0	0	0	0	0	0	0	0	0	0	0	0	0	0	0	0	0	0	0	0	0	0	0	0	0	0	0	0	0
	Chitinophagaceae	3.84156e-06	0	0	0	0	0	0	0	0	0	0	0	0	0	0	0	0	0	0	1	0	0	0	1	0	0	2	0	0	0	11	0	0	0	0	0	2	0	0	3	0	0	0	0	0	0	0	0
	Chlamydiaceae	0	0	0	0	0	0	0	0	0	0	0	0	0	0	0	0	0	0	0	0	0	0	0	0	0	0	0	0	0	0	0	0	0	0	0	0	0	0	0	0	0	0	0	0	0	0	0	0
	Chloroflexaceae	3.72093e-07	0	0	0	0	0	0	0	0	0	0	0	0	0	0	0	0	0	0	0	0	0	0	0	0	0	0	0	0	0	0	0	0	0	0	0	0	0	0	0	0	0	0	0	0	0	0	0
	Christensenellaceae	0.00392166	0	0	0	0	0	0	17	50	97	43	14	302	20	10	470	465	36	62	340	725	188	57	368	61	119	2	276	178	102	341	222	77	3	357	5	113	292	35	4	112	338	55	893	85	604	2	187
	Chromatiaceae	1.44401e-08	0	0	0	0	0	0	0	0	0	0	0	0	0	0	0	0	0	0	0	0	0	0	0	0	0	0	0	0	0	0	0	0	0	0	0	0	0	0	0	0	0	0	0	0	0	0	0
	Chromobacteriaceae	7.76048e-08	0	0	0	0	0	0	0	0	0	0	0	0	0	0	0	0	0	0	0	0	0	0	0	0	0	0	0	0	0	0	0	0	0	0	0	0	0	0	0	0	0	0	0	0	0	0	0
	Chthoniobacteraceae	1.41746e-06	0	0	0	0	0	0	0	0	0	0	0	0	0	0	0	0	0	0	0	0	0	0	0	0	0	0	0	0	0	0	0	0	0	0	0	0	0	0	0	0	0	0	0	0	0	0	0
	Chthonomonadaceae	1.08009e-07	0	0	0	0	0	0	0	0	0	0	0	0	0	0	0	0	0	0	0	0	0	0	0	0	0	0	0	0	0	0	0	0	0	0	0	0	0	0	0	0	0	0	0	0	0	0	0
	Clostridiaceae	0.0351063	137	107	4	80	13702	6438	3315	2953	3309	746	5165	2109	3434	997	408	2080	1163	698	480	1787	6545	5195	21248	10200	627	8436	2499	5380	3988	3150	1306	1572	6597	2419	10259	5576	5424	186	119	1039	3044	2258	400	633	1204	23	1239
	Clostridiales Family XII. Incertae Sedis	4.40194e-07	0	0	0	0	0	0	0	0	0	0	0	0	0	0	0	0	0	0	0	0	0	0	0	0	0	0	0	0	0	0	1	0	0	0	0	0	0	0	0	0	0	0	1	0	0	0	0
	Clostridiales Family XIII. Incertae Sedis	9.99628e-05	0	0	0	0	0	0	0	0	0	0	0	0	0	0	0	0	0	0	0	0	0	0	4	0	0	1	0	1	0	16	4	0	0	0	0	0	4	0	2	0	78	0	0	0	6	0	0
	Coleofasciculaceae	3.95963e-06	0	0	0	0	0	0	0	0	0	0	0	0	0	0	0	0	0	0	0	0	0	0	0	0	0	0	0	0	0	0	0	0	0	0	0	0	0	0	0	0	0	0	0	0	0	0	0
	Colwelliaceae	3.34875e-08	0	0	0	0	0	0	0	0	0	0	0	0	0	0	0	0	0	0	0	0	0	0	0	2	0	0	0	0	0	0	0	0	0	0	0	0	0	0	0	0	0	0	0	0	0	0	0
	Comamonadaceae	5.91579e-06	0	2	2	5	0	0	0	0	0	0	0	0	0	0	0	0	0	0	0	0	1	0	0	0	1	2	0	0	0	0	0	0	0	0	0	0	1	0	0	0	0	1	0	0	0	0	0
	Conexibacteraceae	1.96684e-07	0	0	0	0	0	0	0	0	0	0	0	0	0	0	0	0	0	0	0	0	0	0	0	0	0	0	0	0	0	0	0	0	0	0	0	0	0	0	0	0	0	0	0	0	0	0	0
	Coriobacteriaceae	0.000460109	0	0	0	0	0	0	0	0	0	0	0	0	1	0	0	0	0	0	0	0	1	0	0	0	0	0	3	0	0	0	0	0	1	0	0	0	0	0	0	0	0	0	0	0	1	0	0
	Corynebacteriaceae	2.23647e-05	0	0	0	0	0	3	2	1	1	6	40	3	141	17	2	34	0	1	6	1	0	0	0	0	0	0	0	0	0	0	0	0	0	0	0	0	0	0	0	0	0	0	0	0	0	0	0
	Coxiellaceae	2.07281e-07	0	0	0	0	0	0	0	0	0	0	0	0	0	0	0	0	0	0	0	0	0	0	0	0	0	0	0	0	0	0	0	0	1	0	0	0	0	0	0	0	0	0	0	0	0	0	0
	Crocinitomicaceae	7.63028e-08	0	0	0	0	0	0	0	0	0	0	0	0	0	0	0	0	0	0	0	0	0	0	0	0	0	0	0	0	0	0	0	0	0	0	1	0	0	0	0	0	0	0	0	0	0	0	0
	Cryomorphaceae	3.53303e-07	0	0	0	0	0	0	0	0	0	0	0	0	0	0	0	0	0	0	0	0	0	1	1	2	0	2	0	0	0	0	0	1	1	2	0	0	0	0	0	0	0	0	0	0	0	0	0
	Cryptosporangiaceae	7.34239e-08	0	0	0	0	0	0	0	0	0	0	0	0	0	0	0	0	0	0	0	0	0	0	0	0	0	0	0	0	0	0	0	0	0	0	0	0	0	0	0	0	0	0	0	0	0	0	0
	Cyclobacteriaceae	9.65419e-08	0	0	0	0	0	0	0	0	0	0	0	0	0	0	0	0	0	0	0	0	0	0	0	0	0	0	0	0	0	1	0	0	0	0	0	0	0	0	0	0	0	0	0	0	0	0	0
	Cytophagaceae	3.23568e-07	0	0	0	0	0	0	0	0	0	0	0	0	0	0	0	0	0	0	0	0	0	0	0	0	0	0	0	0	0	0	0	0	0	0	0	0	0	0	0	0	0	0	0	0	0	0	0
	Deferribacteraceae	0.00027728	0	0	0	0	0	0	0	0	0	0	0	0	0	0	0	0	0	0	0	0	0	0	0	0	0	0	0	0	0	0	0	0	0	0	0	0	0	0	0	0	0	0	0	0	1	0	0
	Defluviitaleaceae	0.0048041	0	0	0	0	0	0	244	92	0	378	346	248	15	31	58	16	3	5	22	19	1	25	119	85	12	2	239	76	63	216	118	2	2	25	6	145	85	14	440	111	331	0	0	81	88	0	18
	Deinococcaceae	1.40343e-06	0	0	0	0	0	0	0	0	0	0	0	0	0	0	0	0	0	0	0	0	0	0	0	0	0	0	0	0	0	0	0	0	0	0	0	0	0	0	0	0	0	0	0	0	0	0	0
	Demequinaceae	0	0	0	0	0	0	0	0	0	0	0	0	0	0	0	0	0	0	0	0	0	0	0	0	0	0	0	0	0	0	0	0	0	0	0	0	0	0	0	0	0	0	0	0	0	0	0	0
	Dermabacteraceae	2.58716e-06	0	0	0	0	0	0	0	0	0	7	3	0	32	0	0	0	0	0	0	0	0	0	0	0	0	0	0	0	0	0	0	0	0	0	0	0	0	0	0	0	0	0	0	0	0	0	0
	Dermacoccaceae	1.03426e-07	0	0	0	0	0	0	0	0	0	0	0	0	0	0	0	0	0	0	0	0	0	0	0	0	0	0	0	0	0	0	0	0	0	0	0	0	0	0	0	0	0	0	0	0	0	0	0
	Dermatophilaceae	1.55265e-05	0	0	0	0	0	0	0	0	0	0	0	0	0	0	0	0	0	0	0	0	0	0	0	0	0	0	0	1	0	1	0	0	0	0	0	0	0	0	0	0	0	0	0	1	0	0	0
	Desulfarculaceae	0	0	0	0	0	0	0	0	0	0	0	0	0	0	0	0	0	0	0	0	0	0	0	0	0	0	0	0	0	0	0	0	0	0	0	0	0	0	0	0	0	0	0	0	0	0	0	0
	Desulfobacteraceae	9.84305e-08	0	0	0	0	0	0	0	0	0	0	0	0	0	0	0	0	0	0	0	0	0	0	0	1	0	0	0	0	1	0	0	0	0	0	0	0	1	0	0	0	0	0	0	0	0	0	0
	Desulfobulbaceae	4.31132e-08	0	0	0	0	0	0	0	0	0	0	0	0	0	0	0	0	0	0	0	0	0	0	0	0	0	0	0	0	0	0	0	0	0	0	0	0	1	0	0	0	0	0	0	0	0	0	1
	Desulfovibrionaceae	0.00115924	0	1	0	0	0	0	0	0	0	0	0	0	0	0	0	0	0	0	0	0	42	0	0	0	9	7	3	18	101	186	559	0	0	1	7	18	28	0	3	2	0	0	0	294	50	0	54
	Desulfuromonadaceae	1.76327e-08	0	0	0	0	0	0	0	0	0	0	0	0	0	0	0	0	0	0	0	0	0	0	0	0	0	0	0	1	0	0	0	0	0	0	0	0	0	0	0	0	0	0	0	0	0	0	0
	Dietziaceae	2.7239e-07	0	0	0	0	0	0	0	0	0	0	0	0	1	0	0	1	0	0	0	0	0	0	0	0	0	0	0	0	0	0	0	0	0	0	0	0	0	0	0	0	0	0	0	0	0	0	0
	Dysgonamonadaceae	1.89712e-06	0	0	0	0	0	0	0	0	0	0	0	0	0	0	0	0	0	0	0	0	0	0	0	0	0	0	0	0	0	0	0	0	0	0	0	0	0	0	0	0	0	0	0	0	0	0	0
	Eggerthellaceae	0.000837083	0	0	0	0	0	133	94	75	49	16	50	94	64	103	12	107	17	13	57	90	1	0	11	0	0	57	53	58	163	47	31	6	32	3	1	0	7	0	0	2	10	3	161	2	23	0	0
	Egicoccaceae	0	0	0	0	0	0	0	0	0	0	0	0	0	0	0	0	0	0	0	0	0	0	0	0	0	0	0	0	0	0	0	0	0	0	0	0	0	0	0	0	0	0	0	0	0	0	0	0
	Elioraeaceae	0	0	0	0	0	0	0	0	0	0	0	0	0	0	0	0	0	0	0	0	0	0	0	0	0	0	0	0	0	0	0	0	0	0	0	0	0	0	0	0	0	0	0	0	0	0	0	0
	Elusimicrobiaceae	0.00260377	0	0	0	0	0	0	0	0	0	0	0	0	0	0	0	0	0	0	0	0	0	0	0	0	0	0	0	0	0	0	0	0	0	0	0	0	0	0	0	0	0	0	0	0	0	0	0
	Endomicrobiaceae	2.01498e-08	0	0	0	0	0	0	0	0	0	0	0	0	0	0	0	0	0	0	0	0	0	0	0	0	0	0	0	0	0	0	0	0	0	0	0	0	0	0	0	0	0	0	0	0	0	0	0
	Endozoicomonadaceae	0	0	0	0	0	0	0	0	0	0	0	0	0	0	0	0	0	0	0	0	0	0	0	0	0	0	0	0	0	0	0	0	0	0	0	0	0	0	0	0	0	0	0	0	0	0	0	0
	Enterobacteriaceae	0.0506292	25764	25	32282	6846	51677	1749	273	274	952	200	16	2910	625	951	107	1493	29	14	123	246	1244	725	3173	726	0	1355	403	1147	326	319	232	3849	12764	184	1593	175	357	9	0	25	70	557	0	60	193	6	118
	Enterococcaceae	0.00579944	24164	25981	16486	39561	485	5	11	4	3	8	3	4	4	3	159	1048	136	52	289	640	0	0	0	0	0	2	0	15	0	0	0	0	0	0	5	0	0	0	0	0	0	0	0	0	0	0	0
	Erwiniaceae	4.2474e-06	0	0	0	0	0	0	0	0	0	0	0	0	0	0	0	0	0	0	0	0	0	0	0	0	0	0	0	0	0	0	0	0	0	0	0	0	0	0	0	0	0	0	0	0	0	0	0
	Erysipelotrichaceae	0.00233943	0	0	0	1930	0	32	93	103	331	139	157	424	375	179	321	672	85	207	252	243	181	164	317	56	0	59	285	70	51	114	46	59	56	1	68	183	278	0	6	18	406	487	68	12	19	0	112
	Erythrobacteraceae	5.40044e-08	0	0	0	0	0	0	0	0	0	0	0	0	0	0	0	0	0	0	0	0	0	0	0	0	0	0	0	0	0	0	0	0	0	0	0	0	0	0	0	0	0	0	0	0	0	0	0
	Eubacteriaceae	0.000444555	0	0	0	0	0	10	260	165	115	29	129	474	191	6	299	710	54	5	18	148	11	0	1	1	1	42	106	42	11	6	11	0	5	0	0	0	14	0	1	0	9	0	0	2	5	0	40
	Euzebyaceae	0	0	0	0	0	0	0	0	0	0	0	0	0	0	0	0	0	0	0	0	0	0	0	0	0	0	0	0	0	0	0	0	0	0	0	0	0	0	0	0	0	0	0	0	0	0	0	0
	Fastidiosibacteraceae	0	0	0	0	0	0	0	0	0	0	0	0	0	0	0	0	0	0	0	0	0	0	0	0	0	0	0	0	0	0	0	0	0	0	0	0	0	0	0	0	0	0	0	0	0	0	0	0
	Fervidobacteriaceae	0	0	0	0	0	0	0	0	0	0	0	0	0	0	0	0	0	0	0	0	0	0	0	0	0	0	0	0	0	0	0	0	0	0	0	0	0	0	0	0	0	0	0	0	0	0	0	0
	Fibrobacteraceae	0.000107465	0	0	0	0	0	0	0	0	0	0	0	0	0	0	0	0	0	0	0	0	2	0	0	0	0	26	1	5	1	0	0	0	0	1	0	1	0	0	0	0	1	0	0	0	0	0	0
	Fimbriimonadaceae	1.48689e-07	0	0	0	0	0	0	0	0	0	0	0	0	0	0	0	0	0	0	0	0	0	0	0	0	0	0	0	0	0	0	0	0	0	0	0	0	0	0	0	0	0	0	0	0	0	0	0
	Flammeovirgaceae	0	0	0	0	0	0	0	0	0	0	0	0	0	0	0	0	0	0	0	0	0	0	0	0	0	0	0	0	0	0	0	0	0	0	0	0	0	0	0	0	0	0	0	0	0	0	0	0
	Flavobacteriaceae	0.000120655	0	7	0	0	0	0	0	0	0	0	0	1	0	0	0	0	0	0	0	0	0	0	0	1	0	1	0	1	0	0	0	0	0	1	0	0	0	0	0	3	0	0	0	0	0	0	0
	Frankiaceae	1.51152e-08	0	0	0	0	0	0	0	0	0	0	0	0	0	0	0	0	0	0	0	0	0	0	0	0	0	0	0	0	0	0	0	0	0	0	0	0	0	0	0	0	0	0	0	0	0	0	0
	Fusobacteriaceae	0.000975069	0	0	0	0	0	0	0	0	0	0	0	0	0	0	0	0	0	0	0	0	0	0	1	0	0	2	0	2	0	3	6	0	1	0	1	0	3	0	0	0	5	3	0	1	5	0	1
	Gaiellaceae	1.5521e-07	0	0	0	0	0	0	0	0	0	0	0	0	0	0	0	0	0	0	0	0	0	0	0	0	0	0	0	0	0	0	0	0	0	0	0	0	0	0	0	0	0	0	0	0	0	0	0
	Gallionellaceae	0	0	0	0	0	0	0	0	0	0	0	0	0	0	0	0	0	0	0	0	0	0	0	0	0	0	0	0	0	0	0	0	0	0	0	0	0	0	0	0	0	0	0	0	0	0	0	0
	Geminicoccaceae	1.39199e-07	0	0	0	0	0	0	0	0	0	0	0	0	0	0	0	0	0	0	0	0	0	0	0	0	0	0	0	0	0	0	0	0	0	0	0	0	0	0	0	0	0	0	0	0	0	0	0
	Gemmataceae	8.29495e-07	0	0	0	0	0	0	0	0	0	0	0	0	0	0	0	0	0	0	0	0	0	0	0	0	0	0	0	0	0	0	0	0	0	0	0	0	0	0	0	0	0	0	0	0	0	0	0
	Gemmatimonadaceae	2.62198e-06	0	0	0	0	0	0	0	0	0	0	0	0	0	0	0	0	0	0	0	0	0	0	0	0	0	0	0	0	0	0	0	0	0	0	0	0	0	0	0	0	0	0	0	0	0	0	0
	Geobacteraceae	6.53803e-08	0	0	0	0	0	0	0	0	0	0	0	0	0	0	0	0	0	0	0	0	0	0	0	0	0	0	0	0	0	0	0	0	0	0	0	0	0	0	0	0	0	0	0	0	0	0	0
	Geodermatophilaceae	2.53877e-06	0	0	0	0	0	0	0	0	0	0	0	0	0	0	0	0	0	0	0	0	0	0	0	0	0	0	0	0	0	0	0	0	0	0	0	0	0	0	0	0	0	0	0	0	0	0	0
	Glycomycetaceae	0	0	0	0	0	0	0	0	0	0	0	0	0	0	0	0	0	0	0	0	0	0	0	0	0	0	0	0	0	0	0	0	0	0	0	0	0	0	0	0	0	0	0	0	0	0	0	0
	Gordoniaceae	1.0294e-07	0	0	0	0	0	0	0	0	0	0	0	0	0	0	0	0	0	0	0	0	0	0	0	0	0	0	0	0	0	0	0	0	0	0	0	0	0	0	0	0	0	0	0	0	0	0	0
	Gottschalkiaceae	1.73293e-08	0	0	0	0	0	0	0	0	0	0	0	0	0	0	0	0	0	0	0	0	0	0	0	0	0	0	0	0	0	0	0	0	0	0	0	0	0	0	0	0	0	0	0	0	0	0	0
	Gracilibacteraceae	5.01594e-07	0	0	0	0	0	0	0	0	0	0	0	0	0	0	0	0	0	0	0	0	0	0	0	0	0	0	0	0	0	0	0	0	0	0	0	0	0	0	0	0	1	0	0	0	0	0	0
	Hafniaceae	0	0	0	0	0	0	0	0	0	0	0	0	0	0	0	0	0	0	0	0	0	0	0	0	0	0	0	0	0	0	0	0	0	0	0	0	0	0	0	0	0	0	0	0	0	0	0	0
	Hahellaceae	0	0	0	0	0	0	0	0	0	0	0	0	0	0	0	0	0	0	0	0	0	0	0	0	0	0	0	0	0	0	0	0	0	0	0	0	0	0	0	0	0	0	0	0	0	0	0	0
	Halanaerobiaceae	3.07906e-08	0	0	0	0	0	0	0	0	0	0	0	0	0	0	0	0	0	0	0	0	0	0	0	0	0	0	0	0	0	0	0	0	0	0	0	0	0	0	0	0	0	0	0	0	0	0	0
	Halieaceae	3.68712e-08	0	0	0	0	0	0	0	0	0	0	0	0	0	0	0	0	0	0	0	0	0	0	0	0	0	0	0	0	0	0	0	0	0	0	0	0	0	0	0	0	1	0	0	0	0	0	0
	Haliscomenobacteraceae	0	0	0	0	0	0	0	0	0	0	0	0	0	0	0	0	0	0	0	0	0	0	0	0	0	0	0	0	0	0	0	0	0	0	0	0	0	0	0	0	0	0	0	0	0	0	0	0
	Halobacteroidaceae	1.22776e-07	0	0	0	0	0	0	0	0	0	0	0	0	0	0	0	0	0	0	0	0	0	0	0	0	0	0	0	0	0	0	0	0	0	0	0	0	0	0	0	0	0	0	0	0	0	0	0
	Halomonadaceae	0	0	0	0	0	0	0	0	0	0	0	0	0	0	0	0	0	0	0	0	0	0	0	0	0	0	0	0	0	0	0	0	0	0	0	0	0	0	0	0	0	0	0	0	0	0	0	0
	Haloplasmataceae	0	0	0	0	0	0	0	0	0	0	0	0	0	0	0	0	0	0	0	0	0	0	0	0	0	0	0	0	0	0	0	0	0	0	0	0	0	0	0	0	0	0	0	0	0	0	0	0
	Halothiobacillaceae	2.14963e-07	0	0	0	0	0	0	0	0	0	0	0	0	0	0	0	0	0	0	0	0	0	0	0	0	0	0	0	0	0	0	0	0	0	0	0	0	0	0	0	0	0	0	0	0	0	0	0
	Helicobacteraceae	0.00618661	0	5	0	0	0	0	0	0	0	0	0	0	0	0	0	0	0	0	0	0	0	0	0	0	0	0	0	0	0	0	0	0	0	0	0	0	0	0	0	0	0	0	0	0	0	0	0
	Heliobacteriaceae	0	0	0	0	0	0	0	0	0	0	0	0	0	0	0	0	0	0	0	0	0	0	0	0	0	0	0	0	0	0	0	0	0	0	0	0	0	0	0	0	0	0	0	0	0	0	0	0
	Herpetosiphonaceae	1.02001e-07	0	0	0	0	0	0	0	0	0	0	0	0	0	0	0	0	0	0	0	0	0	0	0	0	0	0	0	0	0	0	0	0	0	0	0	0	0	0	0	0	0	0	0	0	0	0	0
	Holophagaceae	8.29837e-08	0	0	0	0	0	0	0	0	0	0	0	0	0	0	0	0	0	0	0	0	0	0	0	0	0	0	0	0	0	0	0	0	0	0	0	0	0	0	0	0	0	0	0	0	0	0	0
	Holosporaceae	5.46827e-08	0	0	0	0	0	0	0	0	0	0	0	0	0	0	0	0	0	0	0	0	0	0	0	0	0	0	0	0	0	0	0	0	0	0	0	0	0	0	0	0	0	0	0	0	0	0	0
	Hungateiclostridiaceae	0.0275275	0	0	0	0	0	0	2802	99	245	971	4922	4335	5755	79	629	4348	143	145	688	1746	737	289	568	198	302	72	15	1243	226	1589	2047	22	9	53	15	1635	3852	21	73	1392	2980	54	1157	536	2312	8	687
	Hydrogenophilaceae	0	0	0	0	0	0	0	0	0	0	0	0	0	0	0	0	0	0	0	0	0	0	0	0	0	0	0	0	0	0	0	0	0	0	0	0	0	0	0	0	0	0	0	0	0	0	0	0
	Hymenobacteraceae	1.77145e-07	0	0	0	0	0	0	0	0	0	0	0	0	0	0	0	0	0	0	0	0	0	0	0	0	0	0	0	0	0	0	0	0	0	0	0	0	0	0	0	0	0	0	0	0	0	0	0
	Hyphomicrobiaceae	3.08713e-07	0	0	0	0	0	0	0	0	0	0	0	0	0	0	0	0	0	0	0	0	0	0	0	0	0	0	0	0	0	0	0	0	0	0	0	0	0	0	0	0	0	0	0	0	0	0	0
	Hyphomonadaceae	2.88802e-08	0	0	0	0	0	0	0	0	0	0	0	0	0	0	0	0	0	0	0	0	0	0	0	0	0	0	0	0	0	0	0	0	0	0	0	0	0	0	0	0	0	0	0	0	0	0	0
	Iamiaceae	6.1655e-08	0	0	0	0	0	0	0	0	0	0	0	0	0	0	0	0	0	0	0	0	0	0	0	0	0	0	0	0	0	0	0	0	0	0	0	0	0	0	0	0	0	0	0	0	0	0	0
	Idiomarinaceae	4.29372e-08	0	0	0	0	0	0	0	0	0	0	0	0	0	0	0	0	0	0	0	0	0	0	0	0	0	0	0	0	0	0	0	0	0	0	0	0	0	0	0	0	0	0	0	0	0	0	0
	Ilumatobacteraceae	1.29561e-07	0	0	0	0	0	0	0	0	0	0	0	0	0	0	0	0	0	0	0	0	0	0	0	0	0	0	0	0	0	0	0	0	0	0	0	0	0	0	0	0	0	0	0	0	0	0	0
	Intrasporangiaceae	4.89136e-08	0	0	0	0	0	0	0	0	0	0	0	0	0	0	0	0	0	0	0	0	0	0	0	0	0	0	0	0	0	0	0	0	0	0	0	0	0	0	0	0	0	0	0	0	0	0	0
	Isosphaeraceae	1.13033e-06	0	0	0	0	0	0	0	0	0	0	0	0	0	0	0	0	0	0	0	0	0	0	0	0	0	0	0	0	0	0	0	0	0	0	0	0	0	0	0	0	0	0	0	0	0	0	0
	Kiloniellaceae	0	0	0	0	0	0	0	0	0	0	0	0	0	0	0	0	0	0	0	0	0	0	0	0	0	0	0	0	0	0	0	0	0	0	0	0	0	0	0	0	0	0	0	0	0	0	0	0
	Kineosporiaceae	1.00219e-06	0	0	0	0	0	0	0	0	0	0	0	0	0	0	0	0	0	0	0	0	0	0	0	0	0	0	0	0	0	0	0	0	0	0	0	0	0	0	0	0	0	0	0	0	0	0	0
	Kofleriaceae	6.45093e-07	0	0	0	0	0	0	0	0	0	0	0	0	0	0	0	0	0	0	0	0	0	0	0	0	0	0	0	0	0	0	0	0	0	0	0	0	0	0	0	0	0	0	0	0	0	0	0
	Ktedonobacteraceae	1.5521e-07	0	0	0	0	0	0	0	0	0	0	0	0	0	0	0	0	0	0	0	0	0	0	0	0	0	0	0	0	0	0	0	0	0	0	0	0	0	0	0	0	0	0	0	0	0	0	0
	Labilitrichaceae	0	0	0	0	0	0	0	0	0	0	0	0	0	0	0	0	0	0	0	0	0	0	0	0	0	0	0	0	0	0	0	0	0	0	0	0	0	0	0	0	0	0	0	0	0	0	0	0
	Lachnospiraceae	0.19445	2448	7	8645	127786	5	42067	23861	21850	17280	13188	22766	65736	52218	28188	11554	31268	4162	4065	9096	13705	26849	11456	16399	15257	3850	25255	8042	18105	14842	20823	10515	10398	19236	7711	2688	11864	13193	1021	372	5941	14088	10385	2959	5336	10306	66	8571
	Lactobacillaceae	0.0128385	13	11	7	5	0	1945	6689	1196	5302	107	550	1750	518	482	4139	11785	685	912	7950	4725	3015	4139	4259	1414	34	1258	1081	4045	467	3382	3027	662	2773	1979	678	806	991	226	198	2829	361	976	147	1242	1652	94	111
	Legionellaceae	7.8498e-07	0	3	4	5	1	0	0	0	0	0	0	0	0	0	0	0	0	0	0	0	0	0	0	0	0	0	0	0	0	0	0	0	0	0	0	0	0	0	0	0	0	0	0	0	0	0	0
	Lentimicrobiaceae	8.62321e-07	0	0	0	0	0	0	0	0	0	0	0	0	0	0	0	0	0	0	0	0	0	0	0	0	0	0	0	0	0	1	0	0	0	0	0	0	0	0	2	0	0	0	0	0	0	0	0
	Leptolyngbyaceae	1.36068e-07	0	0	0	0	0	0	0	0	0	0	0	0	0	0	0	0	0	0	0	0	0	0	0	0	0	0	0	0	0	0	0	0	0	0	0	0	0	0	0	0	0	0	0	0	0	0	0
	Leptotrichiaceae	1.48351e-08	0	0	0	0	0	0	0	0	0	0	0	0	0	0	0	0	0	0	0	0	0	0	0	0	0	0	0	0	0	0	0	0	0	0	0	0	0	0	0	0	1	0	0	0	0	0	0
	Leuconostocaceae	2.94801e-06	0	0	1	2	0	4	1	0	2	0	4	1	12	0	2	10	0	0	1	0	0	0	0	0	0	0	0	0	0	0	0	0	0	0	0	0	0	0	0	0	0	0	0	0	0	0	0
	Limnochordaceae	0	0	0	0	0	0	0	0	0	0	0	0	0	0	0	0	0	0	0	0	0	0	0	0	0	0	0	0	0	0	0	0	0	0	0	0	0	0	0	0	0	0	0	0	0	0	0	0
	Listeriaceae	0	0	0	0	0	0	0	0	0	0	0	0	0	0	0	0	0	0	0	0	0	0	0	0	0	0	0	0	0	0	0	0	0	0	0	0	0	0	0	0	0	0	0	0	0	0	0	0
	Longimicrobiaceae	3.0612e-07	0	0	0	0	0	0	0	0	0	0	0	0	0	0	0	0	0	0	0	0	0	0	0	0	0	0	0	0	0	0	0	0	0	0	0	0	0	0	0	0	0	0	0	0	0	0	0
	Magnetococcaceae	4.96721e-08	0	0	0	0	0	0	0	0	0	0	0	0	0	0	0	0	0	0	0	0	0	0	0	0	0	0	0	0	0	0	0	0	0	0	0	0	0	0	0	0	0	0	0	0	0	0	0
	Marinifilaceae	1.00616e-07	0	0	0	0	0	0	0	0	0	0	0	0	0	0	0	0	0	0	0	0	0	0	0	0	0	0	0	1	0	0	0	0	0	0	0	0	0	0	0	0	0	0	0	0	0	0	0
	Marinilabiliaceae	3.46675e-07	0	0	0	0	0	0	0	0	0	0	0	0	0	0	0	0	0	0	0	0	1	0	0	0	0	0	0	0	0	0	0	1	0	0	0	0	0	0	0	0	0	0	1	1	0	0	0
	Melioribacteraceae	0	0	0	0	0	0	0	0	0	0	0	0	0	0	0	0	0	0	0	0	0	0	0	0	0	0	0	0	0	0	0	0	0	0	0	0	0	0	0	0	0	0	0	0	0	0	0	0
	Methylacidiphilaceae	0	0	0	0	0	0	0	0	0	0	0	0	0	0	0	0	0	0	0	0	0	0	0	0	0	0	0	0	0	0	0	0	0	0	0	0	0	0	0	0	0	0	0	0	0	0	0	0
	Methylobacteriaceae	1.7999e-05	1	1	2	4	0	0	0	0	0	0	0	0	0	0	0	0	0	0	0	0	0	0	1	0	0	1	0	0	2	0	0	0	6	1	0	1	0	0	0	0	0	0	0	0	0	0	0
	Methylococcaceae	1.53571e-08	0	0	0	0	0	0	0	0	0	0	0	0	0	0	0	0	0	0	0	0	0	0	0	0	0	0	0	0	0	1	0	0	0	0	0	0	0	0	0	0	0	0	0	0	0	0	0
	Methylocystaceae	0	0	0	0	0	0	0	0	0	0	0	0	0	0	0	0	0	0	0	0	0	0	0	0	0	0	0	0	0	0	0	0	0	0	0	0	0	0	0	0	0	0	0	0	0	0	0	0
	Methylophilaceae	4.57945e-08	0	0	0	0	0	0	0	0	0	0	0	0	0	0	0	0	0	0	0	0	0	0	0	0	0	0	0	0	0	0	0	0	0	0	0	0	0	0	0	0	0	0	0	0	0	0	0
	Microbacteriaceae	0.000277865	0	2	0	1	0	0	0	0	0	0	0	0	0	0	0	1	0	0	1	0	66	18	96	73	168	8	37	2	189	49	16	110	17	5	3	22	28	142	318	69	17	3	260	11	20	10	0
	Micrococcaceae	5.55843e-05	0	0	0	0	0	0	0	0	0	0	0	0	0	0	0	0	0	0	0	0	2	0	296	99	0	0	0	3	0	3	5	0	94	5	0	3	0	92	0	20	0	1	0	7	5	0	0
	Microcoleaceae	3.84552e-06	0	0	0	0	0	0	0	0	0	0	0	0	0	0	0	0	0	0	0	0	0	0	0	0	0	0	0	0	0	0	0	0	0	0	0	0	0	0	0	0	0	0	0	0	0	0	0
	Micromonosporaceae	1.08955e-06	0	0	0	0	0	0	0	0	0	0	0	0	0	0	0	0	0	0	0	0	0	0	0	0	0	0	0	0	0	0	0	0	1	0	0	0	0	0	0	0	0	0	0	0	0	0	0
	Micropepsaceae	2.39618e-07	0	0	0	0	0	0	0	0	0	0	0	0	0	0	0	0	0	0	0	0	0	0	0	0	0	0	0	0	0	0	0	0	0	0	0	0	0	0	0	0	0	0	0	0	0	0	0
	Microscillaceae	4.63759e-07	0	0	0	0	0	0	0	0	0	0	0	0	0	0	0	0	0	0	0	0	0	0	0	0	0	0	0	0	0	0	0	0	0	0	0	0	0	0	0	0	0	0	0	0	0	0	0
	Microthrixaceae	0	0	0	0	0	0	0	0	0	0	0	0	0	0	0	0	0	0	0	0	0	0	0	0	0	0	0	0	0	0	0	0	0	0	0	0	0	0	0	0	0	0	0	0	0	0	0	0
	Moraxellaceae	5.17501e-06	4	1	2	0	0	0	0	0	0	0	0	0	0	0	0	0	0	0	0	0	0	0	0	0	0	0	0	0	0	0	0	0	101	2	0	1	4	0	0	0	1	0	0	0	1	0	67
	Morganellaceae	0.000799948	0	0	0	0	2	0	0	92	0	0	0	0	0	0	13	2	0	0	5	0	0	0	0	0	0	0	0	0	0	0	0	0	1	0	0	0	0	0	0	0	0	0	0	0	0	0	0
	Muribaculaceae	0.00177105	0	0	0	0	0	0	0	0	0	0	0	0	0	0	0	0	0	0	0	0	3	7	4	6	308	112	8	10	2	12	11	2	7	7	0	0	1	3	0	35	2	103	0	11	71	0	3
	Mycobacteriaceae	6.7844e-08	0	0	0	0	0	0	0	0	0	0	0	0	0	0	0	0	0	0	0	0	0	0	0	0	0	0	0	0	1	0	0	0	0	0	0	0	0	0	0	0	0	0	0	0	0	0	0
	Mycoplasmataceae	7.59657e-07	0	0	0	0	0	0	0	0	0	0	0	0	0	0	0	0	0	0	0	0	0	0	0	0	0	0	0	0	0	0	0	0	0	0	0	0	0	0	0	0	0	0	0	0	0	0	0
	Myxococcaceae	4.61009e-08	0	0	0	0	0	0	0	0	0	0	0	0	0	0	0	0	0	0	0	0	0	0	0	0	0	0	0	0	0	0	0	0	0	0	0	0	0	0	0	0	0	0	0	0	0	0	0
	Nakamurellaceae	7.22511e-08	0	0	0	0	0	0	0	0	0	0	0	0	0	0	0	0	0	0	0	0	0	0	0	0	0	0	0	0	0	0	0	0	0	0	0	0	0	0	0	0	0	0	0	0	0	0	0
	Nannocystaceae	1.10644e-07	0	0	0	0	0	0	0	0	0	0	0	0	0	0	0	0	0	0	0	0	0	0	0	0	0	0	0	0	0	0	0	0	0	0	0	0	0	0	0	0	0	0	0	0	0	0	0
	Neisseriaceae	3.08591e-07	0	0	0	0	0	0	0	0	0	0	0	0	0	0	0	0	0	0	0	0	0	0	0	0	0	0	0	0	0	0	0	0	0	0	0	0	0	0	0	0	0	0	0	0	0	0	0
	Nitriliruptoraceae	0	0	0	0	0	0	0	0	0	0	0	0	0	0	0	0	0	0	0	0	0	0	0	0	0	0	0	0	0	0	0	0	0	0	0	0	0	0	0	0	0	0	0	0	0	0	0	0
	Nitrosomonadaceae	2.66747e-06	0	0	0	0	0	0	0	0	0	0	0	0	0	0	0	0	0	0	0	0	0	0	0	0	0	0	0	0	0	0	0	0	0	0	0	0	0	0	0	0	0	0	0	0	0	0	0
	Nitrospiraceae	8.17647e-08	0	0	0	0	0	0	0	0	0	0	0	0	0	0	0	0	0	0	0	0	0	0	0	0	0	0	0	0	0	0	0	0	0	0	0	0	0	0	0	0	0	0	0	0	0	0	0
	Nocardiaceae	0.000116409	0	0	0	0	0	0	0	0	0	0	0	0	0	0	0	0	0	0	0	0	0	6	2	200	82	7	1	12	19	8	8	4	180	142	21	1	20	1	198	27	7	0	0	5	16	0	1
	Nocardioidaceae	8.82527e-07	0	0	0	0	0	0	0	0	0	0	0	0	0	0	0	0	0	0	0	0	0	0	0	0	0	0	0	0	0	0	0	0	0	0	0	0	0	0	0	0	0	0	0	0	0	0	0
	Nocardiopsaceae	1.30379e-08	0	0	0	0	0	0	0	0	0	0	0	0	0	0	0	0	0	0	0	0	0	0	0	0	0	0	0	0	0	0	0	0	0	0	0	0	0	0	0	0	0	0	0	0	0	0	0
	Nostocaceae	5.31886e-08	0	0	0	0	0	0	0	0	0	0	0	0	0	0	0	0	0	0	0	0	0	0	0	0	0	0	0	0	0	0	0	0	0	0	0	0	0	0	0	0	0	0	0	0	0	0	0
	Oceanospirillaceae	2.8007e-07	0	0	0	0	0	0	0	0	0	0	0	0	0	0	0	0	0	0	0	0	0	0	0	1	0	0	0	0	0	0	0	0	0	0	5	0	0	0	0	0	0	0	1	0	0	0	0
	Odoribacteraceae	0.00202998	0	0	0	0	0	0	0	0	0	0	0	0	0	0	0	0	0	0	0	0	1116	749	885	235	43	118	318	1118	98	1671	1389	31	245	106	128	394	1221	34	8	204	489	802	1	359	999	8	266
	Oleiphilaceae	0	0	0	0	0	0	0	0	0	0	0	0	0	0	0	0	0	0	0	0	0	0	0	0	0	0	0	0	0	0	0	0	0	0	0	0	0	0	0	0	0	0	0	0	0	0	0	0
	Oligoflexaceae	1.88853e-07	0	0	0	0	0	0	0	0	0	0	0	0	0	0	0	0	0	0	0	0	0	0	0	0	0	0	0	0	0	0	0	0	0	0	0	0	0	0	0	1	0	1	0	0	0	0	0
	Oligosphaeraceae	0	0	0	0	0	0	0	0	0	0	0	0	0	0	0	0	0	0	0	0	0	0	0	0	0	0	0	0	0	0	0	0	0	0	0	0	0	0	0	0	0	0	0	0	0	0	0	0
	Opitutaceae	1.52512e-07	0	0	0	0	0	0	0	0	0	0	0	0	0	0	0	0	0	0	0	0	0	0	0	0	0	0	0	0	0	0	0	0	0	0	0	0	0	0	0	0	0	0	0	0	0	0	0
	Orbaceae	0	0	0	0	0	0	0	0	0	0	0	0	0	0	0	0	0	0	0	0	0	0	0	0	0	0	0	0	0	0	0	0	0	0	0	0	0	0	0	0	0	0	0	0	0	0	0	0
	Oscillochloridaceae	2.3991e-07	1	0	0	0	0	0	0	0	0	0	0	0	0	0	0	0	0	0	0	0	0	0	0	0	0	0	0	0	0	0	0	0	0	0	0	0	0	0	0	0	0	0	0	0	0	0	0
	Oscillospiraceae	0.0567794	0	0	0	10	0	3231	698	2124	6802	1483	1433	4617	5452	7074	845	998	164	225	284	1512	3244	3054	3376	4442	127	2468	1716	3903	1895	2179	1300	2948	6152	2938	477	2724	1964	32	869	566	2784	2529	630	509	1070	17	1016
	Oxalobacteraceae	9.80769e-06	0	0	0	0	0	0	0	0	0	0	0	0	0	0	0	0	0	0	0	0	0	0	0	0	0	0	0	0	0	1	4	0	4	0	0	0	0	0	0	0	2	0	0	0	0	0	0
	Paenibacillaceae	9.32906e-05	0	0	0	0	0	0	0	0	0	0	0	0	0	0	0	0	0	0	0	0	0	0	1	1	0	0	0	1	0	3	0	2	0	0	0	0	1	0	0	0	0	0	0	0	0	0	0
	Paludibacteraceae	6.85688e-07	0	0	0	0	0	0	0	0	0	0	0	0	0	0	0	0	0	0	0	0	0	0	0	0	0	1	0	0	0	0	0	0	0	0	0	0	0	0	0	0	0	1	0	0	0	0	0
	Parachlamydiaceae	0	0	0	0	0	0	0	0	0	0	0	0	0	0	0	0	0	0	0	0	0	0	0	0	0	0	0	0	0	0	0	0	0	0	0	0	0	0	0	0	0	0	0	0	0	0	0	0
	Parviterribacteraceae	2.22327e-07	0	0	0	0	0	0	0	0	0	0	0	0	0	0	0	0	0	0	0	0	0	0	0	0	0	0	0	0	0	0	0	0	0	0	0	0	0	0	0	0	0	0	0	0	0	0	0
	Pasteurellaceae	7.46953e-05	0	0	0	0	0	0	0	0	0	0	0	0	0	0	0	0	0	0	0	0	0	0	0	0	0	0	0	0	0	0	0	0	0	0	0	0	0	0	0	0	0	0	0	0	0	0	0
	Patulibacteraceae	0	0	0	0	0	0	0	0	0	0	0	0	0	0	0	0	0	0	0	0	0	0	0	0	0	0	0	0	0	0	0	0	0	0	0	0	0	0	0	0	0	0	0	0	0	0	0	0
	Pectobacteriaceae	6.17645e-07	0	0	0	0	4	0	0	0	0	0	0	2	0	0	0	0	0	0	0	0	0	0	0	0	0	0	0	0	0	0	0	0	0	0	0	0	0	0	0	0	0	0	0	0	0	0	0
	Peptococcaceae	0.000885575	0	0	0	0	0	0	0	0	0	1	7	870	555	162	244	1176	87	55	361	830	0	0	0	0	0	2	3	2	0	27	0	0	0	0	0	0	0	0	0	0	6	0	0	0	22	0	0
	Peptoniphilaceae	4.81056e-07	0	0	0	0	0	0	0	0	0	0	0	0	0	0	0	0	0	0	0	0	1	0	0	0	0	0	0	0	0	0	0	0	0	0	0	0	0	0	0	0	0	0	0	1	0	0	0
	Peptostreptococcaceae	0.000423951	0	0	0	1	0	0	0	1	0	2	434	78	68	61	39	271	6	14	47	450	1	1	1	1	0	73	0	0	0	1	5	0	3	61	1	4	1	4	1	85	1	21	7	29	39	22	0
	Phaselicystidaceae	1.44401e-08	0	0	0	0	0	0	0	0	0	0	0	0	0	0	0	0	0	0	0	0	0	0	0	0	0	0	0	0	0	0	0	0	0	0	0	0	0	0	0	0	0	0	0	0	0	0	0
	Phycisphaeraceae	9.76565e-08	0	0	0	0	0	0	0	0	0	0	0	0	0	0	0	0	0	0	0	0	0	0	0	0	0	0	0	0	0	0	0	0	0	0	0	0	0	0	0	0	0	0	0	0	0	0	0
	Phyllobacteriaceae	1.578e-07	0	0	0	0	0	0	0	0	0	0	0	1	0	0	0	0	0	0	0	0	0	0	0	0	0	0	0	0	0	0	0	0	0	0	0	0	0	0	0	0	0	0	0	0	0	0	0
	Pirellulaceae	3.02432e-07	0	1	0	0	0	0	0	0	0	0	0	0	0	1	0	0	0	0	0	0	0	0	0	0	0	0	0	0	0	0	0	0	0	0	0	0	0	0	0	0	0	0	0	0	0	0	0
	Piscirickettsiaceae	0	0	0	0	0	0	0	0	0	0	0	0	0	0	0	0	0	0	0	0	0	0	0	0	0	0	0	0	0	0	0	0	0	0	0	0	0	0	0	0	0	0	0	0	0	0	0	0
	Planctomycetaceae	1.44401e-08	0	0	0	0	0	0	0	0	0	0	0	0	0	0	0	0	0	0	0	0	0	0	0	0	0	0	0	0	0	0	0	0	0	0	0	0	0	0	0	0	0	0	0	0	0	0	0
	Planococcaceae	2.96486e-06	0	0	0	0	0	0	0	0	0	0	0	0	0	0	0	0	0	0	0	0	0	0	0	0	0	0	0	0	0	0	0	0	1	0	0	0	0	0	0	1	1	0	0	0	1	0	0
	Polyangiaceae	2.87661e-07	0	0	0	0	0	0	0	0	0	0	0	0	0	0	0	0	0	0	0	0	0	0	0	0	0	0	0	0	0	0	0	0	0	0	0	0	0	0	0	0	0	0	0	2	0	0	0
	Porphyromonadaceae	9.23995e-06	0	0	0	0	0	0	0	0	0	0	0	0	0	0	0	0	0	0	0	0	0	0	0	0	0	0	0	0	0	0	0	0	0	0	0	0	0	0	0	0	0	0	0	0	0	0	0
	Porticoccaceae	0	0	0	0	0	0	0	0	0	0	0	0	0	0	0	0	0	0	0	0	0	0	0	0	0	0	0	0	0	0	0	0	0	0	0	0	0	0	0	0	0	0	0	0	0	0	0	0
	Prevotellaceae	0.00161545	0	0	0	0	0	0	0	0	0	0	0	0	0	0	0	0	0	0	0	0	415	0	0	0	541	3	0	0	0	1	9	1	0	1	0	6	0	0	0	0	0	1	1	0	2	0	0
	Prolixibacteraceae	1.22709e-07	0	0	0	0	0	0	0	0	0	0	0	0	0	0	0	0	0	0	0	0	0	0	0	0	0	0	0	0	0	0	0	0	0	0	0	0	0	0	0	0	0	0	0	0	0	0	0
	Promicromonosporaceae	0	0	0	0	0	0	0	0	0	0	0	0	0	0	0	0	0	0	0	0	0	0	0	0	0	0	0	0	0	0	0	0	0	0	0	0	0	0	0	0	0	0	0	0	0	0	0	0
	Propionibacteriaceae	3.24683e-06	0	0	0	1	0	0	0	0	0	0	0	0	0	0	0	0	0	0	0	0	0	0	0	0	0	0	0	0	0	0	0	0	0	0	0	0	0	0	0	0	0	0	0	0	0	0	0
	Pseudanabaenaceae	1.06949e-07	0	0	0	0	0	0	0	0	0	0	0	0	0	0	0	0	0	0	0	0	0	0	0	0	0	0	0	0	0	0	0	0	0	0	0	0	0	0	0	0	0	0	0	0	0	0	0
	Pseudoalteromonadaceae	0	0	0	0	0	0	0	0	0	0	0	0	0	0	0	0	0	0	0	0	0	0	0	0	0	0	0	0	0	0	0	0	0	0	0	0	0	0	0	0	0	0	0	0	0	0	0	0
	Pseudomonadaceae	1.34463e-05	0	0	1	0	0	0	0	0	0	0	0	0	0	0	1	0	0	0	0	0	11	0	12	0	0	0	0	0	2	0	0	1	2	0	3	0	0	5	0	0	0	0	9	0	0	0	0
	Pseudonocardiaceae	1.768e-07	0	0	0	0	0	0	0	0	0	0	0	0	0	0	0	0	0	0	0	0	0	0	0	0	0	0	0	0	0	0	0	0	0	0	0	0	0	0	0	0	0	0	0	0	0	0	0
	Psychromonadaceae	0	0	0	0	0	0	0	0	0	0	0	0	0	0	0	0	0	0	0	0	0	0	0	0	0	0	0	0	0	0	0	0	0	0	0	0	0	0	0	0	0	0	0	0	0	0	0	0
	Puniceicoccaceae	0.000361011	0	0	0	0	0	0	0	0	0	0	0	0	0	0	0	0	0	0	0	0	0	0	0	0	0	0	0	0	0	0	0	0	0	0	0	0	0	0	0	0	0	0	0	0	0	0	0
	Pyrinomonadaceae	2.32036e-06	0	0	0	0	0	0	0	0	0	0	0	0	0	0	0	0	0	0	0	0	0	0	0	0	0	0	0	0	0	0	0	0	0	0	0	0	0	0	0	0	0	0	0	0	0	0	0
	Rhizobiaceae	1.13904e-06	0	1	1	0	0	0	0	0	0	0	0	0	0	0	0	0	0	0	0	0	0	0	0	0	0	0	0	0	0	0	0	0	0	0	0	0	0	0	0	0	0	0	0	0	0	0	0
	Rhodanobacteraceae	5.54081e-07	0	0	0	0	0	0	0	0	0	0	0	0	0	0	0	0	0	0	0	0	0	0	0	0	0	0	0	0	0	0	0	0	0	0	0	0	0	1	0	0	0	0	0	0	0	0	0
	Rhodobacteraceae	9.25975e-07	0	0	0	0	0	0	0	0	0	0	0	0	0	0	0	0	0	0	0	0	2	0	0	1	0	0	0	0	0	0	0	0	0	0	1	0	0	0	0	0	0	0	0	0	0	0	0
	Rhodocyclaceae	7.16973e-08	0	0	0	0	0	0	0	0	0	0	0	0	0	0	0	0	0	0	0	0	0	0	0	0	0	0	0	0	0	0	0	0	0	0	0	0	0	0	0	0	0	0	0	0	0	0	0
	Rhodospirillaceae	3.26027e-07	0	0	0	0	0	0	0	0	0	0	0	0	0	0	0	0	0	0	0	0	0	0	0	0	0	0	0	0	0	0	0	0	0	0	0	0	0	0	0	0	0	0	0	0	0	0	0
	Rhodothermaceae	0	0	0	0	0	0	0	0	0	0	0	0	0	0	0	0	0	0	0	0	0	0	0	0	0	0	0	0	0	0	0	0	0	0	0	0	0	0	0	0	0	0	0	0	0	0	0	0
	Rickettsiaceae	1.44494e-07	0	0	0	0	0	0	0	0	0	0	0	0	0	0	0	0	0	0	0	0	0	0	0	0	0	0	0	0	0	0	0	0	0	0	0	0	0	0	0	0	0	0	0	0	0	0	0
	Rikenellaceae	0.0308997	0	0	0	0	0	0	0	0	0	0	0	0	0	0	0	0	0	0	0	0	42253	30816	43756	47055	1434	49817	5332	33584	3962	15175	23053	16051	46319	22608	1794	4884	5917	1286	157	4488	5251	3562	290	3316	8359	103	1108
	Roseiarcaceae	7.76048e-08	0	0	0	0	0	0	0	0	0	0	0	0	0	0	0	0	0	0	0	0	0	0	0	0	0	0	0	0	0	0	0	0	0	0	0	0	0	0	0	0	0	0	0	0	0	0	0
	Roseiflexaceae	4.34612e-07	0	0	0	0	0	0	0	0	0	0	0	0	0	0	0	0	0	0	0	0	0	0	0	0	0	0	0	0	0	0	0	0	0	0	0	0	0	0	0	0	0	0	0	0	0	0	0
	Ruaniaceae	0	0	0	0	0	0	0	0	0	0	0	0	0	0	0	0	0	0	0	0	0	0	0	0	0	0	0	0	0	0	0	0	0	0	0	0	0	0	0	0	0	0	0	0	0	0	0	0
	Rubricoccaceae	0	0	0	0	0	0	0	0	0	0	0	0	0	0	0	0	0	0	0	0	0	0	0	0	0	0	0	0	0	0	0	0	0	0	0	0	0	0	0	0	0	0	0	0	0	0	0	0
	Rubrobacteraceae	3.01526e-07	0	0	0	0	0	0	0	0	0	0	0	0	0	0	0	0	0	0	0	0	0	0	0	0	0	0	0	0	0	0	0	0	0	0	0	0	0	0	0	0	0	0	0	0	0	0	0
	Ruminococcaceae	0.439848	4	2	2	124	2	21653	23910	36820	22549	24749	32436	41270	25769	13251	11884	25604	8365	9090	11768	20833	44205	32196	98390	74231	19850	51320	41553	76960	40651	116678	62045	30186	58587	16088	46807	66376	105521	2834	4392	31689	141701	16912	35588	19896	53095	358	88632
	Salinarimonadaceae	4.61009e-08	0	0	0	0	0	0	0	0	0	0	0	0	0	0	0	0	0	0	0	0	0	0	0	0	0	0	0	0	0	0	0	0	0	0	0	0	0	0	0	0	0	0	0	0	0	0	0
	Sandaracinaceae	1.34913e-07	0	0	0	0	0	0	0	0	0	0	0	0	0	0	0	0	0	0	0	0	0	0	0	0	0	0	0	0	0	0	0	0	0	0	2	0	0	0	0	0	0	0	0	0	0	0	0
	Sanguibacteraceae	0	0	0	0	0	0	0	0	0	0	0	0	0	0	0	0	0	0	0	0	0	0	0	0	0	0	0	0	0	0	0	0	0	0	0	0	0	0	0	0	0	0	0	0	0	0	0	0
	Saprospiraceae	4.21549e-08	0	0	0	0	0	0	0	0	0	0	0	0	0	0	0	0	0	0	0	0	0	0	0	0	0	0	0	0	0	0	0	0	0	0	0	0	0	0	0	0	0	0	0	0	0	0	0
	Selenomonadaceae	0.0272679	0	0	0	0	0	0	0	0	0	0	0	0	0	0	0	0	0	0	0	0	0	0	0	0	0	0	0	0	0	0	0	0	0	0	0	0	0	0	0	0	0	0	0	0	0	0	0
	Shewanellaceae	0	0	0	0	0	0	0	0	0	0	0	0	0	0	0	0	0	0	0	0	0	0	0	0	0	0	0	0	0	0	0	0	0	0	0	0	0	0	0	0	0	0	0	0	0	0	0	0
	Silvanigrellaceae	0	0	0	0	0	0	0	0	0	0	0	0	0	0	0	0	0	0	0	0	0	0	0	0	0	0	0	0	0	0	0	0	0	0	0	0	0	0	0	0	0	0	0	0	0	0	0	0
	Simkaniaceae	9.74749e-08	0	0	0	0	0	0	0	0	0	0	0	0	0	0	0	0	0	0	0	0	0	0	0	0	0	0	0	0	0	0	0	0	0	0	0	0	0	0	0	0	0	0	0	0	0	0	0
	Sinobacteraceae	2.70022e-07	0	0	0	0	0	0	0	0	0	0	0	0	0	0	0	0	0	0	0	0	0	0	0	0	0	0	0	0	0	0	0	0	0	0	0	0	0	0	0	0	0	0	0	0	0	0	0
	Sneathiellaceae	0	0	0	0	0	0	0	0	0	0	0	0	0	0	0	0	0	0	0	0	0	0	0	0	0	0	0	0	0	0	0	0	0	0	0	0	0	0	0	0	0	0	0	0	0	0	0	0
	Solibacteraceae	4.86872e-07	0	0	0	0	0	0	0	0	0	0	0	0	0	0	0	0	0	0	0	0	0	0	0	0	0	0	0	0	0	0	0	0	0	0	0	0	0	0	0	0	0	0	0	0	0	0	0
	Solirubrobacteraceae	7.24069e-08	0	0	0	0	0	0	0	0	0	0	0	0	0	0	0	0	0	0	0	0	0	0	0	0	0	0	0	0	0	0	0	0	0	0	0	0	0	0	0	0	0	0	0	0	0	0	0
	Sphaerobacteraceae	6.69672e-08	0	0	0	0	0	0	0	0	0	0	0	0	0	0	0	0	0	0	0	0	0	0	0	0	0	0	0	0	0	0	0	0	0	0	0	0	0	0	0	0	0	0	0	0	0	0	0
	Sphingobacteriaceae	3.25927e-07	0	0	0	0	0	0	0	0	0	0	0	0	0	0	0	0	0	0	0	0	0	0	0	0	0	0	0	0	0	0	0	0	0	0	0	0	0	0	0	0	0	0	0	0	0	0	0
	Sphingomonadaceae	4.97762e-06	0	0	0	1	0	0	1	0	0	0	0	0	0	0	0	0	0	0	0	0	0	0	0	0	8	0	0	0	0	0	0	0	0	0	0	0	0	0	0	1	0	0	0	0	0	0	0
	Spirochaetaceae	0.000188916	0	0	0	0	0	0	0	0	0	0	0	0	0	0	0	0	0	0	0	0	0	0	0	0	0	0	0	0	0	0	0	0	0	0	0	0	0	0	0	0	0	0	0	0	0	0	0
	Spiroplasmataceae	0	0	0	0	0	0	0	0	0	0	0	0	0	0	0	0	0	0	0	0	0	0	0	0	0	0	0	0	0	0	0	0	0	0	0	0	0	0	0	0	0	0	0	0	0	0	0	0
	Spongiibacteraceae	2.87166e-08	0	0	0	0	0	0	0	0	0	0	0	0	0	0	0	0	0	0	0	0	0	0	0	0	0	0	0	0	0	0	0	0	0	0	0	0	0	0	0	0	0	0	0	0	0	0	0
	Sporichthyaceae	8.71751e-08	0	0	0	0	0	0	0	0	0	0	0	0	0	0	0	0	2	0	0	0	0	0	0	0	0	0	0	0	0	0	0	0	0	0	0	0	0	0	0	0	0	0	0	0	0	0	0
	Sporolactobacillaceae	0	0	0	0	0	0	0	0	0	0	0	0	0	0	0	0	0	0	0	0	0	0	0	0	0	0	0	0	0	0	0	0	0	0	0	0	0	0	0	0	0	0	0	0	0	0	0	0
	Sporomusaceae	3.0152e-05	0	0	0	0	0	0	0	0	0	0	0	0	0	0	0	0	0	0	0	0	0	0	0	0	0	0	0	0	0	0	0	0	0	0	0	0	0	0	0	0	0	0	0	0	0	0	0
	Staphylococcaceae	3.34411e-06	0	0	0	0	0	1	0	0	0	0	3	1	12	0	0	3	0	0	0	1	0	2	0	0	0	0	0	0	0	0	0	0	0	0	0	0	0	0	0	0	0	0	0	0	0	0	0
	Steroidobacteraceae	9.36106e-08	0	0	0	0	0	0	0	0	0	0	0	0	0	0	0	0	0	0	0	0	0	0	0	0	0	0	0	0	0	0	0	0	0	0	0	0	0	0	0	0	0	0	0	0	0	0	0
	Sterolibacteriaceae	7.20822e-08	0	0	0	0	0	0	0	0	0	0	0	0	0	0	0	0	0	0	0	0	0	0	0	0	0	0	0	0	0	0	0	0	0	0	0	0	0	0	0	0	0	0	0	0	0	0	0
	Streptococcaceae	0.00214371	0	0	0	0	0	0	1	0	2	176	1374	4954	2905	386	2662	10152	272	327	3040	3426	0	0	0	0	0	0	0	0	17	0	0	0	0	0	2	0	0	0	0	0	0	1	0	0	0	0	0
	Streptomycetaceae	0.000164318	0	0	0	0	0	0	0	0	0	0	0	0	0	0	0	0	0	0	0	0	0	0	0	2	0	20	0	5	0	0	0	1	5	0	1	0	0	0	0	0	0	1	0	0	0	0	0
	Streptosporangiaceae	0	0	0	0	0	0	0	0	0	0	0	0	0	0	0	0	0	0	0	0	0	0	0	0	0	0	0	0	0	0	0	0	0	0	0	0	0	0	0	0	0	0	0	0	0	0	0	0
	Succinivibrionaceae	0.000478739	0	0	0	0	0	0	0	0	0	0	0	0	0	0	0	0	0	0	0	0	0	0	0	0	0	0	4	0	0	0	0	0	0	0	0	0	0	0	0	0	0	0	0	0	0	0	0
	Sutterellaceae	0.00166866	0	0	0	0	0	0	1	0	1	0	0	0	0	0	2422	4812	1255	1670	1051	2556	0	0	0	0	0	0	0	0	0	0	0	0	0	0	0	0	0	0	0	0	0	0	0	0	0	0	0
	Symbiobacteriaceae	0	0	0	0	0	0	0	0	0	0	0	0	0	0	0	0	0	0	0	0	0	0	0	0	0	0	0	0	0	0	0	0	0	0	0	0	0	0	0	0	0	0	0	0	0	0	0	0
	Synechococcaceae	1.42765e-08	0	0	0	0	0	0	0	0	0	0	0	0	0	0	0	0	0	0	0	0	0	0	0	0	0	0	0	0	0	0	0	0	0	0	0	0	0	0	0	0	0	0	0	0	0	0	0
	Synergistaceae	0.000966912	0	0	0	0	0	0	0	0	0	0	0	0	0	0	0	0	0	0	0	0	0	0	0	0	0	0	0	0	0	0	0	0	0	0	0	0	0	0	0	0	0	0	0	0	0	0	0
	Syntrophaceae	8.07233e-08	0	0	0	0	0	0	0	0	0	0	0	0	0	0	0	0	0	0	0	0	0	0	0	0	0	0	0	0	0	0	0	0	0	0	0	0	0	0	0	0	0	0	0	0	0	0	0
	Syntrophobacteraceae	1.05375e-07	0	0	0	0	0	0	0	0	0	0	0	0	0	0	0	0	0	0	0	0	0	0	0	0	0	0	0	0	0	0	0	0	0	0	0	0	0	0	0	0	0	0	0	0	0	0	0
	Syntrophomonadaceae	2.26528e-06	0	0	0	0	0	0	0	0	0	0	0	0	0	0	0	0	0	0	0	0	0	0	0	0	0	0	0	0	0	0	0	0	0	0	0	0	0	0	0	0	0	0	0	0	0	0	0
	Tannerellaceae	0.00505585	0	1	0	0	0	0	1	0	1	2	0	1	0	0	15781	29111	2911	10749	21490	1	0	0	0	0	0	0	0	0	0	0	0	0	0	0	0	0	0	0	0	0	0	0	0	0	0	0	0
	Tepidisphaeraceae	4.92738e-08	0	0	0	0	0	0	0	0	0	0	0	0	0	0	0	0	0	0	0	0	0	0	0	0	0	0	0	0	0	0	0	0	0	0	0	0	0	0	0	0	0	0	0	0	0	0	0
	Thermaceae	0	0	0	0	0	0	0	0	0	0	0	0	0	0	0	0	0	0	0	0	0	0	0	0	0	0	0	0	0	0	0	0	0	0	0	0	0	0	0	0	0	0	0	0	0	0	0	0
	Thermoactinomycetaceae	0	0	0	0	0	0	0	0	0	0	0	0	0	0	0	0	0	0	0	0	0	0	0	0	0	0	0	0	0	0	0	0	0	0	0	0	0	0	0	0	0	0	0	0	0	0	0	0
	Thermoanaerobacteraceae	0	0	0	0	0	0	0	0	0	0	0	0	0	0	0	0	0	0	0	0	0	0	0	0	0	0	0	0	0	0	0	0	0	0	0	0	0	0	0	0	0	0	0	0	0	0	0	0
	Thermoanaerobacterales Family III. Incertae Sedis	0	0	0	0	0	0	0	0	0	0	0	0	0	0	0	0	0	0	0	0	0	0	0	0	0	0	0	0	0	0	0	0	0	0	0	0	0	0	0	0	0	0	0	0	0	0	0	0
	Thermoanaerobaculaceae	2.56409e-08	0	0	0	0	0	0	0	0	0	0	0	0	0	0	0	0	0	0	0	0	0	0	0	0	0	0	0	0	0	0	0	0	0	0	0	0	0	0	0	0	0	0	0	0	0	0	0
	Thermomonosporaceae	0	0	0	0	0	0	0	0	0	0	0	0	0	0	0	0	0	0	0	0	0	0	0	0	0	0	0	0	0	0	0	0	0	0	0	0	0	0	0	0	0	0	0	0	0	0	0	0
	Thermosporotrichaceae	5.40044e-08	0	0	0	0	0	0	0	0	0	0	0	0	0	0	0	0	0	0	0	0	0	0	0	0	0	0	0	0	0	0	0	0	0	0	0	0	0	0	0	0	0	0	0	0	0	0	0
	Thermotomaculaceae	0	0	0	0	0	0	0	0	0	0	0	0	0	0	0	0	0	0	0	0	0	0	0	0	0	0	0	0	0	0	0	0	0	0	0	0	0	0	0	0	0	0	0	0	0	0	0	0
	Thioalkalispiraceae	0	0	0	0	0	0	0	0	0	0	0	0	0	0	0	0	0	0	0	0	0	0	0	0	0	0	0	0	0	0	0	0	0	0	0	0	0	0	0	0	0	0	0	0	0	0	0	0
	Thiobacillaceae	2.14963e-07	0	0	0	0	0	0	0	0	0	0	0	0	0	0	0	0	0	0	0	0	0	0	0	0	0	0	0	0	0	0	0	0	0	0	0	0	0	0	0	0	0	0	0	0	0	0	0
	Thiotrichaceae	3.39587e-08	0	0	0	0	0	0	0	0	0	0	0	0	0	0	0	0	0	0	0	0	0	0	0	0	0	0	0	0	0	0	0	0	0	0	0	0	1	0	0	0	0	0	0	0	0	0	0
	Tissierellaceae	0	0	0	0	0	0	0	0	0	0	0	0	0	0	0	0	0	0	0	0	0	0	0	0	0	0	0	0	0	0	0	0	0	0	0	0	0	0	0	0	0	0	0	0	0	0	0	0
	Trueperaceae	1.00592e-07	0	1	0	0	0	0	0	0	0	0	0	0	0	0	0	0	0	0	0	0	0	0	0	0	0	0	0	0	0	0	0	0	0	0	0	0	0	0	0	0	0	0	0	0	0	0	0
	Tsukamurellaceae	0	0	0	0	0	0	0	0	0	0	0	0	0	0	0	0	0	0	0	0	0	0	0	0	0	0	0	0	0	0	0	0	0	0	0	0	0	0	0	0	0	0	0	0	0	0	0	0
	Veillonellaceae	0.000579061	0	0	0	0	0	0	0	0	0	0	0	0	0	0	0	0	0	0	0	0	0	0	0	0	0	0	144	0	0	0	0	0	0	0	0	0	0	0	0	0	0	0	0	0	0	0	0
	Verrucomicrobiaceae	4.39086e-07	0	0	0	0	0	0	0	0	0	0	0	0	0	0	0	0	2	0	0	0	0	0	0	0	0	0	0	0	0	0	0	0	0	0	0	0	0	0	0	0	0	0	0	0	0	0	0
	Vibrionaceae	0	0	0	0	0	0	0	0	0	0	0	0	0	0	0	0	0	0	0	0	0	0	0	0	0	0	0	0	0	0	0	0	0	0	0	0	0	0	0	0	0	0	0	0	0	0	0	0
	Vicinamibacteraceae	0	0	0	0	0	0	0	0	0	0	0	0	0	0	0	0	0	0	0	0	0	0	0	0	0	0	0	0	0	0	0	0	0	0	0	0	0	0	0	0	0	0	0	0	0	0	0	0
	Victivallaceae	0.000834913	0	0	0	0	0	0	0	0	0	0	0	0	0	0	0	0	0	0	0	0	0	0	0	0	0	0	0	0	0	0	0	0	0	0	0	0	0	0	0	0	0	0	0	0	0	0	0
	Vulgatibacteraceae	0	0	0	0	0	0	0	0	0	0	0	0	0	0	0	0	0	0	0	0	0	0	0	0	0	0	0	0	0	0	0	0	0	0	0	0	0	0	0	0	0	0	0	0	0	0	0	0
	Wenzhouxiangellaceae	0	0	0	0	0	0	0	0	0	0	0	0	0	0	0	0	0	0	0	0	0	0	0	0	0	0	0	0	0	0	0	0	0	0	0	0	0	0	0	0	0	0	0	0	0	0	0	0
	Woeseiaceae	0	0	0	0	0	0	0	0	0	0	0	0	0	0	0	0	0	0	0	0	0	0	0	0	0	0	0	0	0	0	0	0	0	0	0	0	0	0	0	0	0	0	0	0	0	0	0	0
	Xanthobacteraceae	8.3032e-07	0	0	0	0	0	0	0	0	0	0	0	0	0	0	0	0	0	0	0	0	0	0	0	0	0	0	0	0	0	0	0	0	0	0	0	0	0	0	0	0	0	0	0	0	0	0	0
	Xanthomonadaceae	0.000125787	0	0	0	0	0	0	0	0	0	0	0	0	0	0	0	0	0	0	0	0	355	1	14	12	21	6	3	15	110	19	1	24	15	18	18	2	6	159	0	9	6	109	130	7	15	2	1
	Xenococcaceae	0	0	0	0	0	0	0	0	0	0	0	0	0	0	0	0	0	0	0	0	0	0	0	0	0	0	0	0	0	0	0	0	0	0	0	0	0	0	0	0	0	0	0	0	0	0	0	0
	Yersiniaceae	1.58367e-07	0	0	0	0	1	0	0	0	0	0	0	0	0	0	0	0	0	0	0	0	0	0	0	0	0	0	0	0	0	0	0	0	0	0	0	0	0	0	0	0	0	0	0	0	0	0	0
	Zoogloeaceae	0	0	0	0	0	0	0	0	0	0	0	0	0	0	0	0	0	0	0	0	0	0	0	0	0	0	0	0	0	0	0	0	0	0	0	0	0	0	0	0	0	0	0	0	0	0	0	0
	Top 95%
	Family	Proportion
	Ruminococcaceae	0.439848
	Lachnospiraceae	0.19445
	Oscillospiraceae	0.0567794
	Enterobacteriaceae	0.0506292
	Bacteroidaceae	0.0430888
	Clostridiaceae	0.0351063
	Rikenellaceae	0.0308997
	Hungateiclostridiaceae	0.0275275
	Selenomonadaceae	0.0272679
	Lactobacillaceae	0.0128385
	Bifidobacteriaceae	0.00765753
	Barnesiellaceae	0.00730274
	Helicobacteraceae	0.00618661
	Campylobacteraceae	0.00610773
	Enterococcaceae	0.00579944
	Top 95%
	Family	Caecum	Faeces	Jejunum	Ileum	1
	Bacteroidaceae	0.0430888	0.0138379	0	0
	Barnesiellaceae	0.00730274	0	0	0
	Bifidobacteriaceae	0.00765753	0.00483594	0.0129104	0
	Brevibacteriaceae	0	0.0105535	0	0
	Campylobacteraceae	0.00610773	0	0	0
	Caulobacteraceae	0	0	0.0278169	0
	Clostridiaceae	0.0351063	0.0120946	0.00893145	0.0819998
	Corynebacteriaceae	0	0.0344378	0	0
	Dermabacteraceae	0	0.018257	0	0
	Enterobacteriaceae	0.0506292	0.0901139	0	0.0370599
	Enterococcaceae	0.00579944	0.0639189	0	0
	Erysipelotrichaceae	0	0.027247	0	0
	Fusobacteriaceae	0	0.00471828	0	0
	Helicobacteraceae	0.00618661	0	0	0
	Hungateiclostridiaceae	0.0275275	0	0	0
	Lachnospiraceae	0.19445	0.0446144	0.025435	0.04455
	Lactobacillaceae	0.0128385	0.369153	0.565313	0.673081
	Microbacteriaceae	0	0	0.0335448	0.0244528
	Micrococcaceae	0	0.0120192	0	0
	Muribaculaceae	0	0	0.0106455	0
	Nocardiaceae	0	0	0.0199366	0
	Oscillospiraceae	0.0567794	0	0	0
	Pasteurellaceae	0	0.00663188	0	0
	Peptostreptococcaceae	0	0.069986	0.0545576	0.0412326
	Prevotellaceae	0	0	0.0221369	0
	Rhodobacteraceae	0	0	0.00914012	0
	Rikenellaceae	0.0308997	0.00727149	0.0257818	0
	Ruminococcaceae	0.439848	0.0525803	0.087112	0.0339735
	Selenomonadaceae	0.0272679	0	0	0
	Staphylococcaceae	0	0.01748	0	0
	Streptococcaceae	0	0.0921865	0	0
	Xanthomonadaceae	0	0	0.0522807	0.0182047
	1	Only including the Relative Abundance up to 95%, phyla which exceed will be prepresented as '0.00%'
[truncated: 569 more columns]

## Sheet: 5.Breed (Phylum)
	Relative Abundance		Operational Taxonomic Units
	GIT Region		Faeces	Faeces	Faeces	Faeces	Faeces	Faeces	Faeces	Faeces	Faeces	Faeces	Faeces	Faeces	Faeces	Faeces	Faeces	Faeces	Faeces	Faeces	Faeces	Faeces	Faeces	Faeces	Faeces	Faeces	Faeces	Faeces	Faeces	Faeces	Faeces	Faeces	Faeces	Faeces	Faeces	Faeces	Faeces	Faeces	Faeces	Faeces	Faeces	Faeces	Faeces	Faeces	Faeces	Faeces	Faeces	Faeces	Faeces
	Breed		Cobb 308	Cobb 308	Cobb 308	Cobb 308	Cobb 308	Cobb 308	Cobb 308	Cobb 308	Cobb 308	Cobb 308	Cobb 308	Cobb 308	Cobb 308	Cobb 308	Cobb 308	Cobb 308	Cobb 308	Cobb 308	Cobb 308	Cobb 308	Cobb 308	Cobb 308	Cobb 308	Cobb 308	Cobb 308	Cobb 308	Cobb 308	Cobb 308	Cobb 308	Cobb 308	Cobb 308	Cobb 308	Cobb 308	Cobb 308	Cobb 308	Cobb 308	Cobb 308	Cobb 308	Cobb 308	Cobb 308	Cobb 308	Cobb 308	Cobb 308	Cobb 308	Cobb 308	Cobb 308	Cobb 308
	Phylum	Proportion	SRR8489237	SRR8489238	SRR8489239	SRR8489240	SRR8489241	SRR8489242	SRR8489243	SRR8489244	SRR8489245	SRR8489246	SRR8489247	SRR8489248	SRR8489249	SRR8489250	SRR8489251	SRR8489252	SRR8489253	SRR8489254	SRR8489255	SRR8489256	SRR8489257	SRR8489258	SRR8489259	SRR8489260	SRR8489261	SRR8489262	SRR8489263	SRR8489264	SRR8489265	SRR8489266	SRR8489267	SRR8489268	SRR8489269	SRR8489270	SRR8489271	SRR8489272	SRR8489273	SRR8489274	SRR8489275	SRR8489276	SRR8489277	SRR8489278	SRR8489279	SRR8489280	SRR8489281	SRR8489282	SRR8489283
	Acidobacteria	0	0	0	0	0	0	0	0	0	0	0	0	0	0	0	0	0	0	0	0	0	0	0	0	0	0	0	0	0	0	0	0	0	0	0	0	0	0	0	0	0	0	0	0	0	0	0	0
	Actinobacteria	0.0272385	517	38982	61669	35411	32089	22637	556	93	17	5	83	7	5	10570	88000	27980	22861	2142	50	365	593	255	20	71	188	119	933	197	1048	716	94	18	233	316	39	851	111	119	416	332	17	23	239	550	189	928	446
	Armatimonadetes	1.2952e-07	0	0	0	0	0	0	0	0	0	0	0	0	0	0	0	0	0	0	0	0	0	0	0	0	0	0	0	0	0	0	0	0	0	0	0	0	1	0	1	0	0	0	0	0	0	0	0
	Bacteroidetes	0.00810326	16	441	439	2941	158	3368	12	6	0	0	2	2	9	22114	2475	20286	13690	26067	10	26	6	9	16	19	24	14	10	19	11	18	4	5	20	6	12	86	12	12	20	26	2	1	0	1	1	17	7
	Balneolaeota	0	0	0	0	0	0	0	0	0	0	0	0	0	0	0	0	0	0	0	0	0	0	0	0	0	0	0	0	0	0	0	0	0	0	0	0	0	0	0	0	0	0	0	0	0	0	0	0
	Chlamydiae	9.12336e-07	0	0	0	0	0	0	0	0	1	0	0	0	0	0	0	0	0	0	0	0	0	0	0	1	0	1	0	2	1	0	0	0	0	0	0	0	0	0	2	1	0	0	1	0	0	0	0
	Chloroflexi	0	0	0	0	0	0	0	0	0	0	0	0	0	0	0	0	0	0	0	0	0	0	0	0	0	0	0	0	0	0	0	0	0	0	0	0	0	0	0	0	0	0	0	0	0	0	0	0
	Cyanobacteria	0	0	0	0	0	0	0	0	0	0	0	0	0	0	0	0	0	0	0	0	0	0	0	0	0	0	0	0	0	0	0	0	0	0	0	0	0	0	0	0	0	0	0	0	0	0	0	0
	Deferribacteres	0	0	0	0	0	0	0	0	0	0	0	0	0	0	0	0	0	0	0	0	0	0	0	0	0	0	0	0	0	0	0	0	0	0	0	0	0	0	0	0	0	0	0	0	0	0	0	0
	Deinococcus-Thermus	7.2714e-07	0	2	0	0	1	1	0	0	0	0	0	0	0	0	0	0	0	0	0	0	0	0	0	0	0	0	0	0	0	0	0	1	0	0	0	0	0	0	0	2	0	0	0	0	0	0	0
	Elusimicrobia	0	0	0	0	0	0	0	0	0	0	0	0	0	0	0	0	0	0	0	0	0	0	0	0	0	0	0	0	0	0	0	0	0	0	0	0	0	0	0	0	0	0	0	0	0	0	0	0
	Fibrobacteres	6.51327e-05	90	1	0	0	0	0	100	0	0	0	2	0	0	2	0	7	3	5	0	3	0	5	0	0	2	0	25	0	179	90	17	0	14	6	0	94	0	0	0	1	0	1	0	0	0	78	17
	Firmicutes	0.755461	182622	243702	213009	272774	258611	71710	179325	147115	231308	133188	152273	154056	124498	211428	106903	296719	188763	93585	163653	151689	171198	161002	161844	134325	256062	243878	182577	205273	229044	166294	53135	154967	244602	139485	133586	199721	274414	311350	227723	210846	131465	144668	109578	115134	121107	252409	157094
	Fusobacteria	1.33444e-05	5	2	1	3	1	0	0	0	2	0	5	0	0	3	1	10	8	7	0	13	0	6	4	0	0	1	12	0	7	7	0	0	1	4	0	22	2	1	0	1	0	0	0	0	0	4	8
	Gemmatimonadetes	0	0	0	0	0	0	0	0	0	0	0	0	0	0	0	0	0	0	0	0	0	0	0	0	0	0	0	0	0	0	0	0	0	0	0	0	0	0	0	0	0	0	0	0	0	0	0	0
	Lentisphaerae	1.05963e-05	0	0	0	1	0	0	0	0	0	0	0	0	0	22	0	24	25	48	0	0	0	0	0	0	0	0	0	0	0	0	0	0	0	0	0	0	0	0	0	0	0	0	0	0	0	0	0
	Nitrospirae	0	0	0	0	0	0	0	0	0	0	0	0	0	0	0	0	0	0	0	0	0	0	0	0	0	0	0	0	0	0	0	0	0	0	0	0	0	0	0	0	0	0	0	0	0	0	0	0
	Planctomycetes	8.26715e-07	0	1	2	0	0	0	0	0	0	0	0	0	0	0	1	0	1	0	0	0	0	0	0	0	1	0	0	0	0	0	0	0	0	0	0	0	1	2	0	0	0	0	0	0	0	0	0
	Proteobacteria	0.20804	60004	5430	6903	8783	4679	22893	71651	90872	63047	105710	81791	127729	131910	7989	6467	7171	8229	7789	136540	57170	69115	103793	73835	71143	72033	47609	48396	54625	35589	28439	26847	113080	28347	71202	103709	15575	3528	2525	11308	20016	81745	73088	68281	80144	104513	31702	2119
	Spirochaetes	3.47393e-07	0	1	0	0	0	0	0	0	0	0	0	0	0	0	0	0	1	0	0	2	0	0	0	0	0	0	0	0	0	0	0	0	0	0	0	0	0	0	0	0	0	0	0	0	0	0	0
	Synergistetes	1.24356e-07	0	0	0	0	0	0	0	0	0	0	0	0	0	0	0	1	0	0	0	0	0	0	0	0	0	0	0	0	0	0	0	0	0	0	0	1	0	0	0	0	0	0	0	0	0	0	0
	Tenericutes	0.00106074	3	1	0	1	0	0	0	1	1	1	0	0	0	7	0	4	0	1	5	0	1	0	3	6	20	3	1	3	0	1	0	1	15	462	0	0	26	13	32	38	0	1	0	0	0	2600	4831
	Verrucomicrobia	5.12313e-06	0	4	1	1	2	0	0	1	0	0	0	0	0	41	0	8	2	0	0	1	0	0	0	0	3	2	0	0	0	0	0	1	1	0	0	1	0	3	0	1	0	0	1	0	0	0	0
	Top 95%
	Phylum	Proportion
	Firmicutes	0.755461
	Proteobacteria	0.20804
	Other	0.0364998
	Top 95%
	Phylum	Cobb 308	Cobb 500	Tibetan Breeds	Ross 308	Sasso T451A	1
	Firmicutes	0.755461	0.782475	0.288192	0.903711	0.537593
	Proteobacteria	0.20804	0	0	0.0613948	0.133427
	Actinobacteria	0	0.134183	0	0	0
	Bacteroidetes	0	0.0398369	0.667692	0	0.289554
	1	Only including the Relative Abundance up to 95%, phyla which exceed will be prepresented as '0.00%'
[truncated: 454 more columns]

## Sheet: 6.Breed (Family)
	Relative Abundance		Operational Taxonomic Units
	GIT Region		Faeces	Faeces	Faeces	Faeces	Faeces	Faeces	Faeces	Faeces	Faeces	Faeces	Faeces	Faeces	Faeces	Faeces	Faeces	Faeces	Faeces	Faeces	Faeces	Faeces	Faeces	Faeces	Faeces	Faeces	Faeces	Faeces	Faeces	Faeces	Faeces	Faeces	Faeces	Faeces	Faeces	Faeces	Faeces	Faeces	Faeces	Faeces	Faeces	Faeces	Faeces	Faeces	Faeces	Faeces	Faeces	Faeces	Faeces
	Breed		Cobb 308	Cobb 308	Cobb 308	Cobb 308	Cobb 308	Cobb 308	Cobb 308	Cobb 308	Cobb 308	Cobb 308	Cobb 308	Cobb 308	Cobb 308	Cobb 308	Cobb 308	Cobb 308	Cobb 308	Cobb 308	Cobb 308	Cobb 308	Cobb 308	Cobb 308	Cobb 308	Cobb 308	Cobb 308	Cobb 308	Cobb 308	Cobb 308	Cobb 308	Cobb 308	Cobb 308	Cobb 308	Cobb 308	Cobb 308	Cobb 308	Cobb 308	Cobb 308	Cobb 308	Cobb 308	Cobb 308	Cobb 308	Cobb 308	Cobb 308	Cobb 308	Cobb 308	Cobb 308	Cobb 308
	Family	Proportion	SRR8489237	SRR8489238	SRR8489239	SRR8489240	SRR8489241	SRR8489242	SRR8489243	SRR8489244	SRR8489245	SRR8489246	SRR8489247	SRR8489248	SRR8489249	SRR8489250	SRR8489251	SRR8489252	SRR8489253	SRR8489254	SRR8489255	SRR8489256	SRR8489257	SRR8489258	SRR8489259	SRR8489260	SRR8489261	SRR8489262	SRR8489263	SRR8489264	SRR8489265	SRR8489266	SRR8489267	SRR8489268	SRR8489269	SRR8489270	SRR8489271	SRR8489272	SRR8489273	SRR8489274	SRR8489275	SRR8489276	SRR8489277	SRR8489278	SRR8489279	SRR8489280	SRR8489281	SRR8489282	SRR8489283
	Acanthopleuribacteraceae	0	0	0	0	0	0	0	0	0	0	0	0	0	0	0	0	0	0	0	0	0	0	0	0	0	0	0	0	0	0	0	0	0	0	0	0	0	0	0	0	0	0	0	0	0	0	0	0
	Acetobacteraceae	4.50143e-07	0	0	1	1	0	0	0	0	0	0	0	0	1	0	0	0	0	0	0	0	0	0	0	0	0	0	0	0	0	0	0	0	0	0	0	0	0	0	1	2	0	0	0	0	0	0	0
	Acholeplasmataceae	1.06868e-07	0	0	0	0	0	0	0	0	0	0	0	0	0	0	0	0	0	0	0	0	0	0	0	0	0	0	0	0	0	0	0	0	0	0	0	0	0	0	0	0	0	0	0	0	0	0	0
	Acidaminococcaceae	5.07615e-08	0	0	0	0	0	0	0	0	0	0	0	0	0	0	0	0	0	0	0	0	0	0	0	0	1	0	0	0	0	0	0	0	0	0	0	0	0	0	0	0	0	0	0	0	0	0	0
	Acidiferrobacteraceae	0	0	0	0	0	0	0	0	0	0	0	0	0	0	0	0	0	0	0	0	0	0	0	0	0	0	0	0	0	0	0	0	0	0	0	0	0	0	0	0	0	0	0	0	0	0	0	0
	Acidithiobacillaceae	0	0	0	0	0	0	0	0	0	0	0	0	0	0	0	0	0	0	0	0	0	0	0	0	0	0	0	0	0	0	0	0	0	0	0	0	0	0	0	0	0	0	0	0	0	0	0	0
	Acidobacteriaceae	0	0	0	0	0	0	0	0	0	0	0	0	0	0	0	0	0	0	0	0	0	0	0	0	0	0	0	0	0	0	0	0	0	0	0	0	0	0	0	0	0	0	0	0	0	0	0	0
	Acidothermaceae	0	0	0	0	0	0	0	0	0	0	0	0	0	0	0	0	0	0	0	0	0	0	0	0	0	0	0	0	0	0	0	0	0	0	0	0	0	0	0	0	0	0	0	0	0	0	0	0
	Actinomycetaceae	6.85323e-05	0	6	5	4	3	415	0	1	0	0	0	0	0	2	115	3	5	0	0	0	0	0	0	0	0	0	0	0	0	0	0	0	0	0	0	0	0	0	0	0	0	0	0	0	0	0	0
	Aerococcaceae	0.00194757	0	1078	1435	982	1025	2157	0	0	0	0	0	1	0	103	13397	1728	765	53	1	2	1	0	1	2	0	1	1	2	1	1	0	0	0	0	1	0	2	1	8	12	0	0	0	0	0	0	0
	Aeromonadaceae	1.73187e-06	0	1	1	3	0	9	0	0	0	0	0	0	0	0	0	0	0	0	0	0	0	0	0	0	0	0	0	0	0	0	0	0	0	0	0	0	0	0	0	0	0	0	0	0	0	0	0
	Akkermansiaceae	7.20677e-08	0	0	0	0	0	0	0	0	0	0	0	0	0	0	0	0	0	0	0	0	0	0	0	0	0	0	0	0	0	0	0	0	0	0	0	0	0	0	0	1	0	0	0	0	0	0	0
	Alcaligenaceae	0.000436272	0	27	65	17	12	1474	0	0	0	0	0	0	1	7	2737	12	4	1	0	0	0	0	0	0	0	0	0	1	0	0	0	0	0	0	0	0	0	0	0	0	0	0	0	0	0	0	0
	Alcanivoracaceae	0	0	0	0	0	0	0	0	0	0	0	0	0	0	0	0	0	0	0	0	0	0	0	0	0	0	0	0	0	0	0	0	0	0	0	0	0	0	0	0	0	0	0	0	0	0	0	0
	Alicyclobacillaceae	2.47438e-07	0	0	0	0	0	0	0	0	0	0	0	0	0	0	0	0	0	0	0	0	0	0	0	0	2	0	0	0	0	0	0	0	0	0	0	0	0	0	0	0	1	0	0	0	0	0	0
	Alteromonadaceae	0	0	0	0	0	0	0	0	0	0	0	0	0	0	0	0	0	0	0	0	0	0	0	0	0	0	0	0	0	0	0	0	0	0	0	0	0	0	0	0	0	0	0	0	0	0	0	0
	Amoebophilaceae	0	0	0	0	0	0	0	0	0	0	0	0	0	0	0	0	0	0	0	0	0	0	0	0	0	0	0	0	0	0	0	0	0	0	0	0	0	0	0	0	0	0	0	0	0	0	0	0
	Anaerolineaceae	0	0	0	0	0	0	0	0	0	0	0	0	0	0	0	0	0	0	0	0	0	0	0	0	0	0	0	0	0	0	0	0	0	0	0	0	0	0	0	0	0	0	0	0	0	0	0	0
	Anaeromyxobacteraceae	0	0	0	0	0	0	0	0	0	0	0	0	0	0	0	0	0	0	0	0	0	0	0	0	0	0	0	0	0	0	0	0	0	0	0	0	0	0	0	0	0	0	0	0	0	0	0	0
	Anaeroplasmataceae	0.0010598	3	1	0	1	0	0	0	1	0	1	0	0	0	7	0	4	0	1	5	0	0	0	2	3	19	3	1	3	0	1	0	1	15	461	0	0	26	13	29	38	0	1	0	0	0	2600	4831
	Aphanizomenonaceae	0	0	0	0	0	0	0	0	0	0	0	0	0	0	0	0	0	0	0	0	0	0	0	0	0	0	0	0	0	0	0	0	0	0	0	0	0	0	0	0	0	0	0	0	0	0	0	0
	Archangiaceae	0	0	0	0	0	0	0	0	0	0	0	0	0	0	0	0	0	0	0	0	0	0	0	0	0	0	0	0	0	0	0	0	0	0	0	0	0	0	0	0	0	0	0	0	0	0	0	0
	Ardenticatenaceae	0	0	0	0	0	0	0	0	0	0	0	0	0	0	0	0	0	0	0	0	0	0	0	0	0	0	0	0	0	0	0	0	0	0	0	0	0	0	0	0	0	0	0	0	0	0	0	0
	Arenicellaceae	0	0	0	0	0	0	0	0	0	0	0	0	0	0	0	0	0	0	0	0	0	0	0	0	0	0	0	0	0	0	0	0	0	0	0	0	0	0	0	0	0	0	0	0	0	0	0	0
	Armatimonadaceae	6.95888e-08	0	0	0	0	0	0	0	0	0	0	0	0	0	0	0	0	0	0	0	0	0	0	0	0	0	0	0	0	0	0	0	0	0	0	0	0	0	0	1	0	0	0	0	0	0	0	0
	Atopobiaceae	1.56678e-07	0	0	0	0	0	0	0	0	0	0	0	0	0	0	0	0	0	0	0	1	0	0	0	0	0	0	0	0	0	0	0	0	0	0	0	1	0	0	0	0	0	0	0	0	0	0	0
	Aurantimonadaceae	0	0	0	0	0	0	0	0	0	0	0	0	0	0	0	0	0	0	0	0	0	0	0	0	0	0	0	0	0	0	0	0	0	0	0	0	0	0	0	0	0	0	0	0	0	0	0	0
	Azonexaceae	0	0	0	0	0	0	0	0	0	0	0	0	0	0	0	0	0	0	0	0	0	0	0	0	0	0	0	0	0	0	0	0	0	0	0	0	0	0	0	0	0	0	0	0	0	0	0	0
	Bacillaceae	0.00294786	16	64	168	194	82	1848	278	1	1	0	1	1	0	342	9333	1483	316	763	2	1	0	49	2	75	73	45	3923	70	1	0	720	2	81	1997	7	1	5	4	11	14	0	2	2	2	2	1414	1429
	Bacillales Family X. Incertae Sedis	0	0	0	0	0	0	0	0	0	0	0	0	0	0	0	0	0	0	0	0	0	0	0	0	0	0	0	0	0	0	0	0	0	0	0	0	0	0	0	0	0	0	0	0	0	0	0	0
	Bacteriovoracaceae	2.09548e-07	0	1	0	0	0	0	0	0	0	0	0	0	0	0	0	2	0	0	0	0	0	0	0	0	0	1	0	0	0	0	0	0	0	0	0	0	0	0	0	0	0	0	0	0	0	0	0
	Bacteroidaceae	0.00243076	2	180	174	2804	51	175	1	0	0	0	1	2	1	8282	15	5612	2958	6134	1	5	4	0	10	0	0	0	0	0	0	0	0	1	1	0	0	0	4	2	2	3	0	0	0	0	0	0	1
	Balneolaceae	0	0	0	0	0	0	0	0	0	0	0	0	0	0	0	0	0	0	0	0	0	0	0	0	0	0	0	0	0	0	0	0	0	0	0	0	0	0	0	0	0	0	0	0	0	0	0	0
	Barnesiellaceae	0.00313467	0	0	1	1	1	5	0	0	0	0	0	0	0	5961	20	8222	7657	14020	0	1	0	0	0	0	0	0	0	0	0	0	0	0	0	0	0	0	1	0	1	0	0	0	0	0	0	0	0
	Bdellovibrionaceae	1.41961e-07	0	0	0	0	0	0	0	0	0	0	0	0	0	0	0	3	0	0	0	0	0	0	0	0	0	0	0	0	0	0	0	0	0	0	0	0	0	0	0	0	0	0	0	0	0	0	0
	Beijerinckiaceae	5.34514e-08	0	0	0	0	0	0	0	0	0	0	0	0	0	0	0	0	0	0	0	0	0	0	0	0	0	0	0	0	0	0	0	0	0	0	0	0	0	0	0	0	0	0	0	0	0	0	0
	Beutenbergiaceae	2.66936e-06	0	2	3	0	4	0	0	2	0	0	0	0	0	1	1	6	4	2	0	2	0	0	0	0	0	0	0	0	0	0	0	0	0	0	0	0	1	0	1	0	0	0	0	0	0	0	0
	Bifidobacteriaceae	0.000122417	0	3	0	0	0	0	103	30	0	0	0	0	0	0	0	3	0	0	0	210	570	21	4	23	35	68	10	66	176	98	3	8	46	2	20	0	8	22	57	21	0	0	0	0	1	0	0
	Blastocatellaceae	0	0	0	0	0	0	0	0	0	0	0	0	0	0	0	0	0	0	0	0	0	0	0	0	0	0	0	0	0	0	0	0	0	0	0	0	0	0	0	0	0	0	0	0	0	0	0	0
	Blattabacteriaceae	0	0	0	0	0	0	0	0	0	0	0	0	0	0	0	0	0	0	0	0	0	0	0	0	0	0	0	0	0	0	0	0	0	0	0	0	0	0	0	0	0	0	0	0	0	0	0	0
	Bogoriellaceae	3.01346e-06	0	5	2	1	4	6	0	0	0	0	0	0	0	1	12	4	3	0	0	0	0	0	0	0	0	0	0	0	0	0	0	0	0	0	0	0	0	0	0	0	0	0	0	0	0	0	0
	Brachyspiraceae	0	0	0	0	0	0	0	0	0	0	0	0	0	0	0	0	0	0	0	0	0	0	0	0	0	0	0	0	0	0	0	0	0	0	0	0	0	0	0	0	0	0	0	0	0	0	0	0
	Bradymonadaceae	0	0	0	0	0	0	0	0	0	0	0	0	0	0	0	0	0	0	0	0	0	0	0	0	0	0	0	0	0	0	0	0	0	0	0	0	0	0	0	0	0	0	0	0	0	0	0	0
	Bradyrhizobiaceae	1.36225e-06	0	1	0	0	2	0	0	0	1	0	0	0	0	3	2	0	1	0	0	0	0	1	0	0	0	0	0	0	0	0	0	0	0	0	0	0	0	0	0	1	0	0	0	1	1	0	0
	Brevibacteriaceae	0.00365185	0	4338	10088	4244	3529	2216	0	0	0	0	2	0	0	1371	17054	3470	2191	182	0	1	0	0	0	2	1	3	0	1	0	0	0	0	1	0	2	2	1	0	10	11	1	2	0	0	0	0	0
	Brucellaceae	5.48109e-05	0	14	6	4	3	172	0	0	0	0	0	0	0	2	346	4	8	0	0	0	0	0	0	1	0	0	0	0	0	0	0	0	0	0	0	0	0	0	1	0	0	0	0	0	0	0	0
	Bryobacteraceae	0	0	0	0	0	0	0	0	0	0	0	0	0	0	0	0	0	0	0	0	0	0	0	0	0	0	0	0	0	0	0	0	0	0	0	0	0	0	0	0	0	0	0	0	0	0	0	0
	Burkholderiaceae	6.06548e-07	0	0	0	0	0	3	0	0	0	0	0	0	0	0	1	0	0	0	0	0	0	0	0	0	0	1	0	0	0	0	0	0	0	0	0	0	0	1	0	0	0	0	0	0	0	0	0
	Caedimonadaceae	0	0	0	0	0	0	0	0	0	0	0	0	0	0	0	0	0	0	0	0	0	0	0	0	0	0	0	0	0	0	0	0	0	0	0	0	0	0	0	0	0	0	0	0	0	0	0	0
	Caldicoprobacteraceae	4.93181e-06	0	0	0	0	0	0	0	0	1	0	0	0	0	3	0	43	7	15	0	0	0	0	0	0	0	1	0	0	0	0	0	0	0	0	0	0	0	0	0	0	0	0	0	0	0	0	0
	Caldilineaceae	0	0	0	0	0	0	0	0	0	0	0	0	0	0	0	0	0	0	0	0	0	0	0	0	0	0	0	0	0	0	0	0	0	0	0	0	0	0	0	0	0	0	0	0	0	0	0	0
	Campylobacteraceae	1.38188e-07	0	0	0	0	0	1	0	0	0	0	0	0	0	0	0	0	0	0	0	0	0	0	0	0	0	0	0	0	0	0	0	0	0	0	0	0	0	0	0	0	0	0	0	0	0	0	0
	Candidatus Babeliaceae	0	0	0	0	0	0	0	0	0	0	0	0	0	0	0	0	0	0	0	0	0	0	0	0	0	0	0	0	0	0	0	0	0	0	0	0	0	0	0	0	0	0	0	0	0	0	0	0
	Candidatus Competibacteraceae	0	0	0	0	0	0	0	0	0	0	0	0	0	0	0	0	0	0	0	0	0	0	0	0	0	0	0	0	0	0	0	0	0	0	0	0	0	0	0	0	0	0	0	0	0	0	0	0
	Candidatus Paracaedibacteraceae	0	0	0	0	0	0	0	0	0	0	0	0	0	0	0	0	0	0	0	0	0	0	0	0	0	0	0	0	0	0	0	0	0	0	0	0	0	0	0	0	0	0	0	0	0	0	0	0
	Cardiobacteriaceae	0	0	0	0	0	0	0	0	0	0	0	0	0	0	0	0	0	0	0	0	0	0	0	0	0	0	0	0	0	0	0	0	0	0	0	0	0	0	0	0	0	0	0	0	0	0	0	0
	Carnobacteriaceae	0.000500983	3	329	284	300	262	1563	0	1	10	8	9	2	0	80	1942	106	252	49	0	2	1	12	1	2	2	1	4	3	2	2	1	1	5	6	1	3	1	2	5	3	3	0	6	15	2	2	1
	Catabacteriaceae	0	0	0	0	0	0	0	0	0	0	0	0	0	0	0	0	0	0	0	0	0	0	0	0	0	0	0	0	0	0	0	0	0	0	0	0	0	0	0	0	0	0	0	0	0	0	0	0
	Caulobacteraceae	6.01654e-06	0	38	13	9	2	3	0	0	0	0	0	1	0	0	0	0	2	0	1	0	0	0	0	0	0	0	0	3	0	0	0	2	0	0	0	1	0	0	4	11	1	0	0	0	0	0	0
	Cellulomonadaceae	7.17118e-07	0	1	1	0	0	0	0	0	0	0	0	0	0	1	3	0	0	0	0	1	0	0	0	0	0	0	0	0	0	0	0	0	0	0	0	0	0	0	0	0	0	1	0	0	1	0	0
	Cellvibrionaceae	0	0	0	0	0	0	0	0	0	0	0	0	0	0	0	0	0	0	0	0	0	0	0	0	0	0	0	0	0	0	0	0	0	0	0	0	0	0	0	0	0	0	0	0	0	0	0	0
	Chelatococcaceae	0	0	0	0	0	0	0	0	0	0	0	0	0	0	0	0	0	0	0	0	0	0	0	0	0	0	0	0	0	0	0	0	0	0	0	0	0	0	0	0	0	0	0	0	0	0	0	0
	Chitinophagaceae	2.67786e-07	0	0	0	0	0	0	0	0	0	0	0	0	0	0	0	3	0	0	0	0	0	0	0	0	0	0	0	0	0	0	0	0	0	0	0	0	0	0	1	0	0	0	0	0	0	0	0
	Chlamydiaceae	9.35804e-08	0	0	0	0	0	0	0	0	0	0	0	0	0	0	0	0	0	0	0	0	0	0	0	0	0	0	0	0	0	0	0	0	0	0	0	0	0	0	0	0	0	0	1	0	0	0	0
	Chloroflexaceae	0	0	0	0	0	0	0	0	0	0	0	0	0	0	0	0	0	0	0	0	0	0	0	0	0	0	0	0	0	0	0	0	0	0	0	0	0	0	0	0	0	0	0	0	0	0	0	0
	Christensenellaceae	0.00221622	2222	90	135	414	50	21	100	1	2	0	2	0	1	556	37	4956	769	1650	18	8	1	18	2	16	669	31	2178	169	971	756	135	5	403	170	21	27	126	86	57	75	0	0	0	0	0	623	4821
	Chromatiaceae	1.9174e-07	0	0	0	0	0	0	0	0	0	0	0	0	0	0	0	0	0	0	0	0	0	0	0	0	0	0	0	0	0	0	0	0	0	0	0	0	0	0	0	0	0	0	0	0	0	0	0
	Chromobacteriaceae	0	0	0	0	0	0	0	0	0	0	0	0	0	0	0	0	0	0	0	0	0	0	0	0	0	0	0	0	0	0	0	0	0	0	0	0	0	0	0	0	0	0	0	0	0	0	0	0
	Chthoniobacteraceae	3.14624e-07	0	3	0	0	0	0	0	1	0	0	0	0	0	0	0	0	1	0	0	0	0	0	0	0	0	0	0	0	0	0	0	0	0	0	0	0	0	0	0	0	0	0	0	0	0	0	0
	Chthonomonadaceae	0	0	0	0	0	0	0	0	0	0	0	0	0	0	0	0	0	0	0	0	0	0	0	0	0	0	0	0	0	0	0	0	0	0	0	0	0	0	0	0	0	0	0	0	0	0	0	0
	Clostridiaceae	0.0192331	2967	484	255	6320	1152	44	7052	27	243	33	2583	289	10	4614	134	5073	1555	2574	893	2287	62	9217	159	254	2242	477	3118	1128	10809	8151	1187	44	8639	3710	119	6544	3039	4136	31416	34874	28	133	1192	1327	796	8678	4445
	Clostridiales Family XII. Incertae Sedis	4.9132e-08	0	0	0	0	0	0	0	0	0	0	0	0	0	0	0	0	0	0	0	0	0	0	0	0	0	0	0	0	0	0	0	0	0	0	0	0	0	0	0	0	0	0	0	0	0	0	0
	Clostridiales Family XIII. Incertae Sedis	4.00444e-05	0	1	0	0	0	0	0	0	0	0	0	0	0	56	1	56	12	26	0	0	0	0	0	0	0	0	78	2	0	0	0	0	0	0	0	0	2	0	3	7	0	0	0	1	0	166	97
	Coleofasciculaceae	0	0	0	0	0	0	0	0	0	0	0	0	0	0	0	0	0	0	0	0	0	0	0	0	0	0	0	0	0	0	0	0	0	0	0	0	0	0	0	0	0	0	0	0	0	0	0	0
	Colwelliaceae	0	0	0	0	0	0	0	0	0	0	0	0	0	0	0	0	0	0	0	0	0	0	0	0	0	0	0	0	0	0	0	0	0	0	0	0	0	0	0	0	0	0	0	0	0	0	0	0
	Comamonadaceae	2.95164e-06	0	4	4	0	0	0	0	0	0	0	0	0	0	1	0	4	2	0	0	0	0	0	0	0	0	3	0	0	0	0	0	1	1	0	2	1	0	2	3	13	2	0	0	0	0	0	0
	Conexibacteraceae	0	0	0	0	0	0	0	0	0	0	0	0	0	0	0	0	0	0	0	0	0	0	0	0	0	0	0	0	0	0	0	0	0	0	0	0	0	0	0	0	0	0	0	0	0	0	0	0
	Coriobacteriaceae	2.47207e-06	1	1	0	0	0	0	2	0	0	0	0	0	0	0	0	0	0	0	0	0	0	0	0	1	0	0	7	0	0	0	0	0	0	4	0	1	0	0	0	0	0	0	0	0	0	1	3
	Corynebacteriaceae	0.0158179	6	28248	36282	25664	24344	15674	1	17	1	0	1	2	0	6800	36876	16492	12979	1271	0	9	4	1	0	8	6	7	1	19	1	2	2	1	5	0	3	6	30	30	204	170	0	3	1	0	4	0	2
	Coxiellaceae	3.09967e-07	0	0	0	0	0	0	0	0	0	0	0	0	0	0	0	1	2	0	0	0	1	0	0	0	1	0	0	0	0	0	0	0	0	0	0	0	0	0	0	0	0	0	0	0	0	0	0
	Crocinitomicaceae	9.80817e-08	0	0	0	0	0	0	0	0	0	0	0	0	0	0	0	1	0	0	0	0	0	0	0	0	1	0	0	0	0	0	0	0	0	0	0	0	0	0	0	0	0	0	0	0	0	0	0
	Cryomorphaceae	0	0	0	0	0	0	0	0	0	0	0	0	0	0	0	0	0	0	0	0	0	0	0	0	0	0	0	0	0	0	0	0	0	0	0	0	0	0	0	0	0	0	0	0	0	0	0	0
	Cryptosporangiaceae	6.95888e-08	0	0	0	0	0	0	0	0	0	0	0	0	0	0	0	0	0	0	0	0	0	0	0	0	0	0	0	0	0	0	0	0	0	0	0	0	0	0	1	0	0	0	0	0	0	0	0
	Cyclobacteriaceae	0	0	0	0	0	0	0	0	0	0	0	0	0	0	0	0	0	0	0	0	0	0	0	0	0	0	0	0	0	0	0	0	0	0	0	0	0	0	0	0	0	0	0	0	0	0	0	0
	Cytophagaceae	6.73142e-07	0	1	1	0	0	0	0	0	0	0	0	0	0	0	0	1	0	0	0	0	0	0	0	0	0	1	0	0	0	0	0	0	0	0	0	0	1	1	3	0	0	0	0	0	1	0	0
	Deferribacteraceae	0	0	0	0	0	0	0	0	0	0	0	0	0	0	0	0	0	0	0	0	0	0	0	0	0	0	0	0	0	0	0	0	0	0	0	0	0	0	0	0	0	0	0	0	0	0	0	0
	Defluviitaleaceae	0.000285289	106	16	17	60	4	2	0	0	0	0	0	0	0	24	4	1074	83	138	2	0	0	1	0	4	65	0	1	17	660	341	0	2	9	22	2	1	6	5	16	16	0	0	0	0	0	303	597
	Deinococcaceae	6.64968e-07	0	2	0	0	1	1	0	0	0	0	0	0	0	0	0	0	0	0	0	0	0	0	0	0	0	0	0	0	0	0	0	0	0	0	0	0	0	0	0	2	0	0	0	0	0	0	0
	Demequinaceae	2.86562e-07	0	0	0	0	0	0	0	0	0	0	0	0	0	0	2	0	0	0	0	0	0	0	0	0	0	0	0	0	0	0	0	0	0	0	0	0	0	0	1	0	0	0	0	0	0	0	0
	Dermabacteraceae	0.00529752	1	5126	13494	4423	3438	2251	0	0	0	1	0	0	0	1873	26127	7364	6598	502	1	0	3	0	1	3	0	4	0	10	1	1	1	0	8	0	3	0	6	2	19	21	1	0	0	0	2	0	0
	Dermacoccaceae	5.41318e-06	0	4	1	1	14	0	0	7	0	0	0	0	0	6	21	1	2	0	0	0	0	0	0	1	0	0	0	0	0	0	0	0	2	0	0	0	5	0	0	0	0	0	0	0	0	0	0
	Dermatophilaceae	0.000117172	0	26	63	29	52	40	4	0	0	0	0	0	0	14	936	28	128	7	0	0	0	0	0	0	1	0	51	0	0	0	0	0	1	6	0	0	0	0	0	0	0	1	0	1	0	7	7
	Desulfarculaceae	0	0	0	0	0	0	0	0	0	0	0	0	0	0	0	0	0	0	0	0	0	0	0	0	0	0	0	0	0	0	0	0	0	0	0	0	0	0	0	0	0	0	0	0	0	0	0	0
	Desulfobacteraceae	0	0	0	0	0	0	0	0	0	0	0	0	0	0	0	0	0	0	0	0	0	0	0	0	0	0	0	0	0	0	0	0	0	0	0	0	0	0	0	0	0	0	0	0	0	0	0	0
	Desulfobulbaceae	6.2876e-08	0	0	0	0	0	0	0	0	0	0	0	0	0	0	0	0	0	0	0	0	0	0	0	0	0	0	0	0	0	0	0	0	0	0	0	0	0	0	0	0	0	0	0	0	0	0	0
	Desulfovibrionaceae	0.00126334	1	4	5	15	5	19	0	0	3	1	0	1	0	3756	18	3014	2572	5302	0	0	3	0	2	0	0	0	1	0	0	1	1	0	0	0	0	0	0	0	0	1	1	1	0	0	0	2	0
	Desulfuromonadaceae	0	0	0	0	0	0	0	0	0	0	0	0	0	0	0	0	0	0	0	0	0	0	0	0	0	0	0	0	0	0	0	0	0	0	0	0	0	0	0	0	0	0	0	0	0	0	0	0
	Dietziaceae	0.000455818	0	264	686	316	131	356	0	0	1	0	1	0	0	200	3237	229	432	31	0	7	2	0	0	0	0	0	0	1	0	0	0	0	1	0	0	0	1	3	0	3	0	0	1	0	0	0	1
	Dysgonamonadaceae	0	0	0	0	0	0	0	0	0	0	0	0	0	0	0	0	0	0	0	0	0	0	0	0	0	0	0	0	0	0	0	0	0	0	0	0	0	0	0	0	0	0	0	0	0	0	0	0
	Eggerthellaceae	0.000417497	72	13	20	25	9	3	86	6	2	2	1	0	4	46	5	99	38	113	6	9	3	32	8	11	102	19	587	61	578	414	15	3	86	83	5	728	28	17	77	41	0	0	0	0	0	715	423
	Egicoccaceae	0	0	0	0	0	0	0	0	0	0	0	0	0	0	0	0	0	0	0	0	0	0	0	0	0	0	0	0	0	0	0	0	0	0	0	0	0	0	0	0	0	0	0	0	0	0	0	0
	Elioraeaceae	0	0	0	0	0	0	0	0	0	0	0	0	0	0	0	0	0	0	0	0	0	0	0	0	0	0	0	0	0	0	0	0	0	0	0	0	0	0	0	0	0	0	0	0	0	0	0	0
	Elusimicrobiaceae	0	0	0	0	0	0	0	0	0	0	0	0	0	0	0	0	0	0	0	0	0	0	0	0	0	0	0	0	0	0	0	0	0	0	0	0	0	0	0	0	0	0	0	0	0	0	0	0
	Endomicrobiaceae	0	0	0	0	0	0	0	0	0	0	0	0	0	0	0	0	0	0	0	0	0	0	0	0	0	0	0	0	0	0	0	0	0	0	0	0	0	0	0	0	0	0	0	0	0	0	0	0
	Endozoicomonadaceae	1.25729e-07	0	0	0	0	0	0	0	0	0	0	0	0	0	0	0	0	0	0	1	0	0	0	0	0	0	0	0	0	0	0	0	0	0	0	1	0	0	0	0	0	0	0	0	0	0	0	0
	Enterobacteriaceae	0.20157	59975	2947	4463	831	3685	550	71609	90794	62903	105458	81735	127498	131835	1196	1627	2745	4687	627	136420	57095	68981	103710	73750	71048	71974	47570	48358	54555	35573	28422	26834	112963	28299	71151	103633	15565	3481	2481	11250	19647	81678	73012	68227	80082	104462	31673	2118
	Enterococcaceae	0.0314757	398	269	126	126	591	663	503	7021	149040	58665	8639	1895	150	2040	14623	21403	29096	5623	451	2209	6080	7134	3574	3406	10717	1270	1361	4760	874	890	215	2398	4506	1338	788	113	18	33	4599	5948	24346	7577	24201	13496	9527	920	21
	Erwiniaceae	1.22546e-05	0	1	1	0	0	1	0	0	1	0	0	0	0	1	0	6	1	0	0	0	0	2	0	0	0	0	0	2	0	0	0	0	1	1	0	0	0	1	0	48	0	2	0	11	3	0	0
	Erysipelotrichaceae	0.00228407	721	26	32	46	34	4	87	1	17	8	995	18	1	465	361	12126	3178	1908	240	374	11	1230	15	18	45	23	256	86	1560	1478	81	15	335	434	24	219	12	15	116	45	90	9	77	2407	1042	674	482
	Erythrobacteraceae	1.40857e-07	0	0	1	0	0	0	0	0	0	0	0	0	0	0	1	0	0	0	0	0	0	0	0	0	0	0	0	0	0	0	0	0	0	0	0	0	0	0	0	0	0	0	0	0	0	0	0
	Eubacteriaceae	0.000316498	116	17	57	16	24	3	22	0	0	0	27	1	0	116	12	102	55	71	69	32	0	24	2	2	5	3	202	23	9	7	8	0	26	12	1	764	18	8	29	11	0	0	0	0	0	533	81
	Euzebyaceae	0	0	0	0	0	0	0	0	0	0	0	0	0	0	0	0	0	0	0	0	0	0	0	0	0	0	0	0	0	0	0	0	0	0	0	0	0	0	0	0	0	0	0	0	0	0	0	0
	Fastidiosibacteraceae	0	0	0	0	0	0	0	0	0	0	0	0	0	0	0	0	0	0	0	0	0	0	0	0	0	0	0	0	0	0	0	0	0	0	0	0	0	0	0	0	0	0	0	0	0	0	0	0
	Fervidobacteriaceae	0	0	0	0	0	0	0	0	0	0	0	0	0	0	0	0	0	0	0	0	0	0	0	0	0	0	0	0	0	0	0	0	0	0	0	0	0	0	0	0	0	0	0	0	0	0	0	0
	Fibrobacteraceae	6.51327e-05	90	1	0	0	0	0	100	0	0	0	2	0	0	2	0	7	3	5	0	3	0	5	0	0	2	0	25	0	179	90	17	0	14	6	0	94	0	0	0	1	0	1	0	0	0	78	17
	Fimbriimonadaceae	5.99316e-08	0	0	0	0	0	0	0	0	0	0	0	0	0	0	0	0	0	0	0	0	0	0	0	0	0	0	0	0	0	0	0	0	0	0	0	0	1	0	0	0	0	0	0	0	0	0	0
	Flammeovirgaceae	0	0	0	0	0	0	0	0	0	0	0	0	0	0	0	0	0	0	0	0	0	0	0	0	0	0	0	0	0	0	0	0	0	0	0	0	0	0	0	0	0	0	0	0	0	0	0	0
	Flavobacteriaceae	9.46237e-06	0	17	2	4	3	9	0	0	0	0	0	0	0	3	24	34	1	0	0	1	1	0	0	2	0	0	0	4	0	0	0	0	0	0	2	0	1	4	7	9	0	1	0	0	0	4	0
	Frankiaceae	0	0	0	0	0	0	0	0	0	0	0	0	0	0	0	0	0	0	0	0	0	0	0	0	0	0	0	0	0	0	0	0	0	0	0	0	0	0	0	0	0	0	0	0	0	0	0	0
	Fusobacteriaceae	1.32844e-05	5	2	1	3	1	0	0	0	2	0	5	0	0	3	1	10	8	7	0	13	0	6	4	0	0	1	12	0	7	7	0	0	1	4	0	22	1	1	0	1	0	0	0	0	0	4	8
	Gaiellaceae	0	0	0	0	0	0	0	0	0	0	0	0	0	0	0	0	0	0	0	0	0	0	0	0	0	0	0	0	0	0	0	0	0	0	0	0	0	0	0	0	0	0	0	0	0	0	0	0
	Gallionellaceae	1.41961e-07	0	0	0	0	0	0	0	0	0	0	0	0	0	0	0	3	0	0	0	0	0	0	0	0	0	0	0	0	0	0	0	0	0	0	0	0	0	0	0	0	0	0	0	0	0	0	0
	Geminicoccaceae	5.89996e-08	0	0	0	0	0	0	0	0	0	0	0	0	0	0	0	0	0	0	0	0	0	0	0	0	0	0	0	0	0	0	0	0	0	0	0	0	0	0	0	0	0	0	0	0	0	0	0
	Gemmataceae	5.90966e-08	0	0	1	0	0	0	0	0	0	0	0	0	0	0	0	0	0	0	0	0	0	0	0	0	0	0	0	0	0	0	0	0	0	0	0	0	0	0	0	0	0	0	0	0	0	0	0
	Gemmatimonadaceae	0	0	0	0	0	0	0	0	0	0	0	0	0	0	0	0	0	0	0	0	0	0	0	0	0	0	0	0	0	0	0	0	0	0	0	0	0	0	0	0	0	0	0	0	0	0	0	0
	Geobacteraceae	0	0	0	0	0	0	0	0	0	0	0	0	0	0	0	0	0	0	0	0	0	0	0	0	0	0	0	0	0	0	0	0	0	0	0	0	0	0	0	0	0	0	0	0	0	0	0	0
	Geodermatophilaceae	2.48908e-07	0	0	0	0	0	0	0	0	0	0	0	0	0	0	0	1	0	0	0	0	0	0	0	0	0	0	0	0	0	0	0	0	0	0	0	0	1	0	1	1	0	0	0	0	0	0	0
	Glycomycetaceae	0	0	0	0	0	0	0	0	0	0	0	0	0	0	0	0	0	0	0	0	0	0	0	0	0	0	0	0	0	0	0	0	0	0	0	0	0	0	0	0	0	0	0	0	0	0	0	0
	Gordoniaceae	2.15819e-06	0	0	1	1	0	1	0	0	0	0	0	0	0	0	21	0	2	0	0	0	0	0	0	0	0	0	0	0	0	0	0	0	0	0	0	0	0	0	0	0	0	0	0	0	0	0	0
	Gottschalkiaceae	8.17607e-08	0	0	0	0	0	0	0	0	0	0	0	0	0	0	1	0	0	0	0	0	0	0	0	0	0	0	0	0	0	0	0	0	0	0	0	0	0	0	0	0	0	0	0	0	0	0	0
	Gracilibacteraceae	1.01304e-07	0	0	0	0	0	0	0	0	0	0	0	0	0	0	0	0	0	0	0	0	0	0	0	0	0	0	0	0	0	0	0	0	0	0	0	0	0	0	0	0	0	0	0	0	0	0	1
	Hafniaceae	7.38084e-08	0	0	0	0	0	0	0	0	0	0	0	0	0	0	0	0	0	0	0	0	0	0	0	0	0	0	0	0	0	0	0	0	0	0	0	0	0	0	0	0	0	0	0	0	1	0	0
	Hahellaceae	0	0	0	0	0	0	0	0	0	0	0	0	0	0	0	0	0	0	0	0	0	0	0	0	0	0	0	0	0	0	0	0	0	0	0	0	0	0	0	0	0	0	0	0	0	0	0	0
	Halanaerobiaceae	0	0	0	0	0	0	0	0	0	0	0	0	0	0	0	0	0	0	0	0	0	0	0	0	0	0	0	0	0	0	0	0	0	0	0	0	0	0	0	0	0	0	0	0	0	0	0	0
	Halieaceae	9.46405e-08	0	0	0	0	0	0	0	0	0	0	0	0	0	0	0	2	0	0	0	0	0	0	0	0	0	0	0	0	0	0	0	0	0	0	0	0	0	0	0	0	0	0	0	0	0	0	0
	Haliscomenobacteraceae	0	0	0	0	0	0	0	0	0	0	0	0	0	0	0	0	0	0	0	0	0	0	0	0	0	0	0	0	0	0	0	0	0	0	0	0	0	0	0	0	0	0	0	0	0	0	0	0
	Halobacteroidaceae	0	0	0	0	0	0	0	0	0	0	0	0	0	0	0	0	0	0	0	0	0	0	0	0	0	0	0	0	0	0	0	0	0	0	0	0	0	0	0	0	0	0	0	0	0	0	0	0
	Halomonadaceae	1.19968e-05	0	8	14	14	1	61	0	0	0	0	0	0	0	1	16	0	0	0	0	0	0	0	0	0	0	0	0	0	0	0	0	0	0	0	0	0	0	0	0	0	0	0	0	0	0	0	0
	Haloplasmataceae	1.95795e-07	0	0	0	0	0	0	0	0	1	0	0	0	0	0	0	0	0	0	0	0	0	0	0	0	0	0	0	0	0	0	0	0	0	0	0	0	0	0	2	0	0	0	0	0	0	0	0
	Halothiobacillaceae	0	0	0	0	0	0	0	0	0	0	0	0	0	0	0	0	0	0	0	0	0	0	0	0	0	0	0	0	0	0	0	0	0	0	0	0	0	0	0	0	0	0	0	0	0	0	0	0
	Helicobacteraceae	0	0	0	0	0	0	0	0	0	0	0	0	0	0	0	0	0	0	0	0	0	0	0	0	0	0	0	0	0	0	0	0	0	0	0	0	0	0	0	0	0	0	0	0	0	0	0	0
	Heliobacteriaceae	0	0	0	0	0	0	0	0	0	0	0	0	0	0	0	0	0	0	0	0	0	0	0	0	0	0	0	0	0	0	0	0	0	0	0	0	0	0	0	0	0	0	0	0	0	0	0	0
	Herpetosiphonaceae	0	0	0	0	0	0	0	0	0	0	0	0	0	0	0	0	0	0	0	0	0	0	0	0	0	0	0	0	0	0	0	0	0	0	0	0	0	0	0	0	0	0	0	0	0	0	0	0
	Holophagaceae	0	0	0	0	0	0	0	0	0	0	0	0	0	0	0	0	0	0	0	0	0	0	0	0	0	0	0	0	0	0	0	0	0	0	0	0	0	0	0	0	0	0	0	0	0	0	0	0
	Holosporaceae	0	0	0	0	0	0	0	0	0	0	0	0	0	0	0	0	0	0	0	0	0	0	0	0	0	0	0	0	0	0	0	0	0	0	0	0	0	0	0	0	0	0	0	0	0	0	0	0
	Hungateiclostridiaceae	0.00465055	5808	55	47	111	14	7	1994	0	0	0	3	2	0	868	17	5262	958	1654	33	2	0	236	2	23	723	46	1455	498	1791	1065	1084	10	2905	584	21	10695	32	40	114	123	0	0	0	0	1	1528	3439
	Hydrogenophilaceae	0	0	0	0	0	0	0	0	0	0	0	0	0	0	0	0	0	0	0	0	0	0	0	0	0	0	0	0	0	0	0	0	0	0	0	0	0	0	0	0	0	0	0	0	0	0	0	0
	Hymenobacteraceae	1.12129e-06	0	3	0	0	0	0	0	0	0	0	0	0	0	0	0	2	0	0	0	0	0	0	0	0	0	0	0	1	0	0	0	2	1	0	0	0	1	1	1	3	0	0	0	0	0	0	0
	Hyphomicrobiaceae	2.9171e-06	0	7	2	0	0	0	0	0	0	0	0	0	0	4	2	0	1	0	0	1	0	0	0	2	0	0	0	0	0	0	0	0	1	0	0	0	9	2	1	2	0	0	1	0	0	0	0
	Hyphomonadaceae	6.21721e-08	0	0	0	0	0	0	0	0	0	0	0	0	0	0	0	0	0	0	0	0	0	0	0	0	0	0	0	0	0	0	0	1	0	0	0	0	0	0	0	0	0	0	0	0	0	0	0
	Iamiaceae	3.89941e-07	0	0	0	0	1	0	0	0	0	0	0	0	0	0	0	2	0	0	0	0	0	0	0	0	0	0	0	0	0	0	0	1	0	0	0	0	0	0	0	0	0	0	0	0	0	0	0
	Idiomarinaceae	0	0	0	0	0	0	0	0	0	0	0	0	0	0	0	0	0	0	0	0	0	0	0	0	0	0	0	0	0	0	0	0	0	0	0	0	0	0	0	0	0	0	0	0	0	0	0	0
	Ilumatobacteraceae	2.55343e-07	0	1	0	0	0	0	0	0	0	0	0	0	0	0	0	0	0	0	0	0	0	0	0	0	0	0	0	0	0	0	0	0	0	0	0	0	0	0	0	2	0	0	0	0	0	0	0
	Intrasporangiaceae	4.57846e-05	0	38	77	32	28	6	0	1	0	0	0	0	1	12	208	21	135	7	0	0	0	0	0	0	0	0	0	0	0	0	0	0	0	0	0	0	0	1	0	0	1	0	0	0	0	0	0
	Isosphaeraceae	6.00004e-07	0	0	0	0	0	0	0	0	0	0	0	0	0	0	1	0	1	0	0	0	0	0	0	0	0	0	0	0	0	0	0	0	0	0	0	0	1	2	0	0	0	0	0	0	0	0	0
	Kiloniellaceae	0	0	0	0	0	0	0	0	0	0	0	0	0	0	0	0	0	0	0	0	0	0	0	0	0	0	0	0	0	0	0	0	0	0	0	0	0	0	0	0	0	0	0	0	0	0	0	0
	Kineosporiaceae	1.95172e-07	0	0	0	0	0	0	0	0	0	0	0	0	0	1	1	1	0	0	0	0	0	0	0	0	0	0	0	0	0	0	0	0	0	0	0	0	0	0	0	0	0	0	0	0	0	0	0
	Kofleriaceae	0	0	0	0	0	0	0	0	0	0	0	0	0	0	0	0	0	0	0	0	0	0	0	0	0	0	0	0	0	0	0	0	0	0	0	0	0	0	0	0	0	0	0	0	0	0	0	0
	Ktedonobacteraceae	0	0	0	0	0	0	0	0	0	0	0	0	0	0	0	0	0	0	0	0	0	0	0	0	0	0	0	0	0	0	0	0	0	0	0	0	0	0	0	0	0	0	0	0	0	0	0	0
	Labilitrichaceae	0	0	0	0	0	0	0	0	0	0	0	0	0	0	0	0	0	0	0	0	0	0	0	0	0	0	0	0	0	0	0	0	0	0	0	0	0	0	0	0	0	0	0	0	0	0	0	0
	Lachnospiraceae	0.0740712	56780	1868	2464	7892	1153	423	41604	196	1990	350	34614	850	36	12329	697	39175	12682	19998	11121	37927	547	39288	1410	1292	10113	2036	54597	9371	64220	44243	8665	321	69580	20483	916	60615	1657	1153	7367	4364	81	275	259	3153	1567	52444	40247
	Lactobacillaceae	0.435809	63714	227457	196595	229451	190069	61901	59058	139420	69049	73465	75860	149758	118854	154415	33306	39583	42660	5316	144608	100698	143155	69803	156304	123557	225381	237470	52701	180977	52429	55747	23844	151847	130342	59356	130363	58514	267926	304515	168233	146436	20520	47757	3713	11545	195	64500	38859
	Legionellaceae	6.45174e-07	0	1	0	0	1	0	0	0	0	0	0	0	0	0	0	4	0	0	0	0	0	0	0	0	0	0	0	0	0	0	0	1	0	0	0	0	0	0	0	0	0	0	0	0	0	0	0
	Lentimicrobiaceae	0	0	0	0	0	0	0	0	0	0	0	0	0	0	0	0	0	0	0	0	0	0	0	0	0	0	0	0	0	0	0	0	0	0	0	0	0	0	0	0	0	0	0	0	0	0	0	0
	Leptolyngbyaceae	0	0	0	0	0	0	0	0	0	0	0	0	0	0	0	0	0	0	0	0	0	0	0	0	0	0	0	0	0	0	0	0	0	0	0	0	0	0	0	0	0	0	0	0	0	0	0	0
	Leptotrichiaceae	5.99316e-08	0	0	0	0	0	0	0	0	0	0	0	0	0	0	0	0	0	0	0	0	0	0	0	0	0	0	0	0	0	0	0	0	0	0	0	0	1	0	0	0	0	0	0	0	0	0	0
	Leuconostocaceae	0.000927607	0	281	149	55	201	55	3	0	727	7	4	1	1	39	47	141	150	15	0	1	7	0	3	0	0	1	1	1	1	0	0	0	0	0	0	14	26	28	99	146	402	2370	920	54	4577	0	0
	Limnochordaceae	0	0	0	0	0	0	0	0	0	0	0	0	0	0	0	0	0	0	0	0	0	0	0	0	0	0	0	0	0	0	0	0	0	0	0	0	0	0	0	0	0	0	0	0	0	0	0	0
	Listeriaceae	1.63169e-07	0	0	0	0	0	0	0	0	0	0	0	0	0	0	0	0	0	0	0	0	0	0	0	0	0	0	0	0	0	0	0	0	0	0	0	0	0	0	1	0	0	0	1	0	0	0	0
	Longimicrobiaceae	0	0	0	0	0	0	0	0	0	0	0	0	0	0	0	0	0	0	0	0	0	0	0	0	0	0	0	0	0	0	0	0	0	0	0	0	0	0	0	0	0	0	0	0	0	0	0	0
	Magnetococcaceae	0	0	0	0	0	0	0	0	0	0	0	0	0	0	0	0	0	0	0	0	0	0	0	0	0	0	0	0	0	0	0	0	0	0	0	0	0	0	0	0	0	0	0	0	0	0	0	0
	Marinifilaceae	0	0	0	0	0	0	0	0	0	0	0	0	0	0	0	0	0	0	0	0	0	0	0	0	0	0	0	0	0	0	0	0	0	0	0	0	0	0	0	0	0	0	0	0	0	0	0	0
	Marinilabiliaceae	0	0	0	0	0	0	0	0	0	0	0	0	0	0	0	0	0	0	0	0	0	0	0	0	0	0	0	0	0	0	0	0	0	0	0	0	0	0	0	0	0	0	0	0	0	0	0	0
	Melioribacteraceae	0	0	0	0	0	0	0	0	0	0	0	0	0	0	0	0	0	0	0	0	0	0	0	0	0	0	0	0	0	0	0	0	0	0	0	0	0	0	0	0	0	0	0	0	0	0	0	0
	Methylacidiphilaceae	6.21721e-08	0	0	0	0	0	0	0	0	0	0	0	0	0	0	0	0	0	0	0	0	0	0	0	0	0	0	0	0	0	0	0	1	0	0	0	0	0	0	0	0	0	0	0	0	0	0	0
	Methylobacteriaceae	1.97732e-06	0	0	0	0	0	0	1	0	0	0	0	0	0	0	0	0	0	0	0	1	0	0	0	0	0	0	0	0	0	0	0	0	0	1	0	1	1	2	7	6	0	0	2	0	0	0	0
	Methylococcaceae	0	0	0	0	0	0	0	0	0	0	0	0	0	0	0	0	0	0	0	0	0	0	0	0	0	0	0	0	0	0	0	0	0	0	0	0	0	0	0	0	0	0	0	0	0	0	0	0
	Methylocystaceae	2.22521e-07	0	0	0	0	0	0	0	0	0	0	0	0	0	0	2	0	0	0	0	0	0	0	0	0	0	0	0	0	0	0	0	0	0	0	0	0	0	0	0	0	0	0	0	0	0	0	0
	Methylophilaceae	5.62368e-08	0	0	0	0	0	0	0	0	0	0	0	0	0	0	0	0	0	0	0	0	0	0	0	0	0	0	0	0	0	0	0	0	0	0	0	0	0	0	0	0	0	0	0	0	0	0	0
	Microbacteriaceae	0.000128674	0	75	89	26	60	274	0	15	9	0	5	1	0	39	437	46	71	4	0	34	5	1	3	6	13	5	1	6	0	1	0	3	6	2	1	2	17	11	17	6	1	0	4	2	6	0	0
	Micrococcaceae	0.000538907	1	504	637	584	275	1341	0	7	1	0	4	1	0	70	1988	88	132	10	0	33	1	0	0	1	2	1	0	2	0	0	0	0	2	1	0	0	5	5	4	6	0	0	2	0	0	0	0
	Microcoleaceae	0	0	0	0	0	0	0	0	0	0	0	0	0	0	0	0	0	0	0	0	0	0	0	0	0	0	0	0	0	0	0	0	0	0	0	0	0	0	0	0	0	0	0	0	0	0	0	0
	Micromonosporaceae	1.17823e-07	0	0	0	0	0	0	0	0	0	0	0	0	0	0	0	0	0	0	0	0	0	0	0	0	0	0	0	0	0	0	0	0	0	0	0	0	0	0	0	0	0	0	0	0	0	0	0
	Micropepsaceae	0	0	0	0	0	0	0	0	0	0	0	0	0	0	0	0	0	0	0	0	0	0	0	0	0	0	0	0	0	0	0	0	0	0	0	0	0	0	0	0	0	0	0	0	0	0	0	0
	Microscillaceae	9.46405e-08	0	0	0	0	0	0	0	0	0	0	0	0	0	0	0	2	0	0	0	0	0	0	0	0	0	0	0	0	0	0	0	0	0	0	0	0	0	0	0	0	0	0	0	0	0	0	0
	Microthrixaceae	0	0	0	0	0	0	0	0	0	0	0	0	0	0	0	0	0	0	0	0	0	0	0	0	0	0	0	0	0	0	0	0	0	0	0	0	0	0	0	0	0	0	0	0	0	0	0	0
	Moraxellaceae	0.00372373	0	2282	2282	6716	920	20225	0	1	0	0	0	1	0	50	1290	74	31	1	1	0	1	1	0	1	3	0	0	1	0	0	1	7	15	0	4	1	11	11	13	93	0	0	2	0	2	0	0
	Morganellaceae	0.000137421	19	3	1	1	3	1	20	71	117	246	51	224	71	0	3	0	1	0	109	45	119	68	66	76	36	14	19	21	7	7	6	74	7	22	59	2	1	1	3	15	49	52	31	44	29	1	0
	Muribaculaceae	6.97738e-05	14	82	165	51	41	31	11	6	0	0	1	0	8	74	80	2	13	10	9	11	0	9	5	16	18	13	10	13	11	17	3	2	18	6	8	86	1	2	4	2	2	0	0	1	0	12	6
	Mycobacteriaceae	1.27301e-06	0	0	0	0	1	0	0	0	0	0	1	0	0	0	2	0	1	0	0	0	0	0	0	0	0	0	0	1	0	0	0	0	0	0	0	0	0	0	4	3	0	0	0	0	0	0	0
	Mycoplasmataceae	6.35729e-07	0	0	0	0	0	0	0	0	0	0	0	0	0	0	0	0	0	0	0	0	1	0	1	3	1	0	0	0	0	0	0	0	0	1	0	0	0	0	1	0	0	0	0	0	0	0	0
	Myxococcaceae	1.06889e-07	0	1	0	0	0	0	0	0	0	0	0	0	0	0	0	0	0	0	0	0	0	0	0	0	0	0	0	0	0	0	0	0	0	0	0	0	0	0	0	0	0	0	0	0	0	0	0
	Nakamurellaceae	1.25519e-07	0	0	0	0	0	0	0	0	0	0	0	0	0	0	0	0	0	0	0	0	0	0	0	0	0	0	0	0	0	0	0	0	0	0	0	0	0	0	0	1	0	0	0	0	0	0	0
	Nannocystaceae	0	0	0	0	0	0	0	0	0	0	0	0	0	0	0	0	0	0	0	0	0	0	0	0	0	0	0	0	0	0	0	0	0	0	0	0	0	0	0	0	0	0	0	0	0	0	0	0
	Neisseriaceae	2.90585e-07	0	1	0	0	0	1	0	0	0	0	0	0	0	0	0	2	0	0	0	0	0	0	0	0	0	0	0	0	0	0	0	0	0	0	0	0	0	0	0	0	0	0	0	0	0	0	0
	Nitriliruptoraceae	0	0	0	0	0	0	0	0	0	0	0	0	0	0	0	0	0	0	0	0	0	0	0	0	0	0	0	0	0	0	0	0	0	0	0	0	0	0	0	0	0	0	0	0	0	0	0	0
	Nitrosomonadaceae	0	0	0	0	0	0	0	0	0	0	0	0	0	0	0	0	0	0	0	0	0	0	0	0	0	0	0	0	0	0	0	0	0	0	0	0	0	0	0	0	0	0	0	0	0	0	0	0
	Nitrospiraceae	0	0	0	0	0	0	0	0	0	0	0	0	0	0	0	0	0	0	0	0	0	0	0	0	0	0	0	0	0	0	0	0	0	0	0	0	0	0	0	0	0	0	0	0	0	0	0	0
	Nocardiaceae	1.62915e-06	0	0	1	0	1	0	0	0	0	1	0	1	0	0	2	2	0	0	0	0	0	0	0	0	4	0	0	0	0	0	0	0	0	0	0	0	2	4	3	1	0	1	0	0	0	0	0
	Nocardioidaceae	1.28756e-06	0	1	1	0	0	0	0	1	0	0	0	0	0	0	0	0	1	0	0	0	0	0	0	0	0	1	0	0	0	0	0	0	0	0	0	0	3	4	0	4	0	0	0	0	0	0	0
	Nocardiopsaceae	0.000121422	0	289	169	57	143	32	0	0	0	0	0	0	0	117	735	100	78	3	0	0	0	0	0	0	0	0	0	0	0	0	0	0	0	0	0	0	0	0	0	0	0	0	0	0	0	0	0
	Nostocaceae	0	0	0	0	0	0	0	0	0	0	0	0	0	0	0	0	0	0	0	0	0	0	0	0	0	0	0	0	0	0	0	0	0	0	0	0	0	0	0	0	0	0	0	0	0	0	0	0
	Oceanospirillaceae	5.14922e-07	0	0	0	0	0	0	0	0	0	0	0	0	0	0	0	2	0	0	0	0	0	0	0	0	0	0	0	0	0	0	0	0	0	0	0	0	0	0	0	0	0	0	0	0	0	0	0
	Odoribacteraceae	0	0	0	0	0	0	0	0	0	0	0	0	0	0	0	0	0	0	0	0	0	0	0	0	0	0	0	0	0	0	0	0	0	0	0	0	0	0	0	0	0	0	0	0	0	0	0	0
	Oleiphilaceae	0	0	0	0	0	0	0	0	0	0	0	0	0	0	0	0	0	0	0	0	0	0	0	0	0	0	0	0	0	0	0	0	0	0	0	0	0	0	0	0	0	0	0	0	0	0	0	0
	Oligoflexaceae	4.28348e-07	0	0	0	0	0	0	0	0	1	0	0	0	0	0	0	0	0	0	0	0	0	0	0	1	0	0	0	0	0	0	0	0	0	0	1	1	0	0	1	0	0	0	0	0	1	0	0
	Oligosphaeraceae	0	0	0	0	0	0	0	0	0	0	0	0	0	0	0	0	0	0	0	0	0	0	0	0	0	0	0	0	0	0	0	0	0	0	0	0	0	0	0	0	0	0	0	0	0	0	0	0
	Opitutaceae	0	0	0	0	0	0	0	0	0	0	0	0	0	0	0	0	0	0	0	0	0	0	0	0	0	0	0	0	0	0	0	0	0	0	0	0	0	0	0	0	0	0	0	0	0	0	0	0
	Orbaceae	0	0	0	0	0	0	0	0	0	0	0	0	0	0	0	0	0	0	0	0	0	0	0	0	0	0	0	0	0	0	0	0	0	0	0	0	0	0	0	0	0	0	0	0	0	0	0	0
	Oscillochloridaceae	0	0	0	0	0	0	0	0	0	0	0	0	0	0	0	0	0	0	0	0	0	0	0	0	0	0	0	0	0	0	0	0	0	0	0	0	0	0	0	0	0	0	0	0	0	0	0	0
	Oscillospiraceae	0.00589469	7533	11	18	206	8	6	9956	3	5	3	859	0	3	258	7	1216	331	602	582	648	2	2388	22	21	114	24	1494	436	17504	8478	1591	18	1395	1520	20	4693	16	8	47	16	3	2	0	0	1	5023	780
	Oxalobacteraceae	2.93933e-06	0	0	2	0	0	1	0	0	0	0	0	0	0	0	2	0	0	0	0	0	1	0	0	0	0	0	0	0	0	0	0	10	0	0	0	0	0	1	6	17	0	1	0	0	0	0	0
	Paenibacillaceae	2.74756e-06	0	1	0	1	0	0	0	0	1	1	0	0	0	0	5	2	1	1	0	0	0	0	2	0	0	0	1	1	0	0	0	0	0	0	0	0	0	1	0	5	0	0	0	1	0	0	0
	Paludibacteraceae	9.46405e-08	0	0	0	0	0	0	0	0	0	0	0	0	0	0	0	2	0	0	0	0	0	0	0	0	0	0	0	0	0	0	0	0	0	0	0	0	0	0	0	0	0	0	0	0	0	0	0
	Parachlamydiaceae	7.61605e-07	0	0	0	0	0	0	0	0	1	0	0	0	0	0	0	0	0	0	0	0	0	0	0	1	0	0	0	2	1	0	0	0	0	0	0	0	0	0	2	1	0	0	0	0	0	0	0
	Parviterribacteraceae	0	0	0	0	0	0	0	0	0	0	0	0	0	0	0	0	0	0	0	0	0	0	0	0	0	0	0	0	0	0	0	0	0	0	0	0	0	0	0	0	0	0	0	0	0	0	0	0
	Pasteurellaceae	2.42628e-07	0	0	0	0	0	0	0	0	0	1	0	0	0	0	0	0	0	0	0	0	0	0	0	0	1	0	0	0	0	0	0	1	0	0	0	0	1	0	0	0	0	0	0	0	0	0	0
	Patulibacteraceae	7.20677e-08	0	0	0	0	0	0	0	0	0	0	0	0	0	0	0	0	0	0	0	0	0	0	0	0	0	0	0	0	0	0	0	0	0	0	0	0	0	0	0	1	0	0	0	0	0	0	0
	Pectobacteriaceae	2.2003e-06	0	0	0	0	0	0	1	2	0	0	0	1	1	0	0	0	0	0	1	1	2	1	2	0	1	0	1	1	0	1	0	3	0	2	0	0	0	0	0	1	1	2	1	0	1	0	0
	Peptococcaceae	0.000445031	1	17	32	33	4	6	0	0	0	0	0	0	0	144	20	881	304	1257	0	1	0	1	0	2	8	0	430	0	16	5	3	0	0	0	1	0	4	5	31	16	0	0	0	1	0	314	776
	Peptoniphilaceae	5.08179e-07	0	0	0	0	0	0	0	0	0	0	0	0	0	1	0	4	1	0	0	0	0	0	0	0	0	0	0	0	0	0	0	0	1	0	0	0	0	0	0	0	0	0	0	0	0	0	0
	Peptostreptococcaceae	0.0272574	1	3822	243	4260	56475	55	6	320	8	7	2	2	3	479	3715	24527	30181	3885	3	2	3	19	10	797	210	25	18	41	7	3	4	10	21	3	140	61	38	50	10527	15161	42	727	5058	30	11	21	10
	Phaselicystidaceae	0	0	0	0	0	0	0	0	0	0	0	0	0	0	0	0	0	0	0	0	0	0	0	0	0	0	0	0	0	0	0	0	0	0	0	0	0	0	0	0	0	0	0	0	0	0	0	0
	Phycisphaeraceae	0	0	0	0	0	0	0	0	0	0	0	0	0	0	0	0	0	0	0	0	0	0	0	0	0	0	0	0	0	0	0	0	0	0	0	0	0	0	0	0	0	0	0	0	0	0	0	0
	Phyllobacteriaceae	8.86319e-07	0	4	2	0	2	1	0	0	0	0	0	0	0	0	0	0	3	0	0	0	0	0	0	0	0	0	0	0	0	0	0	0	0	0	0	0	0	0	0	1	0	0	0	0	0	0	0
	Pirellulaceae	1.08518e-07	0	1	0	0	0	0	0	0	0	0	0	0	0	0	0	0	0	0	0	0	0	0	0	0	1	0	0	0	0	0	0	0	0	0	0	0	0	0	0	0	0	0	0	0	0	0	0
	Piscirickettsiaceae	0	0	0	0	0	0	0	0	0	0	0	0	0	0	0	0	0	0	0	0	0	0	0	0	0	0	0	0	0	0	0	0	0	0	0	0	0	0	0	0	0	0	0	0	0	0	0	0
	Planctomycetaceae	5.90966e-08	0	0	1	0	0	0	0	0	0	0	0	0	0	0	0	0	0	0	0	0	0	0	0	0	0	0	0	0	0	0	0	0	0	0	0	0	0	0	0	0	0	0	0	0	0	0	0
	Planococcaceae	0.000395181	15	232	224	168	135	1115	4	9	24	20	13	12	8	9	1668	103	43	6	10	10	19	5	14	21	11	6	11	11	3	7	6	9	8	6	6	3	1	2	5	16	2	12	1	1	2	5	1
	Polyangiaceae	9.35804e-08	0	0	0	0	0	0	0	0	0	0	0	0	0	0	0	0	0	0	0	0	0	0	0	0	0	0	0	0	0	0	0	0	0	0	0	0	0	0	0	0	0	0	1	0	0	0	0
	Porphyromonadaceae	7.20677e-08	0	0	0	0	0	0	0	0	0	0	0	0	0	0	0	0	0	0	0	0	0	0	0	0	0	0	0	0	0	0	0	0	0	0	0	0	0	0	0	1	0	0	0	0	0	0	0
	Porticoccaceae	0	0	0	0	0	0	0	0	0	0	0	0	0	0	0	0	0	0	0	0	0	0	0	0	0	0	0	0	0	0	0	0	0	0	0	0	0	0	0	0	0	0	0	0	0	0	0	0
	Prevotellaceae	3.01028e-07	0	0	0	0	0	0	0	0	0	0	0	0	0	0	0	0	0	0	0	1	0	0	0	0	2	0	0	0	0	0	0	0	0	0	0	0	2	0	0	0	0	0	0	0	0	0	0
	Prolixibacteraceae	0	0	0	0	0	0	0	0	0	0	0	0	0	0	0	0	0	0	0	0	0	0	0	0	0	0	0	0	0	0	0	0	0	0	0	0	0	0	0	0	0	0	0	0	0	0	0	0
	Promicromonosporaceae	1.26963e-07	0	0	0	0	0	0	0	0	0	0	0	0	0	0	0	1	0	0	0	1	0	0	0	0	0	0	0	0	0	0	0	0	0	0	0	0	0	0	0	0	0	0	0	0	0	0	0
	Propionibacteriaceae	1.68773e-05	0	18	6	0	5	12	0	2	1	0	0	0	0	8	103	9	4	0	0	2	4	0	0	1	1	3	0	1	0	0	0	1	1	0	1	0	2	18	3	0	1	1	0	0	0	0	0
	Pseudanabaenaceae	0	0	0	0	0	0	0	0	0	0	0	0	0	0	0	0	0	0	0	0	0	0	0	0	0	0	0	0	0	0	0	0	0	0	0	0	0	0	0	0	0	0	0	0	0	0	0	0
	Pseudoalteromonadaceae	0	0	0	0	0	0	0	0	0	0	0	0	0	0	0	0	0	0	0	0	0	0	0	0	0	0	0	0	0	0	0	0	0	0	0	0	0	0	0	0	0	0	0	0	0	0	0	0
	Pseudomonadaceae	0.00011567	8	24	8	11	8	356	18	1	14	2	3	2	0	2	49	55	0	0	5	7	3	9	6	5	8	2	14	2	8	7	5	10	13	23	7	2	3	4	2	119	8	6	5	5	3	25	1
	Pseudonocardiaceae	1.35781e-06	0	2	0	1	0	1	0	0	0	0	0	0	0	1	0	0	0	0	0	0	1	0	0	0	1	1	0	0	0	0	0	0	0	0	0	0	1	1	2	1	0	0	0	0	0	0	0
	Psychromonadaceae	0	0	0	0	0	0	0	0	0	0	0	0	0	0	0	0	0	0	0	0	0	0	0	0	0	0	0	0	0	0	0	0	0	0	0	0	0	0	0	0	0	0	0	0	0	0	0	0
	Puniceicoccaceae	2.87574e-06	0	0	0	0	0	0	0	0	0	0	0	0	0	41	0	2	1	0	0	0	0	0	0	0	0	0	0	0	0	0	0	0	0	0	0	0	0	0	0	0	0	0	0	0	0	0	0
	Pyrinomonadaceae	0	0	0	0	0	0	0	0	0	0	0	0	0	0	0	0	0	0	0	0	0	0	0	0	0	0	0	0	0	0	0	0	0	0	0	0	0	0	0	0	0	0	0	0	0	0	0	0
	Rhizobiaceae	2.37311e-06	0	0	0	0	0	1	0	0	1	0	0	0	0	1	3	0	0	0	0	0	0	0	0	0	6	0	1	1	0	0	0	0	2	0	0	0	1	3	3	1	0	1	0	0	0	0	0
	Rhodanobacteraceae	2.45282e-07	0	0	0	0	0	0	0	0	0	0	0	0	0	0	3	0	0	0	0	0	0	0	0	0	0	0	0	0	0	0	0	0	0	0	0	0	0	0	0	0	0	0	0	0	0	0	0
	Rhodobacteraceae	1.05854e-05	0	7	4	0	5	0	0	2	0	0	1	0	0	8	5	3	2	0	1	20	1	0	2	0	2	1	0	0	1	0	0	2	5	0	1	1	9	3	1	15	0	0	5	0	0	0	0
	Rhodocyclaceae	0	0	0	0	0	0	0	0	0	0	0	0	0	0	0	0	0	0	0	0	0	0	0	0	0	0	0	0	0	0	0	0	0	0	0	0	0	0	0	0	0	0	0	0	0	0	0	0
	Rhodospirillaceae	1.2638e-07	0	0	0	0	0	0	0	0	1	1	0	0	0	0	0	0	0	0	0	0	0	0	0	0	0	0	0	0	0	0	0	0	0	0	0	0	0	0	0	0	0	0	0	0	0	0	0
	Rhodothermaceae	0	0	0	0	0	0	0	0	0	0	0	0	0	0	0	0	0	0	0	0	0	0	0	0	0	0	0	0	0	0	0	0	0	0	0	0	0	0	0	0	0	0	0	0	0	0	0	0
	Rickettsiaceae	0	0	0	0	0	0	0	0	0	0	0	0	0	0	0	0	0	0	0	0	0	0	0	0	0	0	0	0	0	0	0	0	0	0	0	0	0	0	0	0	0	0	0	0	0	0	0	0
	Rikenellaceae	0.0015776	0	4	10	28	7	17	0	0	0	0	0	0	0	6320	25	5904	2712	5274	0	7	1	0	0	1	3	0	0	0	0	0	0	0	0	0	2	0	0	1	1	0	0	0	0	0	0	1	0
	Roseiarcaceae	0	0	0	0	0	0	0	0	0	0	0	0	0	0	0	0	0	0	0	0	0	0	0	0	0	0	0	0	0	0	0	0	0	0	0	0	0	0	0	0	0	0	0	0	0	0	0	0
	Roseiflexaceae	0	0	0	0	0	0	0	0	0	0	0	0	0	0	0	0	0	0	0	0	0	0	0	0	0	0	0	0	0	0	0	0	0	0	0	0	0	0	0	0	0	0	0	0	0	0	0	0
	Ruaniaceae	0	0	0	0	0	0	0	0	0	0	0	0	0	0	0	0	0	0	0	0	0	0	0	0	0	0	0	0	0	0	0	0	0	0	0	0	0	0	0	0	0	0	0	0	0	0	0	0
	Rubricoccaceae	0	0	0	0	0	0	0	0	0	0	0	0	0	0	0	0	0	0	0	0	0	0	0	0	0	0	0	0	0	0	0	0	0	0	0	0	0	0	0	0	0	0	0	0	0	0	0	0
	Rubrobacteraceae	0	0	0	0	0	0	0	0	0	0	0	0	0	0	0	0	0	0	0	0	0	0	0	0	0	0	0	0	0	0	0	0	0	0	0	0	0	0	0	0	0	0	0	0	0	0	0	0
	Ruminococcaceae	0.0891225	42126	2703	2937	20022	1829	491	58572	88	196	70	5577	143	12	32796	1062	102692	22397	40122	5522	4033	93	23193	290	1999	5628	2366	60662	7635	77654	44795	15573	243	26287	49422	1120	57437	1400	1141	4537	3314	18	25	54	95	53	115256	60999
	Salinarimonadaceae	0	0	0	0	0	0	0	0	0	0	0	0	0	0	0	0	0	0	0	0	0	0	0	0	0	0	0	0	0	0	0	0	0	0	0	0	0	0	0	0	0	0	0	0	0	0	0	0
	Sandaracinaceae	0	0	0	0	0	0	0	0	0	0	0	0	0	0	0	0	0	0	0	0	0	0	0	0	0	0	0	0	0	0	0	0	0	0	0	0	0	0	0	0	0	0	0	0	0	0	0	0
	Sanguibacteraceae	5.28077e-07	0	0	1	0	0	1	0	2	0	0	0	0	0	0	0	0	0	0	0	0	0	0	0	0	0	0	0	0	0	0	0	0	0	0	0	0	0	0	1	1	0	0	0	0	0	0	0
	Saprospiraceae	2.08081e-07	0	0	0	0	0	0	0	0	0	0	0	0	0	0	0	0	0	0	0	0	0	0	0	0	0	0	0	0	0	0	1	0	0	0	0	0	0	0	0	0	0	0	0	0	0	0	0
	Selenomonadaceae	0	0	0	0	0	0	0	0	0	0	0	0	0	0	0	0	0	0	0	0	0	0	0	0	0	0	0	0	0	0	0	0	0	0	0	0	0	0	0	0	0	0	0	0	0	0	0	0
	Shewanellaceae	0	0	0	0	0	0	0	0	0	0	0	0	0	0	0	0	0	0	0	0	0	0	0	0	0	0	0	0	0	0	0	0	0	0	0	0	0	0	0	0	0	0	0	0	0	0	0	0
	Silvanigrellaceae	4.73203e-08	0	0	0	0	0	0	0	0	0	0	0	0	0	0	0	1	0	0	0	0	0	0	0	0	0	0	0	0	0	0	0	0	0	0	0	0	0	0	0	0	0	0	0	0	0	0	0
	Simkaniaceae	5.71506e-08	0	0	0	0	0	0	0	0	0	0	0	0	0	0	0	0	0	0	0	0	0	0	0	0	0	1	0	0	0	0	0	0	0	0	0	0	0	0	0	0	0	0	0	0	0	0	0
	Sinobacteraceae	0	0	0	0	0	0	0	0	0	0	0	0	0	0	0	0	0	0	0	0	0	0	0	0	0	0	0	0	0	0	0	0	0	0	0	0	0	0	0	0	0	0	0	0	0	0	0	0
	Sneathiellaceae	0	0	0	0	0	0	0	0	0	0	0	0	0	0	0	0	0	0	0	0	0	0	0	0	0	0	0	0	0	0	0	0	0	0	0	0	0	0	0	0	0	0	0	0	0	0	0	0
	Solibacteraceae	0	0	0	0	0	0	0	0	0	0	0	0	0	0	0	0	0	0	0	0	0	0	0	0	0	0	0	0	0	0	0	0	0	0	0	0	0	0	0	0	0	0	0	0	0	0	0	0
	Solirubrobacteraceae	0	0	0	0	0	0	0	0	0	0	0	0	0	0	0	0	0	0	0	0	0	0	0	0	0	0	0	0	0	0	0	0	0	0	0	0	0	0	0	0	0	0	0	0	0	0	0	0
	Sphaerobacteraceae	0	0	0	0	0	0	0	0	0	0	0	0	0	0	0	0	0	0	0	0	0	0	0	0	0	0	0	0	0	0	0	0	0	0	0	0	0	0	0	0	0	0	0	0	0	0	0	0
	Sphingobacteriaceae	0.000646707	0	154	84	39	55	3128	0	0	0	0	0	0	0	32	2310	10	7	0	0	0	0	0	1	0	0	0	0	0	0	1	0	0	0	0	0	0	1	0	0	8	0	0	0	0	0	0	0
	Sphingomonadaceae	3.06947e-06	0	6	1	0	1	0	0	0	0	0	0	0	0	0	0	1	0	0	0	0	0	0	0	0	0	0	0	1	0	0	0	0	0	0	1	0	7	0	10	13	0	1	0	0	0	0	0
	Spirochaetaceae	3.47393e-07	0	1	0	0	0	0	0	0	0	0	0	0	0	0	0	0	1	0	0	2	0	0	0	0	0	0	0	0	0	0	0	0	0	0	0	0	0	0	0	0	0	0	0	0	0	0	0
	Spiroplasmataceae	0	0	0	0	0	0	0	0	0	0	0	0	0	0	0	0	0	0	0	0	0	0	0	0	0	0	0	0	0	0	0	0	0	0	0	0	0	0	0	0	0	0	0	0	0	0	0	0
	Spongiibacteraceae	0	0	0	0	0	0	0	0	0	0	0	0	0	0	0	0	0	0	0	0	0	0	0	0	0	0	0	0	0	0	0	0	0	0	0	0	0	0	0	0	0	0	0	0	0	0	0	0
	Sporichthyaceae	1.66708e-07	0	0	0	0	0	0	0	0	0	0	0	0	0	0	0	2	0	0	0	0	0	0	0	0	0	0	0	0	0	0	0	0	0	0	0	0	0	0	0	1	0	0	0	0	0	0	0
	Sporolactobacillaceae	1.55569e-07	0	0	0	0	0	0	0	0	0	0	0	0	0	0	1	0	0	0	0	0	0	0	0	0	0	0	0	0	0	0	0	0	0	0	0	0	0	0	0	0	0	0	0	0	1	0	0
	Sporomusaceae	7.44882e-07	0	0	0	0	0	0	0	1	0	0	0	0	0	0	1	2	1	0	0	0	1	0	0	0	1	0	0	0	0	0	0	0	0	0	1	0	0	0	0	0	0	0	0	0	0	0	0
	Staphylococcaceae	0.00313435	0	4588	7446	1701	4344	1283	0	3	0	1	0	2	0	444	15885	2949	2021	182	0	2	4	0	0	4	1	3	0	2	0	2	2	0	3	0	4	3	8	11	34	31	2	0	0	0	0	0	0
	Steroidobacteraceae	0	0	0	0	0	0	0	0	0	0	0	0	0	0	0	0	0	0	0	0	0	0	0	0	0	0	0	0	0	0	0	0	0	0	0	0	0	0	0	0	0	0	0	0	0	0	0	0
	Sterolibacteriaceae	5.62368e-08	0	0	0	0	0	0	0	0	0	0	0	0	0	0	0	0	0	0	0	0	0	0	0	0	0	0	0	0	0	0	0	0	0	0	0	0	0	0	0	0	0	0	0	0	0	0	0
	Streptococcaceae	0.0524937	95	292	344	416	1155	59	86	23	9994	550	23085	1079	5419	1245	10627	32027	40940	7674	98	3450	21211	8384	31	2830	51	49	85	40	532	323	16	42	56	422	30	14	76	105	468	211	85927	85779	74094	83006	103330	5	8
	Streptomycetaceae	0.000413226	436	17	42	3	47	8	360	2	2	1	68	2	0	7	113	8	57	10	43	55	0	200	4	14	22	7	276	29	292	200	73	1	74	218	4	111	0	1	11	37	12	14	231	547	175	205	10
	Streptosporangiaceae	0	0	0	0	0	0	0	0	0	0	0	0	0	0	0	0	0	0	0	0	0	0	0	0	0	0	0	0	0	0	0	0	0	0	0	0	0	0	0	0	0	0	0	0	0	0	0	0
	Succinivibrionaceae	1.52613e-06	1	0	0	0	0	0	0	0	0	0	0	0	0	0	0	0	2	0	0	0	0	0	0	0	0	0	1	0	0	0	0	0	0	0	0	0	0	0	0	0	0	0	0	0	0	0	0
	Sutterellaceae	0.00062519	0	19	12	1155	9	5	0	0	0	0	0	0	0	2952	4	1207	903	1858	0	0	3	0	7	7	0	9	0	35	0	0	0	3	1	0	0	0	3	13	1	5	0	0	0	0	0	0	0
	Symbiobacteriaceae	0	0	0	0	0	0	0	0	0	0	0	0	0	0	0	0	0	0	0	0	0	0	0	0	0	0	0	0	0	0	0	0	0	0	0	0	0	0	0	0	0	0	0	0	0	0	0	0
	Synechococcaceae	0	0	0	0	0	0	0	0	0	0	0	0	0	0	0	0	0	0	0	0	0	0	0	0	0	0	0	0	0	0	0	0	0	0	0	0	0	0	0	0	0	0	0	0	0	0	0	0
	Synergistaceae	1.24356e-07	0	0	0	0	0	0	0	0	0	0	0	0	0	0	0	1	0	0	0	0	0	0	0	0	0	0	0	0	0	0	0	0	0	0	0	1	0	0	0	0	0	0	0	0	0	0	0
	Syntrophaceae	0	0	0	0	0	0	0	0	0	0	0	0	0	0	0	0	0	0	0	0	0	0	0	0	0	0	0	0	0	0	0	0	0	0	0	0	0	0	0	0	0	0	0	0	0	0	0	0
	Syntrophobacteraceae	0	0	0	0	0	0	0	0	0	0	0	0	0	0	0	0	0	0	0	0	0	0	0	0	0	0	0	0	0	0	0	0	0	0	0	0	0	0	0	0	0	0	0	0	0	0	0	0
	Syntrophomonadaceae	9.02421e-07	0	0	0	0	0	0	0	0	0	0	0	0	0	1	0	5	3	3	0	0	0	0	0	0	0	0	0	0	0	0	0	0	0	0	0	0	0	0	0	0	0	0	0	0	0	0	0
	Tannerellaceae	0.000231353	0	0	2	14	0	3	0	0	0	0	0	0	0	1442	1	491	342	629	0	0	0	0	0	0	0	0	0	1	0	0	0	0	0	0	0	0	0	1	0	0	0	0	0	0	0	0	0
	Tepidisphaeraceae	0	0	0	0	0	0	0	0	0	0	0	0	0	0	0	0	0	0	0	0	0	0	0	0	0	0	0	0	0	0	0	0	0	0	0	0	0	0	0	0	0	0	0	0	0	0	0	0
	Thermaceae	0	0	0	0	0	0	0	0	0	0	0	0	0	0	0	0	0	0	0	0	0	0	0	0	0	0	0	0	0	0	0	0	0	0	0	0	0	0	0	0	0	0	0	0	0	0	0	0
	Thermoactinomycetaceae	2.49946e-07	0	0	0	0	0	0	0	0	0	0	0	0	0	0	0	0	1	0	0	0	0	0	0	0	0	0	0	0	0	0	0	0	0	0	0	0	0	1	0	1	0	0	0	0	0	0	0
	Thermoanaerobacteraceae	0	0	0	0	0	0	0	0	0	0	0	0	0	0	0	0	0	0	0	0	0	0	0	0	0	0	0	0	0	0	0	0	0	0	0	0	0	0	0	0	0	0	0	0	0	0	0	0
	Thermoanaerobacterales Family III. Incertae Sedis	0	0	0	0	0	0	0	0	0	0	0	0	0	0	0	0	0	0	0	0	0	0	0	0	0	0	0	0	0	0	0	0	0	0	0	0	0	0	0	0	0	0	0	0	0	0	0	0
	Thermoanaerobaculaceae	0	0	0	0	0	0	0	0	0	0	0	0	0	0	0	0	0	0	0	0	0	0	0	0	0	0	0	0	0	0	0	0	0	0	0	0	0	0	0	0	0	0	0	0	0	0	0	0
	Thermomonosporaceae	0	0	0	0	0	0	0	0	0	0	0	0	0	0	0	0	0	0	0	0	0	0	0	0	0	0	0	0	0	0	0	0	0	0	0	0	0	0	0	0	0	0	0	0	0	0	0	0
	Thermosporotrichaceae	0	0	0	0	0	0	0	0	0	0	0	0	0	0	0	0	0	0	0	0	0	0	0	0	0	0	0	0	0	0	0	0	0	0	0	0	0	0	0	0	0	0	0	0	0	0	0	0
	Thermotomaculaceae	0	0	0	0	0	0	0	0	0	0	0	0	0	0	0	0	0	0	0	0	0	0	0	0	0	0	0	0	0	0	0	0	0	0	0	0	0	0	0	0	0	0	0	0	0	0	0	0
	Thioalkalispiraceae	0	0	0	0	0	0	0	0	0	0	0	0	0	0	0	0	0	0	0	0	0	0	0	0	0	0	0	0	0	0	0	0	0	0	0	0	0	0	0	0	0	0	0	0	0	0	0	0
	Thiobacillaceae	5.81582e-07	0	0	0	0	0	2	0	0	0	0	0	0	0	0	2	0	0	0	0	0	0	1	0	0	0	0	0	0	0	0	0	0	0	1	0	0	0	0	0	0	0	0	0	0	0	0	0
	Thiotrichaceae	1.22104e-07	0	0	0	0	0	0	0	0	0	0	0	0	0	0	0	0	0	0	0	0	0	0	0	0	0	0	0	0	0	0	0	1	0	0	0	0	1	0	0	0	0	0	0	0	0	0	0
	Tissierellaceae	7.99598e-07	0	0	1	0	0	3	0	0	0	0	0	0	0	1	0	0	1	0	0	0	0	0	0	0	0	0	0	0	0	0	0	0	0	0	0	0	1	0	0	1	0	0	0	0	0	0	0
	Trueperaceae	6.21721e-08	0	0	0	0	0	0	0	0	0	0	0	0	0	0	0	0	0	0	0	0	0	0	0	0	0	0	0	0	0	0	0	1	0	0	0	0	0	0	0	0	0	0	0	0	0	0	0
	Tsukamurellaceae	1.4076e-07	0	0	0	0	0	0	0	0	0	0	0	0	0	0	1	0	0	0	0	0	0	0	0	0	0	0	0	0	0	0	0	0	0	0	0	0	0	0	0	0	0	0	0	0	0	0	0
	Veillonellaceae	1.95944e-07	0	1	0	0	0	1	0	0	0	0	0	0	0	0	0	0	0	0	0	0	0	0	0	0	0	0	0	0	0	0	0	0	0	0	0	0	0	0	0	0	0	0	0	0	0	0	0
	Verrucomicrobiaceae	1.79853e-06	0	1	1	1	2	0	0	0	0	0	0	0	0	0	0	6	0	0	0	1	0	0	0	0	3	2	0	0	0	0	0	0	1	0	0	1	0	3	0	0	0	0	1	0	0	0	0
	Vibrionaceae	3.33026e-06	0	0	0	0	0	0	2	0	5	1	1	0	0	0	0	0	1	0	0	0	0	0	0	0	0	0	1	0	0	0	0	0	1	0	0	0	0	0	0	1	5	9	6	1	9	1	0
	Vicinamibacteraceae	0	0	0	0	0	0	0	0	0	0	0	0	0	0	0	0	0	0	0	0	0	0	0	0	0	0	0	0	0	0	0	0	0	0	0	0	0	0	0	0	0	0	0	0	0	0	0	0
	Victivallaceae	1.05963e-05	0	0	0	1	0	0	0	0	0	0	0	0	0	22	0	24	25	48	0	0	0	0	0	0	0	0	0	0	0	0	0	0	0	0	0	0	0	0	0	0	0	0	0	0	0	0	0
	Vulgatibacteraceae	0	0	0	0	0	0	0	0	0	0	0	0	0	0	0	0	0	0	0	0	0	0	0	0	0	0	0	0	0	0	0	0	0	0	0	0	0	0	0	0	0	0	0	0	0	0	0	0
	Wenzhouxiangellaceae	0	0	0	0	0	0	0	0	0	0	0	0	0	0	0	0	0	0	0	0	0	0	0	0	0	0	0	0	0	0	0	0	0	0	0	0	0	0	0	0	0	0	0	0	0	0	0	0
	Woeseiaceae	0	0	0	0	0	0	0	0	0	0	0	0	0	0	0	0	0	0	0	0	0	0	0	0	0	0	0	0	0	0	0	0	0	0	0	0	0	0	0	0	0	0	0	0	0	0	0	0
	Xanthobacteraceae	4.57205e-07	0	0	0	0	0	0	0	0	0	0	0	0	0	0	0	0	0	0	0	0	0	0	0	0	0	8	0	0	0	0	0	0	0	0	0	0	0	0	0	0	0	0	0	0	0	0	0
	Xanthomonadaceae	3.64394e-05	0	29	15	6	20	7	0	0	0	0	0	0	0	5	354	26	6	0	0	0	0	0	0	1	0	0	0	2	0	0	0	0	0	0	0	0	0	0	1	2	0	0	0	0	0	0	0
	Xenococcaceae	0	0	0	0	0	0	0	0	0	0	0	0	0	0	0	0	0	0	0	0	0	0	0	0	0	0	0	0	0	0	0	0	0	0	0	0	0	0	0	0	0	0	0	0	0	0	0	0
	Yersiniaceae	1.02217e-06	0	0	0	0	0	0	0	1	0	0	0	1	1	0	0	0	0	0	1	0	0	0	0	1	1	0	0	0	0	1	0	1	1	1	0	0	0	0	0	2	0	1	0	0	1	0	0
	Zoogloeaceae	1.84285e-07	0	0	0	0	0	0	0	0	0	0	0	0	0	0	0	0	0	0	0	0	0	0	0	0	0	0	0	0	0	0	0	0	0	0	0	0	0	0	0	0	0	0	0	0	0	0	0
	Top 95%
	Family	Proportion
	Lactobacillaceae	0.435809
	Enterobacteriaceae	0.20157
	Ruminococcaceae	0.0891225
	Lachnospiraceae	0.0740712
	Streptococcaceae	0.0524937
	Enterococcaceae	0.0314757
	Peptostreptococcaceae	0.0272574
	Clostridiaceae	0.0192331
	Corynebacteriaceae	0.0158179
	Oscillospiraceae	0.00589469
	Top 95%
	Family	Cobb 308	Cobb 500	Tibetan Breeds	Ross 308	Sasso T451A
	Acidaminococcaceae	0	0	0.0104731	0	0.00871523
	Bacteroidaceae	0	0.0212774	0.426899	0.0185002	0.13287
	Barnesiellaceae	0	0	0	0	0.0339598
	Bifidobacteriaceae	0	0.00790998	0	0	0
	Brevibacteriaceae	0	0.0150546	0	0	0
	Campylobacteraceae	0	0	0	0	0.0327623
	Christensenellaceae	0	0	0.0119401	0	0
	Clostridiaceae	0.0192331	0.00743904	0	0.0401163	0.0166534
	Corynebacteriaceae	0.0158179	0.0465812	0	0	0
	Dermabacteraceae	0	0.0267088	0	0	0
	Desulfovibrionaceae	0	0	0.00796113	0	0.00565591
	Dietziaceae	0	0.00657188	0	0	0
	Elusimicrobiaceae	0	0	0	0	0.0154301
	Enterobacteriaceae	0.20157	0.0174248	0	0.0595563	0.0439057
	Enterococcaceae	0.0314757	0.0850775	0	0	0
	Erysipelotrichaceae	0	0.0435272	0	0	0
	Fusobacteriaceae	0	0.00778675	0	0	0.00574909
	Helicobacteraceae	0	0	0	0	0.0372584
	Hungateiclostridiaceae	0	0	0.00501503	0.0338521	0.0108368
	Lachnospiraceae	0.0740712	0.0254035	0.0497236	0.222911	0.133631
	Lactobacillaceae	0.435809	0.325682	0.00966272	0.0108261	0.0151822
	Micrococcaceae	0	0.0195064	0	0	0
	Muribaculaceae	0	0	0.00990369	0	0.00925749
	Odoribacteraceae	0	0	0.00555985	0	0.00795578
	Oscillospiraceae	0.00589469	0	0.00945995	0.0733027	0.0122532
	Pasteurellaceae	0	0.0109569	0	0	0
	Peptostreptococcaceae	0.0272574	0.0978524	0	0	0
	Prevotellaceae	0	0	0.0448188	0	0
	Rikenellaceae	0	0.0109849	0.146231	0	0.0836982
	Ruminococcaceae	0.0891225	0.0287484	0.168227	0.484273	0.198149
	Selenomonadaceae	0	0	0.00563902	0.00973341	0.121977
	Spirochaetaceae	0	0	0.0102331	0	0
	Staphylococcaceae	0	0.0268359	0	0	0
	Streptococcaceae	0.0524937	0.118073	0	0	0
	Sutterellaceae	0	0	0	0	0.00767969
	Tannerellaceae	0	0	0.0299038	0	0.0166647
[truncated: 454 more columns]

## Sheet: 7.Geographical Location (Phy)
	Relative Abundance		Operational Taxonomic Units
	Location		Canada	Canada	Canada	Canada	Canada	Canada	Canada	Canada	Canada	Canada	Canada	Canada	Canada	Canada	Canada	Canada	Canada	Canada	Canada	Canada	Canada	Canada	Canada	Canada	Canada	Canada	Canada	Canada	Canada	Canada	Canada	Canada	Canada	Canada	Canada	Canada	Canada	Canada	Canada	Canada	Canada	Canada	Canada	Canada	Canada	Canada	Canada
	Phylum	Proportion	SRR10920961	SRR10920965	SRR10920969	SRR10920974	SRR10921175	SRR10921180	SRR10921184	SRR10921150	SRR10921154	SRR10921159	SRR10921163	SRR10921126	SRR10921130	SRR10921135	SRR10921139	SRR10920941	SRR10920945	SRR10921216	SRR10921220	SRR10921009	SRR10921013	SRR10921034	SRR10921078	SRR10921101	SRR10921105	SRR10921109	SRR10921115	SRR10920949	SRR10920993	SRR10921189	SRR10921223	SRR10920985	SRR10920989	SRR10920994	SRR10920998	SRR10921076	SRR10921081	SRR10921085	SRR10921090	SRR10921052	SRR10921057	SRR10921061	SRR10921065	SRR10921196	SRR10921201	SRR10921205	SRR10920958
	Actinobacteria	0.134183	3139	1757	24471	14302	11395	17762	19040	7700	2617	2178	5325	6943	7350	4213	3062	9703	11054	30935	11481	15328	18430	15561	9781	37785	10109	24030	12637	4124	9703	11611	9523	6492	9849	11334	8754	2807	6093	3016	9953	18117	8027	8875	4295	14951	3887	6706	3515
	Bacteroidetes	0.0398369	1849	1133	1191	1299	552	59	144	170	110	30	683	2628	3726	12397	609	8797	8324	2313	1880	234	5470	1023	60	132	204	106	3380	16832	3053	5640	3413	9264	1060	17906	7006	227	295	889	7486	165	464	103	782	274	5	56	1026
	Balneolaeota	8.37415e-07	1	0	0	1	0	0	4	0	0	0	0	0	0	0	0	0	0	0	0	0	0	0	0	0	0	0	0	0	0	0	0	0	0	0	0	0	0	0	0	0	0	0	0	0	0	0	0
	Chlamydiae	2.4016e-05	0	0	0	0	0	0	0	0	0	0	0	0	0	0	0	0	0	0	0	0	0	0	0	0	0	0	0	0	0	0	0	0	0	0	0	0	0	0	0	0	0	0	0	0	0	0	0
	Chloroflexi	2.43268e-07	0	0	0	0	0	0	2	0	0	0	0	0	0	0	0	0	0	0	0	0	0	0	0	0	0	0	0	0	0	0	0	0	0	0	0	0	0	0	0	0	0	0	0	0	0	0	0
	Deferribacteres	1.78004e-05	3	1	0	0	0	0	0	0	0	0	0	0	1	7	0	3	5	1	0	0	2	0	0	0	0	0	3	20	2	0	3	0	0	0	0	0	0	0	1	0	0	0	1	0	0	0	3
	Deinococcus-Thermus	2.01304e-05	2	0	0	6	2	1	6	1	1	0	0	4	1	0	0	0	0	0	3	1	0	0	0	0	1	0	0	0	0	0	0	0	0	0	0	1	0	0	0	1	0	0	0	2	0	2	0
	Elusimicrobia	2.25626e-05	1	0	0	0	0	0	0	0	0	0	0	2	1	20	0	8	9	4	12	0	0	0	0	0	0	0	2	22	5	16	4	0	0	0	0	0	0	0	2	0	0	0	0	0	0	0	8
	Fibrobacteres	1.05531e-07	0	0	0	0	0	0	0	0	0	0	0	0	0	0	0	0	0	0	0	0	0	0	0	0	0	0	0	0	0	0	0	0	0	1	0	0	0	0	0	0	0	0	0	0	0	0	0
	Firmicutes	0.782475	63528	56536	57737	39142	72287	96571	63207	87368	71022	73677	74001	110307	79723	78227	87391	62101	35763	34680	74240	80204	49546	69652	43006	53569	70362	61747	38595	48498	71046	64933	43778	61809	66692	67567	59989	67817	85519	85589	38916	76210	77504	89734	68010	62386	67918	66964	56106
	Fusobacteria	0.00778675	158	1429	1667	40	2279	8810	689	216	13	127	295	1745	524	686	291	305	219	92	1936	451	39	386	257	123	221	12	37	8	57	143	19	729	1284	1080	561	221	91	317	64	48	224	100	127	600	88	5	3188
	Lentisphaerae	7.7531e-06	1	1	0	1	0	0	0	0	0	0	0	0	1	2	0	0	1	1	0	0	1	0	0	0	0	0	1	7	2	0	0	0	0	12	4	0	0	0	1	0	0	1	0	0	0	0	0
	Planctomycetes	5.47324e-07	0	0	0	0	0	0	0	0	0	0	0	0	0	0	0	0	0	0	2	0	0	0	0	0	0	0	0	0	0	0	0	0	0	0	0	0	0	0	0	0	0	0	0	0	0	0	0
	Proteobacteria	0.0338022	814	2000	1069	1050	7651	7990	6259	6271	6650	8007	8259	5882	2461	2792	6249	1231	895	882	1764	1373	778	1713	684	1945	2960	3045	2271	1978	1694	1054	3475	5146	4214	3482	2285	4507	1922	2217	1055	4941	4544	2077	1989	5400	2020	4497	2339
	Spirochaetes	2.58288e-05	0	0	1	0	0	0	0	0	0	0	0	0	0	12	0	3	2	1	3	0	8	0	0	0	0	0	0	33	1	3	1	0	0	0	0	0	0	1	1	0	3	0	1	0	0	0	1
	Synergistetes	0.000706479	33	31	12	23	2	0	0	0	1	2	17	50	19	266	8	148	126	32	57	1	47	4	0	1	2	1	25	364	44	67	93	186	13	1583	456	3	3	8	91	7	4	3	3	1	0	0	19
	Tenericutes	0.000490305	0	0	0	0	0	0	12	19	8	21	7	1	0	0	1	5	2	0	0	1	0	2	0	0	0	0	0	7	17	7	2	16	3	0	6	6	0	0	0	0	0	0	0	10	18	0	2869
	Verrucomicrobia	0.000599632	3	0	1	5	1	0	0	0	0	0	0	0	1	3	0	489	21	755	594	1	0	2	0	0	0	0	1	368	88	3	19	10	0	34	15	1	3	0	21	3	0	53	0	0	0	0	11
	Top 95%
	Phylum	Proportion
	Firmicutes	0.782475
	Actinobacteria	0.134183
	Bacteroidetes	0.0398369
	Other	0.0435052
	Top 95%
	Phylum	Canada	Europe	UK	China	1
	Firmicutes	0.782475	0.71459	0.927491	0.288192
	Actinobacteria	0.134183	0	0	0
	Bacteroidetes	0.0398369	0.128548	0	0.667692
	Proteobacteria	0	0.118064	0.0570499	0
	1	Only including the Relative Abundance up to 95%, phyla which exceed will be prepresented as '0.00%'
[truncated: 569 more columns]

## Sheet: 8.Geographical Location (Fam)
	Relative Abundance		Operational Taxonomic Units
	Location		Canada	Canada	Canada	Canada	Canada	Canada	Canada	Canada	Canada	Canada	Canada	Canada	Canada	Canada	Canada	Canada	Canada	Canada	Canada	Canada	Canada	Canada	Canada	Canada	Canada	Canada	Canada	Canada	Canada	Canada	Canada	Canada	Canada	Canada	Canada	Canada	Canada	Canada	Canada	Canada	Canada	Canada	Canada	Canada	Canada	Canada	Canada
	Family	Proportion	SRR10920961	SRR10920965	SRR10920969	SRR10920974	SRR10921175	SRR10921180	SRR10921184	SRR10921150	SRR10921154	SRR10921159	SRR10921163	SRR10921126	SRR10921130	SRR10921135	SRR10921139	SRR10920941	SRR10920945	SRR10921216	SRR10921220	SRR10921009	SRR10921013	SRR10921034	SRR10921078	SRR10921101	SRR10921105	SRR10921109	SRR10921115	SRR10920949	SRR10920993	SRR10921189	SRR10921223	SRR10920985	SRR10920989	SRR10920994	SRR10920998	SRR10921076	SRR10921081	SRR10921085	SRR10921090	SRR10921052	SRR10921057	SRR10921061	SRR10921065	SRR10921196	SRR10921201	SRR10921205	SRR10920958
	Acetobacteraceae	0	0	0	0	0	0	0	0	0	0	0	0	0	0	0	0	0	0	0	0	0	0	0	0	0	0	0	0	0	0	0	0	0	0	0	0	0	0	0	0	0	0	0	0	0	0	0	0
	Acholeplasmataceae	5.90864e-07	0	0	0	0	0	0	0	0	0	0	1	0	0	0	0	0	0	0	0	0	0	0	0	0	0	0	0	0	0	0	0	0	0	0	0	0	0	0	0	0	0	0	0	0	0	0	0
	Acidaminococcaceae	0.00143453	76	32	38	55	7	0	0	1	8	2	27	110	99	574	14	345	298	80	82	9	172	16	0	2	2	3	78	744	104	272	140	155	29	891	363	1	9	21	271	3	13	2	25	11	0	0	36
	Acidiferrobacteraceae	1.07677e-07	0	0	0	0	0	0	0	0	0	0	0	0	0	0	0	0	0	0	0	0	0	0	0	0	0	0	0	0	0	0	0	0	0	0	0	0	0	0	0	0	0	1	0	0	0	0	0
	Acidobacteriaceae	0	0	0	0	0	0	0	0	0	0	0	0	0	0	0	0	0	0	0	0	0	0	0	0	0	0	0	0	0	0	0	0	0	0	0	0	0	0	0	0	0	0	0	0	0	0	0	0
	Acidothermaceae	0	0	0	0	0	0	0	0	0	0	0	0	0	0	0	0	0	0	0	0	0	0	0	0	0	0	0	0	0	0	0	0	0	0	0	0	0	0	0	0	0	0	0	0	0	0	0	0
	Actinomycetaceae	0.001559	281	370	176	70	55	70	41	114	21	38	75	35	178	12	31	234	33	22	114	203	70	77	49	80	27	28	21	55	158	201	198	123	106	90	146	43	95	47	17	52	173	61	94	28	44	134	320
	Aerococcaceae	0.00267028	20	13	104	300	102	87	86	74	33	23	215	134	89	14	22	7	5	109	4	221	200	265	101	106	76	228	76	58	481	381	544	1701	252	178	334	105	277	144	70	129	22	517	45	49	46	42	11
	Aeromonadaceae	0.000949539	3	0	6	56	42	20	157	0	0	0	1614	0	0	0	1	0	3	443	18	1	1	40	17	7	8	1	1	1	11	7	1812	0	45	7	6	0	0	2	0	3	0	7	5	0	0	30	0
	Akkermansiaceae	0.000590693	3	0	0	4	0	0	0	0	0	0	0	0	1	3	0	480	15	753	593	0	0	2	0	0	0	0	1	368	87	2	19	10	0	33	15	1	3	0	20	3	0	53	0	0	0	0	8
	Alcaligenaceae	8.64799e-05	14	0	0	36	9	4	3	0	0	0	101	0	0	0	0	0	0	14	1	1	0	4	3	0	1	0	0	1	0	3	196	0	0	0	0	0	0	0	0	0	0	0	0	0	0	0	0
	Alicyclobacillaceae	7.54951e-07	2	0	0	0	0	0	0	0	0	0	0	0	0	0	0	0	0	0	0	0	0	0	0	1	0	0	0	0	0	0	1	0	0	0	0	0	0	0	0	0	0	0	0	0	0	0	0
	Alteromonadaceae	2.86365e-07	0	0	0	0	0	0	0	0	0	0	0	0	0	0	0	0	0	0	0	0	0	0	0	0	0	0	0	0	0	0	0	0	0	0	0	0	0	0	0	0	0	0	0	0	0	0	0
	Amoebophilaceae	0	0	0	0	0	0	0	0	0	0	0	0	0	0	0	0	0	0	0	0	0	0	0	0	0	0	0	0	0	0	0	0	0	0	0	0	0	0	0	0	0	0	0	0	0	0	0	0
	Anaerolineaceae	0	0	0	0	0	0	0	0	0	0	0	0	0	0	0	0	0	0	0	0	0	0	0	0	0	0	0	0	0	0	0	0	0	0	0	0	0	0	0	0	0	0	0	0	0	0	0	0
	Anaeromyxobacteraceae	0	0	0	0	0	0	0	0	0	0	0	0	0	0	0	0	0	0	0	0	0	0	0	0	0	0	0	0	0	0	0	0	0	0	0	0	0	0	0	0	0	0	0	0	0	0	0	0
	Anaeroplasmataceae	0	0	0	0	0	0	0	0	0	0	0	0	0	0	0	0	0	0	0	0	0	0	0	0	0	0	0	0	0	0	0	0	0	0	0	0	0	0	0	0	0	0	0	0	0	0	0	0
	Armatimonadaceae	0	0	0	0	0	0	0	0	0	0	0	0	0	0	0	0	0	0	0	0	0	0	0	0	0	0	0	0	0	0	0	0	0	0	0	0	0	0	0	0	0	0	0	0	0	0	0	0
	Atopobiaceae	0.00427804	210	102	307	116	55	18	5	12	8	8	15	792	467	1181	183	1159	398	245	188	63	2688	371	28	50	101	158	193	1024	212	501	589	889	139	1345	1128	55	189	137	978	106	268	166	146	63	10	31	136
	Aurantimonadaceae	8.2106e-07	0	0	0	0	0	0	0	0	0	0	0	0	0	0	0	0	0	0	0	0	0	0	0	0	0	0	0	0	0	0	0	0	0	0	0	0	0	0	0	0	0	0	0	0	0	0	1
	Bacillaceae	0.00500862	257	44	476	588	852	562	907	319	144	122	402	142	207	64	134	91	129	1162	161	488	408	827	427	748	391	598	348	75	631	328	3071	270	698	284	265	209	404	194	367	1217	453	270	294	558	344	286	24
	Bacteriovoracaceae	0	0	0	0	0	0	0	0	0	0	0	0	0	0	0	0	0	0	0	0	0	0	0	0	0	0	0	0	0	0	0	0	0	0	0	0	0	0	0	0	0	0	0	0	0	0	0	0
	Bacteroidaceae	0.0212774	1082	860	862	694	25	9	1	108	81	10	302	1363	2114	5360	357	5969	5964	1237	1167	46	2972	545	18	16	47	32	1828	6532	1236	3069	942	6546	713	10608	3949	58	106	487	4868	34	87	16	258	112	2	26	693
	Balneolaceae	8.37415e-07	1	0	0	1	0	0	4	0	0	0	0	0	0	0	0	0	0	0	0	0	0	0	0	0	0	0	0	0	0	0	0	0	0	0	0	0	0	0	0	0	0	0	0	0	0	0	0
	Barnesiellaceae	0.00122049	20	37	11	31	2	0	0	0	2	1	2	28	27	206	9	77	137	34	18	4	219	20	0	1	1	1	163	579	64	165	100	325	27	2319	946	1	2	15	77	1	8	3	22	4	0	0	10
	Bdellovibrionaceae	0	0	0	0	0	0	0	0	0	0	0	0	0	0	0	0	0	0	0	0	0	0	0	0	0	0	0	0	0	0	0	0	0	0	0	0	0	0	0	0	0	0	0	0	0	0	0	0
	Beijerinckiaceae	0	0	0	0	0	0	0	0	0	0	0	0	0	0	0	0	0	0	0	0	0	0	0	0	0	0	0	0	0	0	0	0	0	0	0	0	0	0	0	0	0	0	0	0	0	0	0	0
	Beutenbergiaceae	1.03124e-06	0	0	0	0	0	1	0	0	0	0	0	0	0	0	0	0	0	0	0	0	0	0	0	0	0	0	0	0	0	0	0	0	0	0	0	0	0	0	0	0	0	0	0	0	0	0	0
	Bifidobacteriaceae	0.00790998	177	341	271	110	303	751	376	28	40	259	47	921	476	125	427	639	203	140	381	577	803	1492	1426	756	837	508	120	42	257	302	107	112	130	22	136	361	673	494	186	299	574	687	794	1474	84	223	124
	Blastocatellaceae	0	0	0	0	0	0	0	0	0	0	0	0	0	0	0	0	0	0	0	0	0	0	0	0	0	0	0	0	0	0	0	0	0	0	0	0	0	0	0	0	0	0	0	0	0	0	0	0
	Bogoriellaceae	5.81855e-05	2	0	7	4	5	23	23	2	0	0	1	0	1	0	0	11	3	41	2	2	3	11	3	91	20	24	11	0	4	4	13	0	0	0	0	0	2	1	0	1	0	4	0	13	0	2	1
	Brachyspiraceae	1.71596e-05	0	0	1	0	0	0	0	0	0	0	0	0	0	12	0	3	0	1	3	0	2	0	0	0	0	0	0	26	1	1	0	0	0	0	0	0	0	0	0	0	0	0	1	0	0	0	1
	Bradymonadaceae	4.67912e-07	0	0	0	0	3	0	1	0	0	0	0	0	0	0	0	0	0	0	0	0	0	0	0	0	0	0	0	0	0	0	0	0	0	0	0	0	0	0	0	0	0	0	0	0	0	0	0
	Bradyrhizobiaceae	3.21338e-07	0	0	0	0	0	0	0	0	0	0	0	0	0	0	0	0	0	0	0	0	0	0	0	0	0	0	0	0	0	0	0	0	0	0	0	0	0	0	0	0	0	0	0	0	0	0	0
	Brevibacteriaceae	0.0150546	174	48	3873	2307	1809	2404	3453	558	138	64	225	185	314	77	111	876	1449	4673	1379	1471	1628	1027	436	10772	1555	4977	2570	130	416	664	423	244	1217	587	397	216	398	261	1099	2604	937	730	379	2209	291	1259	439
	Brucellaceae	1.75012e-05	4	2	2	4	1	2	0	0	0	0	0	0	0	0	0	1	1	5	0	0	0	0	0	0	0	3	0	0	1	1	45	1	0	0	2	0	0	0	2	0	2	0	0	0	0	0	0
	Bryobacteraceae	0	0	0	0	0	0	0	0	0	0	0	0	0	0	0	0	0	0	0	0	0	0	0	0	0	0	0	0	0	0	0	0	0	0	0	0	0	0	0	0	0	0	0	0	0	0	0	0
	Burkholderiaceae	2.24067e-06	1	0	1	0	1	1	3	0	0	0	0	0	0	0	0	0	0	0	0	0	0	0	0	0	0	0	0	0	0	0	0	0	0	0	0	0	0	0	0	0	0	0	0	1	0	0	0
	Caedimonadaceae	0	0	0	0	0	0	0	0	0	0	0	0	0	0	0	0	0	0	0	0	0	0	0	0	0	0	0	0	0	0	0	0	0	0	0	0	0	0	0	0	0	0	0	0	0	0	0	0
	Caldicoprobacteraceae	7.851e-07	0	0	0	0	0	0	0	0	0	0	0	0	0	0	0	0	0	0	0	0	0	0	0	0	0	0	0	0	0	1	0	0	1	1	0	0	0	0	0	0	0	0	0	0	0	0	0
	Caldilineaceae	1.21634e-07	0	0	0	0	0	0	1	0	0	0	0	0	0	0	0	0	0	0	0	0	0	0	0	0	0	0	0	0	0	0	0	0	0	0	0	0	0	0	0	0	0	0	0	0	0	0	0
	Campylobacteraceae	1.91986e-06	0	0	0	0	0	6	0	0	0	0	0	0	0	0	0	0	0	0	0	0	0	0	0	0	0	0	0	0	1	0	0	0	0	0	0	4	0	1	1	0	0	0	0	0	0	0	0
	Candidatus Babeliaceae	0	0	0	0	0	0	0	0	0	0	0	0	0	0	0	0	0	0	0	0	0	0	0	0	0	0	0	0	0	0	0	0	0	0	0	0	0	0	0	0	0	0	0	0	0	0	0	0
	Carnobacteriaceae	0.00275899	17	14	131	176	197	198	238	154	77	65	337	81	129	26	84	15	8	214	33	387	266	413	224	271	90	316	109	79	468	316	807	329	342	142	203	57	329	99	135	311	146	341	104	184	69	98	7
	Caulobacteraceae	1.94554e-07	0	0	0	1	0	0	0	0	0	0	0	0	0	0	0	0	0	0	0	0	0	0	0	0	0	0	0	0	0	0	0	0	0	0	0	0	0	0	0	0	0	0	0	0	0	0	0
	Cellulomonadaceae	9.62371e-06	0	0	0	0	1	5	6	0	0	0	0	0	0	0	0	2	0	1	0	1	1	1	0	8	0	2	0	0	0	0	5	0	1	0	0	0	0	0	0	1	0	2	0	1	0	0	0
	Cellvibrionaceae	5.91367e-07	0	0	0	1	0	0	0	0	0	0	0	0	0	0	0	0	0	0	0	0	0	0	0	0	0	0	0	0	2	0	0	0	0	0	0	0	0	0	0	0	0	0	0	0	0	0	0
	Chitinophagaceae	5.5948e-07	0	0	0	0	0	0	0	0	0	0	0	0	0	0	0	0	0	0	0	0	0	0	1	0	0	0	0	0	0	0	0	0	0	0	0	0	0	0	0	0	0	0	0	0	0	0	0
	Chlamydiaceae	2.4016e-05	0	0	0	0	0	0	0	0	0	0	0	0	0	0	0	0	0	0	0	0	0	0	0	0	0	0	0	0	0	0	0	0	0	0	0	0	0	0	0	0	0	0	0	0	0	0	0
	Christensenellaceae	0.00297796	265	64	84	250	6	2	0	38	26	14	47	271	173	1682	105	627	475	271	156	19	186	32	7	4	50	62	166	943	156	250	223	776	99	3130	1379	9	42	18	268	14	108	50	77	19	1	1	82
	Chromatiaceae	0	0	0	0	0	0	0	0	0	0	0	0	0	0	0	0	0	0	0	0	0	0	0	0	0	0	0	0	0	0	0	0	0	0	0	0	0	0	0	0	0	0	0	0	0	0	0	0
	Chromobacteriaceae	0	0	0	0	0	0	0	0	0	0	0	0	0	0	0	0	0	0	0	0	0	0	0	0	0	0	0	0	0	0	0	0	0	0	0	0	0	0	0	0	0	0	0	0	0	0	0	0
	Chthoniobacteraceae	0	0	0	0	0	0	0	0	0	0	0	0	0	0	0	0	0	0	0	0	0	0	0	0	0	0	0	0	0	0	0	0	0	0	0	0	0	0	0	0	0	0	0	0	0	0	0	0
	Chthonomonadaceae	0	0	0	0	0	0	0	0	0	0	0	0	0	0	0	0	0	0	0	0	0	0	0	0	0	0	0	0	0	0	0	0	0	0	0	0	0	0	0	0	0	0	0	0	0	0	0	0
	Clostridiaceae	0.00743904	443	251	233	174	1284	1459	702	1089	361	790	488	1046	968	781	501	574	549	232	1105	139	367	906	368	438	323	173	349	673	1313	493	291	1049	3327	1094	1064	1005	367	1358	596	1099	398	747	301	1220	622	89	1951
	Clostridiales Family XII. Incertae Sedis	1.88318e-05	0	0	0	0	0	2	1	4	0	5	8	5	3	1	5	0	0	0	0	4	3	3	5	7	0	2	0	0	2	5	0	10	6	1	4	5	2	0	0	0	8	1	3	0	0	0	0
	Clostridiales Family XIII. Incertae Sedis	2.33315e-06	0	1	0	0	0	0	0	0	0	0	0	0	0	2	0	1	0	0	0	0	3	0	0	0	0	0	0	4	1	0	2	0	0	0	1	0	0	0	0	0	0	0	0	0	0	0	0
	Colwelliaceae	0	0	0	0	0	0	0	0	0	0	0	0	0	0	0	0	0	0	0	0	0	0	0	0	0	0	0	0	0	0	0	0	0	0	0	0	0	0	0	0	0	0	0	0	0	0	0	0
	Comamonadaceae	0	0	0	0	0	0	0	0	0	0	0	0	0	0	0	0	0	0	0	0	0	0	0	0	0	0	0	0	0	0	0	0	0	0	0	0	0	0	0	0	0	0	0	0	0	0	0	0
	Conexibacteraceae	0	0	0	0	0	0	0	0	0	0	0	0	0	0	0	0	0	0	0	0	0	0	0	0	0	0	0	0	0	0	0	0	0	0	0	0	0	0	0	0	0	0	0	0	0	0	0	0
	Coriobacteriaceae	0.00289784	239	151	110	267	40	18	20	56	36	5	30	431	414	771	106	577	361	209	190	32	764	102	30	47	54	133	135	913	186	498	478	442	166	857	911	23	96	59	664	107	127	127	118	54	11	16	80
	Corynebacteriaceae	0.0465812	1460	510	5619	5078	3693	6930	4753	5388	1969	1592	4364	4034	4723	1454	1734	299	444	2903	499	5917	4616	8073	5746	2405	1467	2428	1915	1178	6817	6483	4439	3905	5475	5436	4126	927	2163	804	2806	7374	3275	3293	1613	1977	1571	1062	869
	Coxiellaceae	0	0	0	0	0	0	0	0	0	0	0	0	0	0	0	0	0	0	0	0	0	0	0	0	0	0	0	0	0	0	0	0	0	0	0	0	0	0	0	0	0	0	0	0	0	0	0	0
	Crocinitomicaceae	1.40466e-07	0	0	0	0	0	0	0	0	0	0	0	0	0	0	0	0	0	0	0	0	0	0	0	0	0	0	0	0	0	0	0	0	0	0	0	0	0	0	0	0	0	0	0	0	0	0	0
	Cryomorphaceae	0	0	0	0	0	0	0	0	0	0	0	0	0	0	0	0	0	0	0	0	0	0	0	0	0	0	0	0	0	0	0	0	0	0	0	0	0	0	0	0	0	0	0	0	0	0	0	0
	Cryptosporangiaceae	0	0	0	0	0	0	0	0	0	0	0	0	0	0	0	0	0	0	0	0	0	0	0	0	0	0	0	0	0	0	0	0	0	0	0	0	0	0	0	0	0	0	0	0	0	0	0	0
	Cyclobacteriaceae	2.48322e-06	2	0	0	0	2	0	7	0	0	0	0	0	0	0	0	0	0	0	0	0	0	0	0	0	0	0	0	0	0	0	0	0	0	0	0	0	0	0	0	0	0	0	0	0	0	0	0
	Cytophagaceae	0	0	0	0	0	0	0	0	0	0	0	0	0	0	0	0	0	0	0	0	0	0	0	0	0	0	0	0	0	0	0	0	0	0	0	0	0	0	0	0	0	0	0	0	0	0	0	0
	Deferribacteraceae	1.78004e-05	3	1	0	0	0	0	0	0	0	0	0	0	1	7	0	3	5	1	0	0	2	0	0	0	0	0	3	20	2	0	3	0	0	0	0	0	0	0	1	0	0	0	1	0	0	0	3
	Defluviitaleaceae	3.49363e-05	1	2	1	5	0	0	0	0	3	0	8	2	4	4	0	3	1	0	0	0	2	2	0	0	0	0	1	14	1	3	11	4	1	78	29	0	1	0	5	0	0	0	2	0	0	0	0
	Deinococcaceae	1.55072e-05	0	0	0	0	1	0	0	1	1	0	0	4	1	0	0	0	0	0	1	1	0	0	0	0	1	0	0	0	0	0	0	0	0	0	0	1	0	0	0	1	0	0	0	2	0	2	0
	Demequinaceae	0.000164747	0	0	0	5	0	3	0	0	0	0	0	0	0	0	0	0	1	3	2	0	0	1	3	0	0	1	0	0	8	1	810	0	0	3	1	0	0	0	0	1	0	0	0	1	0	0	1
	Dermabacteraceae	0.0267088	234	25	5809	3793	2141	2402	4904	680	122	50	174	68	267	71	173	3648	3566	11364	2865	3447	4072	2426	1005	12988	2969	9365	4304	170	621	1326	721	222	1400	1484	717	580	1404	658	2037	3479	1329	2185	397	3738	608	2145	727
	Dermacoccaceae	6.24349e-06	0	0	0	0	6	8	20	0	0	0	0	0	0	0	0	0	0	0	0	0	0	0	0	9	1	2	0	0	0	0	0	0	0	0	0	0	0	0	0	0	0	0	0	2	0	0	0
	Dermatophilaceae	3.45395e-05	2	2	2	4	5	8	8	0	3	8	7	1	1	2	0	1	3	2	1	8	3	4	7	7	5	5	8	1	4	3	8	0	1	3	0	5	5	8	6	3	4	6	0	1	1	3	0
	Desulfobacteraceae	0	0	0	0	0	0	0	0	0	0	0	0	0	0	0	0	0	0	0	0	0	0	0	0	0	0	0	0	0	0	0	0	0	0	0	0	0	0	0	0	0	0	0	0	0	0	0	0
	Desulfobulbaceae	0	0	0	0	0	0	0	0	0	0	0	0	0	0	0	0	0	0	0	0	0	0	0	0	0	0	0	0	0	0	0	0	0	0	0	0	0	0	0	0	0	0	0	0	0	0	0	0
	Desulfovibrionaceae	0.00261845	246	109	67	176	7	0	2	12	10	1	17	248	152	622	58	778	581	207	223	20	323	31	3	7	8	18	180	1183	185	437	320	443	23	1524	902	7	14	41	401	11	22	1	62	9	2	7	90
	Desulfuromonadaceae	0	0	0	0	0	0	0	0	0	0	0	0	0	0	0	0	0	0	0	0	0	0	0	0	0	0	0	0	0	0	0	0	0	0	0	0	0	0	0	0	0	0	0	0	0	0	0	0
	Dietziaceae	0.00657188	37	28	1627	435	1229	2303	2090	162	44	49	60	17	37	67	89	419	1037	1990	1342	604	501	278	184	3226	1180	1871	1205	52	162	229	131	26	91	193	98	284	197	122	336	722	135	277	127	1698	517	494	149
	Dysgonamonadaceae	4.51092e-05	0	0	0	1	3	2	0	0	0	0	71	1	0	0	0	0	0	0	0	0	0	0	0	0	0	0	0	0	0	1	0	0	0	0	2	1	0	0	0	0	0	0	2	0	0	2	0
	Eggerthellaceae	0.00138177	110	41	21	122	14	10	8	21	21	6	23	182	136	388	62	212	131	140	74	32	305	63	19	25	58	58	55	432	111	249	187	262	58	389	397	20	58	27	189	49	77	56	34	28	4	4	44
	Elusimicrobiaceae	2.25626e-05	1	0	0	0	0	0	0	0	0	0	0	2	1	20	0	8	9	4	12	0	0	0	0	0	0	0	2	22	5	16	4	0	0	0	0	0	0	0	2	0	0	0	0	0	0	0	8
	Endomicrobiaceae	0	0	0	0	0	0	0	0	0	0	0	0	0	0	0	0	0	0	0	0	0	0	0	0	0	0	0	0	0	0	0	0	0	0	0	0	0	0	0	0	0	0	0	0	0	0	0	0
	Endozoicomonadaceae	0	0	0	0	0	0	0	0	0	0	0	0	0	0	0	0	0	0	0	0	0	0	0	0	0	0	0	0	0	0	0	0	0	0	0	0	0	0	0	0	0	0	0	0	0	0	0	0
	Enterobacteriaceae	0.0174248	94	687	354	109	2050	4095	4885	4690	3984	5334	4628	5080	2066	1281	5745	96	17	24	205	1140	364	522	630	1700	2564	2422	1415	471	856	131	227	4454	4049	1390	1157	3537	670	726	165	282	2776	1344	1486	1161	1400	3259	1548
	Enterococcaceae	0.0850775	3285	1083	1233	1999	20186	15555	12343	8330	9197	10989	8569	11639	8197	3862	10091	1294	621	1222	1785	13770	4504	12482	7119	8722	13489	9437	7247	3447	5016	3468	3461	7625	7026	6196	5333	16001	14521	14582	4266	8729	13090	11082	10943	9676	9816	6525	1328
	Erwiniaceae	1.30465e-06	0	0	0	0	1	0	0	0	0	0	0	0	0	0	0	1	0	0	0	0	0	0	0	0	0	0	0	0	0	0	0	3	0	1	0	1	0	0	0	0	1	0	0	0	0	0	0
	Erysipelotrichaceae	0.0435272	15004	4642	4052	4433	2345	1924	1699	5296	5212	5657	4982	3061	3524	4301	2464	3810	1850	1121	3493	4114	4054	5744	2851	1359	2738	1668	1300	4895	16683	2563	4557	1408	707	2989	1923	4174	2412	3414	2954	4773	1135	4907	1608	3181	7846	2320	9458
	Erythrobacteraceae	6.07249e-07	0	0	0	0	1	3	2	0	0	0	0	0	0	0	0	0	0	0	0	0	0	0	0	0	0	0	0	0	0	0	0	0	0	0	0	0	0	0	0	0	0	0	0	0	0	0	0
	Eubacteriaceae	6.40926e-05	16	6	11	17	0	2	0	1	0	0	2	11	2	11	4	27	9	7	8	1	10	0	1	1	2	0	1	12	3	16	13	17	5	18	38	1	1	0	6	1	0	1	1	0	0	0	5
	Fibrobacteraceae	1.05531e-07	0	0	0	0	0	0	0	0	0	0	0	0	0	0	0	0	0	0	0	0	0	0	0	0	0	0	0	0	0	0	0	0	0	1	0	0	0	0	0	0	0	0	0	0	0	0	0
	Fimbriimonadaceae	0	0	0	0	0	0	0	0	0	0	0	0	0	0	0	0	0	0	0	0	0	0	0	0	0	0	0	0	0	0	0	0	0	0	0	0	0	0	0	0	0	0	0	0	0	0	0	0
	Flavobacteriaceae	0.00024101	19	5	2	24	20	3	17	0	0	0	93	0	1	2	0	4	11	38	13	0	0	1	0	0	26	0	0	0	1	0	782	9	0	3	7	0	0	0	0	2	0	0	1	0	0	0	5
	Frankiaceae	2.0589e-07	0	0	0	0	0	1	0	0	0	0	0	0	0	0	0	0	0	0	0	0	0	1	0	0	0	0	0	0	0	0	0	0	0	0	0	0	0	0	0	0	0	0	0	0	0	0	0
	Fusobacteriaceae	0.00778675	158	1429	1667	40	2279	8810	689	216	13	127	295	1745	524	686	291	305	219	92	1936	451	39	386	257	123	221	12	37	8	57	143	19	729	1284	1080	561	221	91	317	64	48	224	100	127	600	88	5	3188
	Gaiellaceae	1.43553e-07	0	0	0	0	0	0	0	0	0	0	0	0	0	0	0	0	0	0	0	0	0	0	0	0	0	0	0	0	0	0	0	0	0	0	0	0	0	0	0	0	0	0	0	0	0	0	0
	Gallionellaceae	0	0	0	0	0	0	0	0	0	0	0	0	0	0	0	0	0	0	0	0	0	0	0	0	0	0	0	0	0	0	0	0	0	0	0	0	0	0	0	0	0	0	0	0	0	0	0	0
	Geminicoccaceae	0	0	0	0	0	0	0	0	0	0	0	0	0	0	0	0	0	0	0	0	0	0	0	0	0	0	0	0	0	0	0	0	0	0	0	0	0	0	0	0	0	0	0	0	0	0	0	0
	Gemmataceae	0	0	0	0	0	0	0	0	0	0	0	0	0	0	0	0	0	0	0	0	0	0	0	0	0	0	0	0	0	0	0	0	0	0	0	0	0	0	0	0	0	0	0	0	0	0	0	0
	Gemmatimonadaceae	0	0	0	0	0	0	0	0	0	0	0	0	0	0	0	0	0	0	0	0	0	0	0	0	0	0	0	0	0	0	0	0	0	0	0	0	0	0	0	0	0	0	0	0	0	0	0	0
	Geodermatophilaceae	1.43183e-07	0	0	0	0	0	0	0	0	0	0	0	0	0	0	0	0	0	0	0	0	0	0	0	0	0	0	0	0	0	0	0	0	0	0	0	0	0	0	0	0	0	0	0	0	0	0	0
	Glycomycetaceae	9.99253e-05	0	0	0	0	95	113	111	0	0	0	0	1	0	2	3	1	7	1	17	14	18	14	16	46	4	18	0	0	2	0	0	0	0	2	0	0	0	0	0	0	0	4	0	2	3	0	0
	Gordoniaceae	2.6738e-05	5	3	3	11	10	21	8	4	0	0	2	0	0	0	1	4	2	4	2	2	0	3	2	10	2	2	2	0	0	1	0	0	0	1	2	0	0	0	1	11	1	2	1	4	4	6	3
	Gottschalkiaceae	0.000159422	0	0	0	0	2	12	12	7	0	4	219	19	32	2	3	0	0	0	0	43	27	48	28	3	1	23	2	3	26	7	29	5	1	13	6	0	8	6	0	9	0	3	0	0	8	1	0
	Gracilibacteraceae	7.5698e-07	0	0	0	0	0	0	0	0	0	0	0	0	0	1	0	0	1	0	0	0	0	0	0	0	0	0	0	0	0	0	0	0	0	0	0	0	0	0	1	0	0	0	0	0	0	0	0
	Hafniaceae	0	0	0	0	0	0	0	0	0	0	0	0	0	0	0	0	0	0	0	0	0	0	0	0	0	0	0	0	0	0	0	0	0	0	0	0	0	0	0	0	0	0	0	0	0	0	0	0
	Halieaceae	0	0	0	0	0	0	0	0	0	0	0	0	0	0	0	0	0	0	0	0	0	0	0	0	0	0	0	0	0	0	0	0	0	0	0	0	0	0	0	0	0	0	0	0	0	0	0	0
	Halobacteroidaceae	0	0	0	0	0	0	0	0	0	0	0	0	0	0	0	0	0	0	0	0	0	0	0	0	0	0	0	0	0	0	0	0	0	0	0	0	0	0	0	0	0	0	0	0	0	0	0	0
	Halomonadaceae	9.62377e-05	21	0	31	44	104	10	31	0	0	0	0	0	0	0	0	0	0	11	3	0	1	9	0	2	15	0	0	0	0	0	96	0	0	0	0	0	0	0	0	1	0	0	0	0	0	0	0
	Haloplasmataceae	2.60434e-07	0	0	0	0	0	0	0	1	0	0	0	0	0	0	0	0	0	0	0	0	0	0	0	0	0	0	0	0	0	0	0	0	0	0	0	0	0	0	0	0	0	0	0	0	0	0	0
	Halothiobacillaceae	0	0	0	0	0	0	0	0	0	0	0	0	0	0	0	0	0	0	0	0	0	0	0	0	0	0	0	0	0	0	0	0	0	0	0	0	0	0	0	0	0	0	0	0	0	0	0	0
	Helicobacteraceae	0.000152939	0	0	1	0	32	3	0	2	0	0	0	1	0	7	0	10	0	0	0	2	0	0	0	0	0	2	1	3	7	3	0	18	7	21	23	0	37	2	0	2	0	0	10	9	0	6	327
	Heliobacteriaceae	2.53367e-07	0	0	0	0	0	0	0	0	0	0	0	0	0	0	0	0	0	0	0	0	0	0	0	0	0	0	0	0	0	0	0	0	0	0	0	0	0	0	0	0	0	0	0	0	0	0	0
	Holophagaceae	0	0	0	0	0	0	0	0	0	0	0	0	0	0	0	0	0	0	0	0	0	0	0	0	0	0	0	0	0	0	0	0	0	0	0	0	0	0	0	0	0	0	0	0	0	0	0	0
	Hungateiclostridiaceae	0.00064256	138	334	90	34	28	49	16	26	15	18	15	32	42	136	15	194	52	28	54	46	15	23	12	7	11	4	6	82	31	55	22	121	26	286	91	3	11	3	19	4	5	0	10	14	8	95	118
	Hymenobacteraceae	0	0	0	0	0	0	0	0	0	0	0	0	0	0	0	0	0	0	0	0	0	0	0	0	0	0	0	0	0	0	0	0	0	0	0	0	0	0	0	0	0	0	0	0	0	0	0	0
	Hyphomicrobiaceae	5.4301e-06	1	0	1	5	1	2	6	0	0	0	0	0	0	0	0	0	0	0	4	0	0	1	0	0	0	0	0	0	0	0	1	0	0	0	0	0	0	0	0	0	0	0	0	0	0	0	0
	Hyphomonadaceae	0	0	0	0	0	0	0	0	0	0	0	0	0	0	0	0	0	0	0	0	0	0	0	0	0	0	0	0	0	0	0	0	0	0	0	0	0	0	0	0	0	0	0	0	0	0	0	0
	Iamiaceae	9.17088e-06	2	1	0	3	25	13	21	0	0	0	0	0	0	0	0	0	0	0	0	0	0	0	0	0	0	0	0	0	0	1	0	0	0	0	0	0	0	0	0	0	0	0	0	0	0	0	0
	Idiomarinaceae	4.34549e-06	0	0	0	1	0	0	0	0	0	0	0	0	0	0	0	0	0	0	0	0	0	0	0	0	0	0	0	0	0	0	22	0	0	0	0	0	0	0	0	0	0	0	0	0	0	0	0
	Ilumatobacteraceae	0	0	0	0	0	0	0	0	0	0	0	0	0	0	0	0	0	0	0	0	0	0	0	0	0	0	0	0	0	0	0	0	0	0	0	0	0	0	0	0	0	0	0	0	0	0	0	0
	Intrasporangiaceae	0.000402736	0	1	10	20	182	292	617	0	0	0	1	0	0	0	0	19	52	60	49	23	32	7	4	677	69	197	77	0	0	2	0	0	0	0	1	2	0	6	3	0	0	6	0	40	10	9	2
	Isosphaeraceae	1.65008e-07	0	0	0	0	0	0	0	0	0	0	0	0	0	0	0	0	0	0	0	0	0	0	0	0	0	0	0	0	0	0	0	0	0	0	0	0	0	0	0	0	0	0	0	0	0	0	0
	Kineosporiaceae	2.40568e-05	3	0	3	5	4	6	9	1	0	0	0	0	0	0	0	1	0	7	0	1	1	0	0	19	0	16	8	0	0	2	1	0	1	0	0	0	0	0	0	0	2	2	1	4	0	2	0
	Kofleriaceae	0	0	0	0	0	0	0	0	0	0	0	0	0	0	0	0	0	0	0	0	0	0	0	0	0	0	0	0	0	0	0	0	0	0	0	0	0	0	0	0	0	0	0	0	0	0	0	0
	Ktedonobacteraceae	0	0	0	0	0	0	0	0	0	0	0	0	0	0	0	0	0	0	0	0	0	0	0	0	0	0	0	0	0	0	0	0	0	0	0	0	0	0	0	0	0	0	0	0	0	0	0	0
	Lachnospiraceae	0.0254035	4208	1457	2222	2430	1062	1311	126	887	359	1146	767	3126	3106	8688	1109	7537	3932	2314	3310	171	3217	784	202	624	342	350	1135	6590	1493	3092	2413	4596	3018	9976	7488	438	790	1443	3920	549	800	606	701	1646	140	51	2149
	Lactobacillaceae	0.325682	21847	38604	34584	13372	17419	40998	23818	35278	24066	24947	24533	50358	34879	28303	43638	31479	16187	11088	50331	28789	15347	17160	11990	18082	24288	23308	14540	12149	15218	37721	13907	18849	32964	16657	18627	14572	34493	21633	9543	19923	32612	40887	31200	25072	15404	36025	22698
	Legionellaceae	0	0	0	0	0	0	0	0	0	0	0	0	0	0	0	0	0	0	0	0	0	0	0	0	0	0	0	0	0	0	0	0	0	0	0	0	0	0	0	0	0	0	0	0	0	0	0	0
	Lentimicrobiaceae	0	0	0	0	0	0	0	0	0	0	0	0	0	0	0	0	0	0	0	0	0	0	0	0	0	0	0	0	0	0	0	0	0	0	0	0	0	0	0	0	0	0	0	0	0	0	0	0
	Leptotrichiaceae	0	0	0	0	0	0	0	0	0	0	0	0	0	0	0	0	0	0	0	0	0	0	0	0	0	0	0	0	0	0	0	0	0	0	0	0	0	0	0	0	0	0	0	0	0	0	0	0
	Leuconostocaceae	6.04937e-05	8	4	21	1	4	4	0	15	18	0	0	4	0	14	83	2	2	0	2	2	13	3	0	0	1	1	0	1	6	0	0	6	3	1	0	2	0	0	7	32	10	0	0	0	0	0	24
	Listeriaceae	4.83675e-06	0	0	0	0	0	0	0	0	4	0	1	1	0	0	0	0	0	0	0	0	0	4	0	0	0	0	1	0	2	0	0	0	0	0	0	0	0	1	0	0	0	0	0	0	0	1	0
	Magnetococcaceae	0	0	0	0	0	0	0	0	0	0	0	0	0	0	0	0	0	0	0	0	0	0	0	0	0	0	0	0	0	0	0	0	0	0	0	0	0	0	0	0	0	0	0	0	0	0	0	0
	Marinifilaceae	0	0	0	0	0	0	0	0	0	0	0	0	0	0	0	0	0	0	0	0	0	0	0	0	0	0	0	0	0	0	0	0	0	0	0	0	0	0	0	0	0	0	0	0	0	0	0	0
	Marinilabiliaceae	2.5454e-06	0	0	0	0	0	0	0	0	0	0	0	0	0	0	0	0	0	0	0	0	0	0	0	0	0	0	0	0	0	0	0	0	0	0	0	0	0	0	0	0	0	0	0	0	0	0	0
	Methylacidiphilaceae	0	0	0	0	0	0	0	0	0	0	0	0	0	0	0	0	0	0	0	0	0	0	0	0	0	0	0	0	0	0	0	0	0	0	0	0	0	0	0	0	0	0	0	0	0	0	0	0
	Methylobacteriaceae	2.43655e-06	0	0	2	0	2	0	0	0	0	0	0	0	0	0	0	0	0	0	0	0	0	0	0	0	0	0	0	0	0	0	0	0	0	0	0	0	0	0	0	0	0	0	0	0	0	0	0
	Methylococcaceae	0	0	0	0	0	0	0	0	0	0	0	0	0	0	0	0	0	0	0	0	0	0	0	0	0	0	0	0	0	0	0	0	0	0	0	0	0	0	0	0	0	0	0	0	0	0	0	0
	Methylocystaceae	0	0	0	0	0	0	0	0	0	0	0	0	0	0	0	0	0	0	0	0	0	0	0	0	0	0	0	0	0	0	0	0	0	0	0	0	0	0	0	0	0	0	0	0	0	0	0	0
	Methylophilaceae	0	0	0	0	0	0	0	0	0	0	0	0	0	0	0	0	0	0	0	0	0	0	0	0	0	0	0	0	0	0	0	0	0	0	0	0	0	0	0	0	0	0	0	0	0	0	0	0
	Microbacteriaceae	0.000603565	38	30	29	32	172	288	293	30	12	10	24	4	12	3	10	16	9	59	11	16	18	36	21	313	84	78	19	6	35	21	381	14	4	30	24	12	10	7	6	16	4	30	9	29	17	18	36
	Micrococcaceae	0.0195064	121	80	6565	1898	1461	1983	2125	477	130	69	243	265	315	58	130	1567	3335	9029	4317	2895	2895	1531	770	6120	1648	4095	1986	115	700	1083	1021	238	1056	884	663	279	803	385	1624	3287	1117	1232	581	3572	679	1285	581
	Micromonosporaceae	3.12649e-07	2	0	0	0	0	0	0	0	0	0	0	0	0	0	0	0	0	0	0	0	0	0	0	0	0	0	0	0	0	0	0	0	0	0	0	0	0	0	0	0	0	0	0	0	0	0	0
	Micropepsaceae	0	0	0	0	0	0	0	0	0	0	0	0	0	0	0	0	0	0	0	0	0	0	0	0	0	0	0	0	0	0	0	0	0	0	0	0	0	0	0	0	0	0	0	0	0	0	0	0
	Microscillaceae	0	0	0	0	0	0	0	0	0	0	0	0	0	0	0	0	0	0	0	0	0	0	0	0	0	0	0	0	0	0	0	0	0	0	0	0	0	0	0	0	0	0	0	0	0	0	0	0
	Moraxellaceae	7.8477e-05	8	5	5	8	0	6	27	2	0	3	52	9	2	0	3	0	9	68	3	0	0	1	0	2	4	1	0	1	9	0	37	5	1	0	1	2	2	4	0	9	2	16	0	0	2	0	4
	Morganellaceae	1.80816e-05	0	2	0	1	3	4	1	0	4	5	5	3	2	0	2	0	0	0	1	1	0	2	0	3	0	2	1	2	0	0	5	2	2	2	2	2	1	0	0	0	6	1	3	5	6	4	0
	Muribaculaceae	0.00136004	26	15	22	45	1	2	5	16	0	2	12	77	79	485	13	475	207	120	92	11	100	22	11	24	6	28	322	447	157	251	73	18	30	58	53	3	8	19	148	19	29	14	43	6	1	9	13
	Mycobacteriaceae	1.54552e-06	0	0	0	0	2	0	0	0	0	0	0	1	0	0	0	0	0	0	0	0	2	0	0	0	0	0	0	0	0	0	0	2	0	0	0	0	0	0	0	0	0	0	0	0	0	0	0
	Mycoplasmataceae	0.000489453	0	0	0	0	0	0	12	18	8	21	6	1	0	0	1	5	2	0	0	1	0	2	0	0	0	0	0	7	17	7	2	16	3	0	6	6	0	0	0	0	0	0	0	10	18	0	2869
	Myxococcaceae	0	0	0	0	0	0	0	0	0	0	0	0	0	0	0	0	0	0	0	0	0	0	0	0	0	0	0	0	0	0	0	0	0	0	0	0	0	0	0	0	0	0	0	0	0	0	0	0
	Nakamurellaceae	1.38944e-07	0	0	0	0	0	0	0	0	0	0	0	0	0	0	0	0	0	0	0	0	0	0	0	0	0	0	0	0	0	0	0	0	0	0	0	0	0	0	0	0	0	0	0	0	0	1	0
	Neisseriaceae	2.09667e-06	1	1	0	2	0	0	0	1	0	0	0	0	1	0	0	0	0	0	0	0	0	0	0	0	0	0	0	0	3	0	0	0	0	0	0	0	0	0	0	0	0	0	0	0	0	0	0
	Nitriliruptoraceae	3.61451e-07	0	0	0	0	0	0	2	0	0	0	0	0	0	0	0	0	0	0	1	0	0	0	0	0	0	0	0	0	0	0	0	0	0	0	0	0	0	0	0	0	0	0	0	0	0	0	0
	Nitrosomonadaceae	1.83715e-06	0	0	0	0	0	0	0	0	0	0	0	0	1	1	0	0	0	1	0	0	2	0	0	0	0	0	2	1	0	0	0	0	0	0	0	0	0	0	0	0	0	0	0	0	0	0	0
	Nitrospiraceae	0	0	0	0	0	0	0	0	0	0	0	0	0	0	0	0	0	0	0	0	0	0	0	0	0	0	0	0	0	0	0	0	0	0	0	0	0	0	0	0	0	0	0	0	0	0	0	0
	Nocardiaceae	2.51726e-06	1	0	0	0	0	2	0	0	0	0	0	0	0	1	0	0	0	0	0	0	0	0	0	0	0	0	0	0	0	0	0	0	0	0	0	0	0	0	0	0	0	0	0	0	0	0	1
	Nocardioidaceae	4.29919e-05	0	0	0	0	46	58	89	0	0	0	0	0	0	0	0	1	0	1	0	0	0	2	0	47	6	20	3	0	0	2	0	2	0	0	0	0	0	0	0	0	0	0	0	1	0	0	1
	Nocardiopsaceae	0.000107496	18	10	3	6	11	12	11	37	11	5	14	5	5	1	1	5	18	19	38	3	7	33	25	23	7	22	3	6	9	30	2	4	0	6	0	0	0	0	0	5	4	1	0	7	27	6	1
	Oceanospirillaceae	3.49344e-05	0	0	0	0	0	0	2	0	0	0	0	0	0	0	0	0	0	0	0	0	0	0	0	11	0	3	1	0	6	0	35	0	2	0	0	0	4	1	0	16	0	14	0	0	0	0	0
	Odoribacteraceae	0.000346097	19	11	3	9	1	0	0	2	0	1	8	15	33	112	5	26	35	6	10	0	35	4	0	0	1	0	39	399	42	89	23	9	0	49	29	2	4	14	66	1	4	0	8	1	0	1	3
	Oligoflexaceae	0	0	0	0	0	0	0	0	0	0	0	0	0	0	0	0	0	0	0	0	0	0	0	0	0	0	0	0	0	0	0	0	0	0	0	0	0	0	0	0	0	0	0	0	0	0	0	0
	Oscillospiraceae	0.000359093	22	12	16	10	2	0	0	4	0	2	1	41	38	205	13	91	81	18	11	1	22	6	0	0	1	2	17	150	25	46	41	103	6	249	84	0	9	3	72	1	4	2	8	0	0	0	8
	Oxalobacteraceae	8.01528e-06	0	0	0	0	0	0	0	0	0	0	0	0	0	0	0	4	0	0	0	0	1	1	0	0	0	0	0	0	0	2	1	9	0	10	7	0	0	0	3	0	0	0	0	0	0	0	0
	Paenibacillaceae	1.36491e-05	1	1	2	0	8	13	1	0	0	0	0	0	1	0	0	6	3	4	0	1	2	3	1	3	2	0	0	0	0	1	3	0	0	4	3	0	0	0	0	0	0	0	0	0	3	3	0
	Paludibacteraceae	8.57612e-06	0	0	0	0	0	0	0	0	0	0	0	0	0	0	0	0	2	0	2	0	0	0	0	0	0	0	0	0	0	0	0	2	0	4	1	0	0	0	0	0	0	0	0	0	0	0	0
	Parachlamydiaceae	0	0	0	0	0	0	0	0	0	0	0	0	0	0	0	0	0	0	0	0	0	0	0	0	0	0	0	0	0	0	0	0	0	0	0	0	0	0	0	0	0	0	0	0	0	0	0	0
	Pasteurellaceae	0.0109569	351	1177	568	328	5283	3809	1050	1562	2649	2663	527	485	181	30	421	301	123	34	1260	205	62	1062	29	201	330	589	636	41	518	207	85	121	64	187	50	947	1190	1424	339	4613	1725	691	419	3782	610	1188	316
	Patulibacteraceae	3.68476e-07	0	0	0	0	0	0	0	0	0	0	0	0	0	0	0	0	0	0	0	0	0	0	0	0	0	0	0	0	0	1	0	0	0	0	0	0	0	0	0	0	0	0	0	0	0	0	0
	Pectobacteriaceae	2.9259e-06	0	0	0	0	2	0	0	0	1	0	2	1	0	0	2	0	0	0	0	0	0	1	0	1	1	3	0	0	1	0	0	0	1	0	0	2	0	0	0	0	0	0	0	0	0	0	2
	Peptococcaceae	0.00271182	301	49	90	145	16	13	3	49	21	6	37	314	299	1246	138	607	299	178	205	35	526	99	30	13	53	74	116	629	146	469	234	705	99	1054	1223	21	101	60	498	48	96	73	70	22	2	4	63
	Peptoniphilaceae	0.000525579	95	123	53	29	37	74	22	28	15	26	19	34	59	3	4	58	25	13	48	77	18	76	54	41	18	31	9	16	61	82	11	103	90	26	45	30	73	32	9	25	80	37	33	17	17	52	90
	Peptostreptococcaceae	0.0978524	12212	7713	5700	5304	10981	14463	7509	12996	9485	8789	9738	10935	6322	4757	7013	7233	2568	2700	9249	9225	5689	13909	8890	6153	8441	6678	3136	6489	17291	5411	4972	12904	12597	6392	10388	11123	10774	16457	4221	14177	6375	11064	5663	10393	14855	6002	15153
	Phyllobacteriaceae	2.71161e-06	1	0	0	5	0	0	1	0	0	0	1	0	0	0	0	0	0	0	3	0	0	0	0	0	0	0	0	0	0	0	0	0	0	0	0	0	0	0	0	0	0	0	0	0	0	0	0
	Pirellulaceae	1.45949e-07	0	0	0	0	0	0	0	0	0	0	0	0	0	0	0	0	0	0	0	0	0	0	0	0	0	0	0	0	0	0	0	0	0	0	0	0	0	0	0	0	0	0	0	0	0	0	0
	Piscirickettsiaceae	2.02117e-06	1	0	0	2	0	0	0	0	0	0	0	0	0	0	0	0	0	1	0	0	0	0	1	0	0	0	0	0	1	0	1	0	0	0	0	0	0	0	0	0	0	0	0	0	0	0	0
	Planctomycetaceae	2.36367e-07	0	0	0	0	0	0	0	0	0	0	0	0	0	0	0	0	0	0	2	0	0	0	0	0	0	0	0	0	0	0	0	0	0	0	0	0	0	0	0	0	0	0	0	0	0	0	0
	Planococcaceae	0.000700284	34	29	20	12	90	115	166	79	63	72	388	30	36	19	52	17	6	140	14	29	39	128	81	121	54	77	212	9	99	20	493	20	62	40	30	60	29	29	16	44	49	27	25	13	63	66	18
	Polyangiaceae	0	0	0	0	0	0	0	0	0	0	0	0	0	0	0	0	0	0	0	0	0	0	0	0	0	0	0	0	0	0	0	0	0	0	0	0	0	0	0	0	0	0	0	0	0	0	0	0
	Porphyromonadaceae	0.000236029	0	7	0	2	0	1	1	0	0	0	0	0	0	0	0	0	0	0	0	143	11	61	22	81	10	12	7	17	110	70	8	45	61	31	26	100	97	142	2	59	179	43	41	0	0	0	0
	Porticoccaceae	7.42872e-07	0	0	0	1	0	0	1	0	0	0	0	0	0	0	0	0	0	0	0	0	0	0	0	0	0	0	0	0	0	0	0	0	0	0	0	0	0	0	0	0	0	0	0	0	0	0	0
	Prevotellaceae	0.00269309	419	85	137	114	10	1	0	14	12	6	36	280	207	1427	55	1198	563	276	215	13	885	102	6	1	1	4	55	1932	503	353	199	466	152	1215	557	9	8	26	141	5	28	11	38	123	0	6	172
	Prolixibacteraceae	0	0	0	0	0	0	0	0	0	0	0	0	0	0	0	0	0	0	0	0	0	0	0	0	0	0	0	0	0	0	0	0	0	0	0	0	0	0	0	0	0	0	0	0	0	0	0	0
	Promicromonosporaceae	7.6717e-07	0	0	0	0	2	1	1	0	0	0	0	0	0	0	0	0	0	0	0	0	0	0	0	0	0	0	0	0	0	0	0	0	0	0	0	0	0	0	0	0	0	0	0	0	0	0	0
	Propionibacteriaceae	6.98836e-05	0	2	18	11	25	16	41	6	0	1	1	1	4	0	1	3	0	1	4	16	0	2	2	52	15	15	1	0	1	5	8	4	2	1	6	0	0	0	0	0	0	2	0	1	6	5	0
	Pseudomonadaceae	0.00035437	10	1	1	22	0	1	13	0	0	0	1284	0	0	0	6	0	3	23	9	1	0	2	1	0	26	0	0	0	1	0	334	0	0	0	0	0	0	0	0	0	0	0	3	1	0	0	0
	Pseudonocardiaceae	7.81061e-06	16	11	7	0	0	0	0	0	1	0	0	0	0	0	0	1	0	1	1	0	0	0	0	0	0	0	0	0	0	0	0	1	0	0	0	0	0	0	0	0	0	0	1	1	0	0	0
	Puniceicoccaceae	8.93943e-06	0	0	1	1	1	0	0	0	0	0	0	0	0	0	0	9	6	2	1	1	0	0	0	0	0	0	0	0	1	1	0	0	0	1	0	0	0	0	1	0	0	0	0	0	0	0	3
	Rhizobiaceae	4.43926e-06	2	0	0	0	0	0	0	0	0	0	0	0	0	0	0	0	0	1	0	0	1	1	0	0	0	0	0	0	0	0	1	0	0	0	0	1	0	0	0	0	0	0	0	1	0	0	4
	Rhodanobacteraceae	8.37072e-07	3	0	0	0	0	0	0	0	0	0	3	0	0	0	0	0	0	0	0	0	0	0	0	0	0	0	0	0	0	0	0	0	0	0	0	0	0	0	0	0	0	0	0	0	0	0	0
	Rhodobacteraceae	2.52484e-05	2	0	2	23	13	8	14	0	1	1	3	0	0	0	0	0	0	0	0	0	0	1	0	7	2	1	1	0	0	0	15	0	0	0	0	0	2	0	0	0	0	0	0	0	0	2	0
	Rhodospirillaceae	0	0	0	0	0	0	0	0	0	0	0	0	0	0	0	0	0	0	0	0	0	0	0	0	0	0	0	0	0	0	0	0	0	0	0	0	0	0	0	0	0	0	0	0	0	0	0	0
	Rickettsiaceae	0	0	0	0	0	0	0	0	0	0	0	0	0	0	0	0	0	0	0	0	0	0	0	0	0	0	0	0	0	0	0	0	0	0	0	0	0	0	0	0	0	0	0	0	0	0	0	0
	Rikenellaceae	0.0109849	207	111	152	281	17	0	1	25	14	10	152	843	1219	4484	156	970	1261	283	328	15	1163	200	1	4	32	25	919	5795	710	1144	589	1470	58	2917	1114	51	61	171	1935	44	128	16	369	23	2	9	125
	Roseiarcaceae	0	0	0	0	0	0	0	0	0	0	0	0	0	0	0	0	0	0	0	0	0	0	0	0	0	0	0	0	0	0	0	0	0	0	0	0	0	0	0	0	0	0	0	0	0	0	0	0
	Ruaniaceae	1.16184e-07	0	0	0	0	0	0	0	0	0	0	0	0	0	0	0	0	0	0	0	0	0	0	0	1	0	0	0	0	0	0	0	0	0	0	0	0	0	0	0	0	0	0	0	0	0	0	0
	Ruminococcaceae	0.0287484	2604	1339	1228	1884	1228	1331	712	1286	1137	1048	1303	3166	2947	10172	1686	6208	3686	2087	1851	1066	4100	1718	732	598	1135	1031	1296	7070	2048	2679	2160	7001	2013	15320	8969	1120	1339	1860	3457	1237	1188	1410	1133	920	1168	605	1419
	Sandaracinaceae	3.58694e-07	0	0	0	0	1	0	2	0	0	0	0	0	0	0	0	0	0	0	0	0	0	0	0	0	0	0	0	0	0	0	0	0	0	0	0	0	0	0	0	0	0	0	0	0	0	0	0
	Sanguibacteraceae	1.15426e-07	0	0	0	0	1	0	0	0	0	0	0	0	0	0	0	0	0	0	0	0	0	0	0	0	0	0	0	0	0	0	0	0	0	0	0	0	0	0	0	0	0	0	0	0	0	0	0
	Saprospiraceae	3.99592e-07	1	0	0	0	0	0	2	0	0	0	0	0	0	0	0	0	0	0	0	0	0	0	0	0	0	0	0	0	0	0	0	0	0	0	0	0	0	0	0	0	0	0	0	0	0	0	0
	Selenomonadaceae	0.00210137	259	61	60	92	4	0	2	13	9	3	49	188	230	679	39	492	544	129	156	9	184	19	1	1	0	4	59	910	142	384	274	206	41	1049	471	5	8	29	408	6	6	4	33	41	0	7	69
	Silvanigrellaceae	0	0	0	0	0	0	0	0	0	0	0	0	0	0	0	0	0	0	0	0	0	0	0	0	0	0	0	0	0	0	0	0	0	0	0	0	0	0	0	0	0	0	0	0	0	0	0	0
	Simkaniaceae	0	0	0	0	0	0	0	0	0	0	0	0	0	0	0	0	0	0	0	0	0	0	0	0	0	0	0	0	0	0	0	0	0	0	0	0	0	0	0	0	0	0	0	0	0	0	0	0
	Sinobacteraceae	0	0	0	0	0	0	0	0	0	0	0	0	0	0	0	0	0	0	0	0	0	0	0	0	0	0	0	0	0	0	0	0	0	0	0	0	0	0	0	0	0	0	0	0	0	0	0	0
	Solibacteraceae	0	0	0	0	0	0	0	0	0	0	0	0	0	0	0	0	0	0	0	0	0	0	0	0	0	0	0	0	0	0	0	0	0	0	0	0	0	0	0	0	0	0	0	0	0	0	0	0
	Solirubrobacteraceae	7.83682e-07	0	0	0	0	0	0	0	0	0	0	0	0	0	0	0	0	0	0	0	0	0	0	0	0	0	0	0	0	0	0	0	0	0	0	0	0	0	0	0	0	0	0	0	0	0	0	0
	Sphaerobacteraceae	1.21634e-07	0	0	0	0	0	0	1	0	0	0	0	0	0	0	0	0	0	0	0	0	0	0	0	0	0	0	0	0	0	0	0	0	0	0	0	0	0	0	0	0	0	0	0	0	0	0	0
	Sphingobacteriaceae	0.000311111	53	0	0	72	466	41	110	0	0	0	4	0	0	0	0	2	4	297	7	0	0	54	0	5	76	1	0	0	2	1	436	0	0	0	1	0	0	0	0	0	0	0	0	3	0	0	0
	Sphingomonadaceae	1.16512e-06	0	0	0	0	0	0	0	0	0	0	0	0	0	0	0	0	0	0	0	0	0	0	0	0	0	0	0	0	0	0	0	0	0	0	0	0	0	0	0	0	0	0	0	2	0	1	0
	Spirochaetaceae	8.66928e-06	0	0	0	0	0	0	0	0	0	0	0	0	0	0	0	0	2	0	0	0	6	0	0	0	0	0	0	7	0	2	1	0	0	0	0	0	0	1	1	0	3	0	0	0	0	0	0
	Sporichthyaceae	0	0	0	0	0	0	0	0	0	0	0	0	0	0	0	0	0	0	0	0	0	0	0	0	0	0	0	0	0	0	0	0	0	0	0	0	0	0	0	0	0	0	0	0	0	0	0	0
	Sporolactobacillaceae	3.05343e-06	0	0	0	0	4	1	1	0	0	0	0	0	0	0	0	0	0	0	0	0	0	2	0	1	0	1	1	1	0	0	2	0	0	0	0	0	0	0	1	1	0	0	0	0	1	0	0
	Sporomusaceae	4.49145e-07	0	0	0	0	1	0	0	0	0	0	0	0	0	0	0	0	0	0	0	0	0	0	0	0	0	0	0	0	0	0	0	0	0	0	0	0	0	0	0	0	0	0	0	0	0	0	0
	Staphylococcaceae	0.0268359	488	38	7147	6418	1913	2281	3206	1220	246	122	829	591	852	100	201	1305	4353	11315	1887	3509	4727	3824	1660	6542	693	3418	1390	361	2742	2764	1683	3589	2962	1328	1545	356	1389	416	2029	3797	961	1934	581	3128	585	940	631
	Sterolibacteriaceae	0	0	0	0	0	0	0	0	0	0	0	0	0	0	0	0	0	0	0	0	0	0	0	0	0	0	0	0	0	0	0	0	0	0	0	0	0	0	0	0	0	0	0	0	0	0	0	0
	Streptococcaceae	0.118073	1917	611	138	1398	14219	15770	11564	19999	20477	19705	20838	24713	17251	11907	19911	57	33	248	268	17983	5404	11090	8214	9670	18094	14032	6961	3010	6784	3688	4341	248	314	163	75	18497	18099	23625	5765	19466	19763	15741	15141	5961	16917	13737	751
	Streptomycetaceae	5.59542e-05	7	1	11	5	3	2	3	124	61	14	19	0	0	0	0	8	2	20	4	1	3	6	5	12	0	7	1	0	0	2	0	2	2	1	1	0	0	0	1	0	0	2	0	2	0	1	0
	Succinivibrionaceae	9.14492e-06	1	0	0	0	0	0	0	0	0	0	1	4	2	5	3	3	10	0	4	0	0	0	0	0	0	0	0	2	2	1	2	0	0	0	0	0	0	0	3	0	0	0	0	0	0	0	0
	Sutterellaceae	0.000749555	37	14	27	18	2	2	0	0	1	0	4	51	53	846	7	36	146	32	24	1	23	7	0	0	0	0	33	268	90	257	28	89	20	335	132	1	2	16	141	3	10	1	1	429	0	0	47
	Synergistaceae	0.000706479	33	31	12	23	2	0	0	0	1	2	17	50	19	266	8	148	126	32	57	1	47	4	0	1	2	1	25	364	44	67	93	186	13	1583	456	3	3	8	91	7	4	3	3	1	0	0	19
	Syntrophaceae	0	0	0	0	0	0	0	0	0	0	0	0	0	0	0	0	0	0	0	0	0	0	0	0	0	0	0	0	0	0	0	0	0	0	0	0	0	0	0	0	0	0	0	0	0	0	0	0
	Syntrophobacteraceae	0	0	0	0	0	0	0	0	0	0	0	0	0	0	0	0	0	0	0	0	0	0	0	0	0	0	0	0	0	0	0	0	0	0	0	0	0	0	0	0	0	0	0	0	0	0	0	0
	Syntrophomonadaceae	2.0245e-06	0	0	0	0	0	0	0	0	0	0	0	0	0	2	0	0	1	0	0	0	0	0	0	0	0	0	0	2	0	2	0	0	0	2	0	0	0	0	1	0	0	0	0	0	0	0	0
	Tannerellaceae	0.00110696	1	2	2	26	5	0	0	5	1	0	3	21	46	321	14	76	140	22	28	2	85	14	1	0	4	3	47	1131	228	497	261	374	19	702	321	2	9	15	249	0	1	0	0	2	0	3	5
	Thermoactinomycetaceae	2.46889e-06	5	3	1	0	0	0	0	0	0	0	0	0	0	0	0	0	0	0	0	0	0	0	0	0	0	2	0	0	0	0	0	0	0	0	0	0	0	0	0	0	0	0	0	0	0	0	0
	Thermoanaerobacterales Family III. Incertae Sedis	4.51386e-07	0	0	0	0	0	0	0	0	0	0	0	0	0	0	0	0	0	0	0	0	0	0	0	0	0	0	0	0	0	0	0	0	0	0	0	0	0	0	0	0	0	0	1	0	0	0	1
	Thermoanaerobaculaceae	0	0	0	0	0	0	0	0	0	0	0	0	0	0	0	0	0	0	0	0	0	0	0	0	0	0	0	0	0	0	0	0	0	0	0	0	0	0	0	0	0	0	0	0	0	0	0	0
	Thermomonosporaceae	7.39671e-07	0	0	0	0	0	0	2	0	0	0	0	0	0	0	0	0	0	0	0	0	0	0	0	1	0	0	0	0	0	0	1	0	0	0	0	0	0	0	0	0	0	0	0	0	0	0	0
	Thermosporotrichaceae	0	0	0	0	0	0	0	0	0	0	0	0	0	0	0	0	0	0	0	0	0	0	0	0	0	0	0	0	0	0	0	0	0	0	0	0	0	0	0	0	0	0	0	0	0	0	0	0
	Thiobacillaceae	0	0	0	0	0	0	0	0	0	0	0	0	0	0	0	0	0	0	0	0	0	0	0	0	0	0	0	0	0	0	0	0	0	0	0	0	0	0	0	0	0	0	0	0	0	0	0	0
	Thiotrichaceae	0	0	0	0	0	0	0	0	0	0	0	0	0	0	0	0	0	0	0	0	0	0	0	0	0	0	0	0	0	0	0	0	0	0	0	0	0	0	0	0	0	0	0	0	0	0	0	0
	Tissierellaceae	6.67749e-05	0	4	1	13	2	7	12	0	0	1	136	0	6	0	0	1	0	0	3	16	5	14	3	1	1	7	0	1	1	7	21	4	0	3	0	0	6	0	0	1	0	2	0	0	0	0	1
	Trueperaceae	4.62316e-06	2	0	0	6	1	1	6	0	0	0	0	0	0	0	0	0	0	0	2	0	0	0	0	0	0	0	0	0	0	0	0	0	0	0	0	0	0	0	0	0	0	0	0	0	0	0	0
	Tsukamurellaceae	2.70283e-07	0	0	0	0	0	0	0	0	0	0	0	0	0	0	0	0	0	0	0	0	0	0	0	0	0	0	0	0	0	0	0	0	0	0	0	0	0	0	0	0	0	0	0	1	0	0	0
	Veillonellaceae	0.00150886	3	2	1	3	288	338	61	175	46	121	43	253	228	671	62	20	45	0	24	50	36	52	5	50	66	217	39	81	72	409	51	5	3	2	8	23	25	162	11	614	182	26	8	261	3	14	11
	Verrucomicrobiaceae	0	0	0	0	0	0	0	0	0	0	0	0	0	0	0	0	0	0	0	0	0	0	0	0	0	0	0	0	0	0	0	0	0	0	0	0	0	0	0	0	0	0	0	0	0	0	0	0
	Vibrionaceae	3.97335e-06	0	0	0	0	0	0	0	0	0	0	5	0	0	0	0	0	0	6	0	0	0	0	0	0	0	0	0	0	0	0	7	0	0	0	0	0	0	0	0	0	0	0	0	0	0	0	0
	Victivallaceae	7.7531e-06	1	1	0	1	0	0	0	0	0	0	0	0	1	2	0	0	1	1	0	0	1	0	0	0	0	0	1	7	2	0	0	0	0	12	4	0	0	0	1	0	0	1	0	0	0	0	0
	Xanthobacteraceae	0	0	0	0	0	0	0	0	0	0	0	0	0	0	0	0	0	0	0	0	0	0	0	0	0	0	0	0	0	0	0	0	0	0	0	0	0	0	0	0	0	0	0	0	0	0	0	0
	Xanthomonadaceae	0.000170565	13	2	1	206	91	14	54	2	0	0	4	0	0	0	0	1	2	4	6	1	0	28	0	4	0	0	0	4	0	5	203	1	0	5	3	0	0	0	0	1	0	1	0	0	0	0	0
	Yersiniaceae	3.61473e-06	0	0	0	0	0	0	4	0	0	0	8	0	1	0	1	0	0	0	0	0	0	0	0	0	0	0	0	0	0	0	0	0	0	0	0	3	0	0	0	0	0	0	0	0	0	0	0
	Zoogloeaceae	3.15943e-06	0	0	0	1	2	0	0	0	0	0	0	0	0	0	0	0	0	8	0	0	0	0	0	0	1	0	0	0	0	0	2	0	0	0	0	0	0	0	0	0	0	0	0	0	0	0	0
	Top 95%
	Family	Proportion
	Lactobacillaceae	0.325682
	Streptococcaceae	0.118073
	Peptostreptococcaceae	0.0978524
	Enterococcaceae	0.0850775
	Corynebacteriaceae	0.0465812
	Erysipelotrichaceae	0.0435272
	Ruminococcaceae	0.0287484
	Staphylococcaceae	0.0268359
	Dermabacteraceae	0.0267088
	Lachnospiraceae	0.0254035
	Bacteroidaceae	0.0212774
	Micrococcaceae	0.0195064
	Enterobacteriaceae	0.0174248
	Brevibacteriaceae	0.0150546
	Rikenellaceae	0.0109849
	Pasteurellaceae	0.0109569
	Bifidobacteriaceae	0.00790998
	Fusobacteriaceae	0.00778675
	Clostridiaceae	0.00743904
	Dietziaceae	0.00657188
	Top 95%
	Family	Canada	Europe	UK	China
	Acidaminococcaceae	0	0	0	0.0104731
	Bacteroidaceae	0.0212774	0.0598553	0	0.426899
	Barnesiellaceae	0	0.0150434	0	0
	Bifidobacteriaceae	0.00790998	0.00561088	0	0
	Brevibacteriaceae	0.0150546	0	0	0
	Campylobacteraceae	0	0.0113138	0	0
	Caulobacteraceae	0	0.00546394	0	0
	Christensenellaceae	0	0	0	0.0119401
	Clostridiaceae	0.00743904	0.0300254	0.0408384	0
	Corynebacteriaceae	0.0465812	0	0	0
	Dermabacteraceae	0.0267088	0	0	0
	Desulfovibrionaceae	0	0	0	0.00796113
	Dietziaceae	0.00657188	0	0	0
	Enterobacteriaceae	0.0174248	0.0727648	0.0564915	0
	Enterococcaceae	0.0850775	0.0157189	0	0
	Erysipelotrichaceae	0.0435272	0	0	0
	Fusobacteriaceae	0.00778675	0	0	0
	Hungateiclostridiaceae	0	0.00749553	0.0356559	0.00501503
	Lachnospiraceae	0.0254035	0.0984736	0.223567	0.0497236
	Lactobacillaceae	0.325682	0.295982	0	0.00966272
	Microbacteriaceae	0	0.00913628	0	0
	Micrococcaceae	0.0195064	0	0	0
	Muribaculaceae	0	0.00473204	0	0.00990369
	Nocardiaceae	0	0.00498209	0	0
	Odoribacteraceae	0	0	0	0.00555985
	Oscillospiraceae	0	0.00995541	0.0776124	0.00945995
	Pasteurellaceae	0.0109569	0	0	0
	Peptostreptococcaceae	0.0978524	0.0211979	0	0
	Prevotellaceae	0	0.00508677	0	0.0448188
	Rikenellaceae	0.0109849	0.0537319	0	0.146231
	Ruminococcaceae	0.0287484	0.193149	0.508346	0.168227
	Selenomonadaceae	0	0	0.0105099	0.00563902
	Spirochaetaceae	0	0	0	0.0102331
	Staphylococcaceae	0.0268359	0	0	0
	Streptococcaceae	0.118073	0.0133024	0	0
	Tannerellaceae	0	0.00781029	0	0.0299038
	Xanthomonadaceae	0	0.0107683	0	0
[truncated: 569 more columns]

## Sheet: 9.Age (Phylum)
	Relative Abundance		Operational Taxonomic Units
	Age		0	0	0	0	0	0	0	0	0	0	0	0	0	0	0	0	0	0	0	0	0	0	0	0	0	0	0	0	0	0	0	0	0	0	0	0	0	0	0	0	0	0	0	0	0	0
	Phylum	Proportion	SRR10920958	SRR10920963	SRR10920967	SRR10920972	SRR10921170	SRR10921173	SRR10921177	SRR10921182	SRR10921148	SRR10921152	SRR10921157	SRR10921161	SRR10921124	SRR10921132	SRR10921137	SRR10920939	SRR10920943	SRR10921214	SRR10921218	SRR10921007	SRR10921016	SRR10921056	SRR10921098	SRR10921103	SRR10921107	SRR10921113	SRR10920971	SRR10921015	SRR10921167	SRR10921211	SRR10920983	SRR10920987	SRR10920991	SRR10920996	SRR10921074	SRR10921079	SRR10921083	SRR10921087	SRR10921050	SRR10921054	SRR10921059	SRR10921063	SRR10921191	SRR10921194	SRR10921198	SRR10921203
	Acidobacteria	0	0	0	0	0	0	0	0	0	0	0	0	0	0	0	0	0	0	0	0	0	0	0	0	0	0	0	0	0	0	0	0	0	0	0	0	0	0	0	0	0	0	0	0	0	0	0
	Actinobacteria	0.136424	3515	3398	4065	6509	13902	14475	5751	5189	4253	7481	8476	14234	5617	5085	9210	5371	1745	5294	4160	12189	16039	14272	7115	3043	23941	14179	7385	9430	9511	13113	26345	33009	22668	31252	10442	6009	4216	6951	5069	6960	4811	6179	17722	6891	20554	6230
	Armatimonadetes	0	0	0	0	0	0	0	0	0	0	0	0	0	0	0	0	0	0	0	0	0	0	0	0	0	0	0	0	0	0	0	0	0	0	0	0	0	0	0	0	0	0	0	0	0	0	0
	Bacteroidetes	0.0427145	1026	4935	2640	1985	4299	308	845	7581	5602	4269	3621	71	1026	9814	1008	1417	332	1775	1714	816	380	2653	9853	10398	328	5622	186	1715	426	3254	145	81	221	3326	5338	8593	4436	17174	2988	1775	2671	5411	449	149	206	13
	Chlamydiae	4.8032e-05	0	0	0	0	0	0	0	0	0	0	0	0	0	0	0	0	0	0	0	0	0	0	0	0	0	0	5	10	76	79	0	0	0	0	0	0	0	0	0	0	0	0	0	0	0	0
	Chloroflexi	0	0	0	0	0	0	0	0	0	0	0	0	0	0	0	0	0	0	0	0	0	0	0	0	0	0	0	0	0	0	0	0	0	0	0	0	0	0	0	0	0	0	0	0	0	0	0
	Cyanobacteria	0	0	0	0	0	0	0	0	0	0	0	0	0	0	0	0	0	0	0	0	0	0	0	0	0	0	0	0	0	0	0	0	0	0	0	0	0	0	0	0	0	0	0	0	0	0	0
	Deferribacteres	1.95146e-05	3	2	5	5	1	0	0	2	3	2	1	0	0	5	0	2	1	0	0	0	0	0	3	10	0	3	1	1	0	0	0	0	0	1	2	2	1	4	0	0	0	3	1	0	0	0
	Deinococcus-Thermus	3.10435e-05	0	0	0	0	4	1	4	0	0	0	0	0	0	0	4	0	83	0	1	0	6	0	0	0	0	1	2	0	0	0	2	0	0	1	0	0	0	0	0	0	0	0	0	0	0	0
	Elusimicrobia	1.51662e-05	8	2	1	0	4	0	0	8	1	0	3	0	0	0	0	0	0	0	0	2	0	0	11	2	0	1	0	0	0	1	0	0	0	0	0	0	0	0	0	2	0	1	0	0	0	0
	Fibrobacteres	0	0	0	0	0	0	0	0	0	0	0	0	0	0	0	0	0	0	0	0	0	0	0	0	0	0	0	0	0	0	0	0	0	0	0	0	0	0	0	0	0	0	0	0	0	0	0
	Firmicutes	0.780025	56106	63506	62586	76805	55339	75211	52652	42999	53289	47220	52601	69110	64875	55034	76538	60888	72363	48535	76937	40736	61842	57472	47469	46149	47066	57868	53805	63803	54007	71883	45446	49449	49730	54519	52158	58489	56595	63731	61726	83023	59079	70789	46162	55513	52876	60689
	Fusobacteria	0.00912849	3188	2191	2529	1797	193	92	3606	36	132	0	590	121	571	11	515	1946	262	5028	569	37	207	14	26	60	106	22	1004	60	6	107	736	47	38	1	735	194	1933	20	16	14	194	104	33	305	27	213
	Gemmatimonadetes	0	0	0	0	0	0	0	0	0	0	0	0	0	0	0	0	0	0	0	0	0	0	0	0	0	0	0	0	0	0	0	0	0	0	0	0	0	0	0	0	0	0	0	0	0	0	0
	Lentisphaerae	5.57636e-06	0	0	0	0	1	0	0	0	2	0	1	0	0	1	0	0	0	0	0	0	0	0	0	1	0	0	0	0	0	1	0	0	0	0	1	2	0	5	1	0	0	4	0	0	0	0
	Planctomycetes	6.21914e-07	0	0	0	0	0	0	0	0	0	0	0	0	0	0	0	0	0	0	0	0	0	0	0	0	0	0	1	0	0	0	1	0	0	0	0	0	0	0	0	0	0	0	0	0	0	0
	Proteobacteria	0.0296758	2339	3359	798	2087	2121	8381	4365	2160	1701	782	1461	2602	2799	738	3954	2515	1018	868	1421	537	1425	739	1702	1517	857	576	3459	2316	1550	4736	1800	300	2990	438	2097	2061	787	1925	2600	2929	4555	3231	549	2836	2047	7806
	Spirochaetes	3.08967e-05	1	1	8	0	22	0	1	2	3	7	0	0	1	4	0	0	0	3	0	1	0	2	12	7	0	1	1	3	0	0	0	0	0	1	1	2	1	3	0	0	1	3	7	0	0	0
	Synergistetes	0.00043994	19	57	43	25	27	3	6	74	138	52	30	3	17	52	10	6	4	27	6	16	0	17	140	112	2	22	2	10	7	56	0	0	3	43	31	97	23	115	34	22	18	76	4	2	0	0
	Tenericutes	0.000935956	2869	12	1	3	0	5	3	2	0	0	0	0	0	1	0	0	1	10	7	0	1	1	0	0	0	0	18	8	10	8	0	3	2	0	1	0	0	0	0	1	0	0	2	2	2	8
	Verrucomicrobia	0.000505989	11	10	19	5	1	0	1	1	18	3	4	0	2	19	0	233	73	434	119	0	0	0	4	3	0	0	4	26	18	143	0	1	0	2	153	106	129	124	0	1	0	0	4	2	6	0
	Top 95%
	Phylum	Proportion
	Firmicutes	0.780025
	Actinobacteria	0.136424
	Bacteroidetes	0.0427145
	Other	0.040837
	Top 95% (Week 1)
	Age (days old)	0	1	2	3	4	5	6	7
	Firmicutes	0.780025	0.604068	0.605155	0.639623	0.693255	0.671814	0.721082	0.769174
	Actinobacteria	0.136424	0	0	0	0	0	0	0
	Bacteroidetes	0.0427145	0	0	0	0	0	0	0
	Proteobacteria	0	0.394889	0.39473	0.359731	0.305007	0.326878	0.277522	0.229475
	Top 95% (Weeks 2-4)
	Age (days old)	10	14	18	21	27	28
	Firmicutes	0.919615	0.967624	0.950123	0.876862	0.807623	0.784875
	Proteobacteria	0.0660617	0	0	0.0881384	0.064016	0.0396295
	Bacteroidetes	0	0	0	0	0.0785261	0
	Actinobacteria	0	0	0	0	0	0.133922
	Top 95% (Weeks 5 & 6)
	Age (days old)	29	35	39	42
	Firmicutes	0.603531	0.923967	0.465717	0.3369
	Bacteroidetes	0.334015	0	0.318793	0.63927
	Proteobacteria	0.0507001	0.0566351	0.206419	0
	Top 95% (Weeks 8 & 12, >300 Days)
	Age (days old)	58	81	>300
	Firmicutes	0.494183	0.302269	0.288192
	Bacteroidetes	0.361535	0.507507	0.667692
	Proteobacteria	0.120367	0.0770909	0
	Elusimicrobia	0	0.0571748	0
[truncated: 604 more columns]

## Sheet: 10.Age (Family)
	Relative Abundance		Operational Taxonomic Units
	Age		0	0	0	0	0	0	0	0	0	0	0	0	0	0	0	0	0	0	0	0	0	0	0	0	0	0	0	0	0	0	0	0	0	0	0	0	0	0	0	0	0	0	0	0	0	0
	Family	Proportion	SRR10920958	SRR10920963	SRR10920967	SRR10920972	SRR10921170	SRR10921173	SRR10921177	SRR10921182	SRR10921148	SRR10921152	SRR10921157	SRR10921161	SRR10921124	SRR10921132	SRR10921137	SRR10920939	SRR10920943	SRR10921214	SRR10921218	SRR10921007	SRR10921016	SRR10921056	SRR10921098	SRR10921103	SRR10921107	SRR10921113	SRR10920971	SRR10921015	SRR10921167	SRR10921211	SRR10920983	SRR10920987	SRR10920991	SRR10920996	SRR10921074	SRR10921079	SRR10921083	SRR10921087	SRR10921050	SRR10921054	SRR10921059	SRR10921063	SRR10921191	SRR10921194	SRR10921198	SRR10921203
	Acetobacteraceae	0	0	0	0	0	0	0	0	0	0	0	0	0	0	0	0	0	0	0	0	0	0	0	0	0	0	0	0	0	0	0	0	0	0	0	0	0	0	0	0	0	0	0	0	0	0	0
	Acholeplasmataceae	9.36329e-07	0	0	0	0	0	0	0	1	0	0	0	0	0	0	0	0	0	0	0	0	0	0	0	0	0	0	0	2	0	0	0	0	0	0	0	0	0	0	0	0	0	0	0	0	0	0
	Acidaminococcaceae	0.00145218	36	173	122	106	171	7	19	451	116	116	85	3	6	314	24	36	19	87	69	32	1	90	460	419	3	178	4	52	19	117	2	0	5	77	145	262	107	462	107	20	67	150	12	2	9	0
	Actinomycetaceae	0.00192687	320	247	841	837	102	97	41	60	160	67	51	115	101	89	59	241	87	83	557	55	75	47	36	12	112	22	120	109	122	160	130	195	75	280	24	41	25	79	93	108	41	41	36	54	43	516
	Aerococcaceae	0.003189	11	10	24	14	171	131	55	107	85	172	228	281	118	135	235	21	6	18	11	118	172	115	37	29	342	505	192	225	181	289	681	2730	597	1619	31	89	72	290	269	49	100	333	364	95	44	86
	Aeromonadaceae	0.000577034	0	0	0	42	41	235	16	726	0	1	20	19	77	9	168	6	1	0	0	4	13	14	0	0	10	4	8	58	15	56	4	28	2	3	0	0	1	0	0	26	252	2	3	0	6	3
	Akkermansiaceae	0.000495843	8	3	0	2	1	0	1	1	18	3	4	0	2	19	0	233	73	433	119	0	0	0	4	3	0	0	4	26	18	142	0	1	0	2	153	106	129	123	0	1	0	0	4	2	6	0
	Alcaligenaceae	4.7329e-05	0	0	0	2	9	16	0	19	0	0	0	2	3	1	92	0	0	0	0	0	20	0	0	0	0	0	0	8	0	6	0	0	0	0	0	0	1	0	0	0	2	0	0	0	0	0
	Alicyclobacillaceae	2.91898e-07	0	0	0	0	0	0	0	0	0	0	0	0	0	0	0	0	0	0	0	0	0	0	0	0	0	0	0	0	0	0	1	0	0	0	0	0	0	0	0	0	0	0	0	0	0	0
	Alteromonadaceae	5.7273e-07	0	0	0	0	2	0	0	0	0	0	0	0	0	0	0	0	0	0	0	0	0	0	0	0	0	0	0	0	0	0	0	0	0	0	0	0	0	0	0	0	0	0	0	0	0	0
	Anaeroplasmataceae	0	0	0	0	0	0	0	0	0	0	0	0	0	0	0	0	0	0	0	0	0	0	0	0	0	0	0	0	0	0	0	0	0	0	0	0	0	0	0	0	0	0	0	0	0	0	0
	Atopobiaceae	0.00390918	136	328	651	107	167	39	119	1133	171	114	179	32	64	363	122	143	41	209	92	26	21	281	856	907	83	482	69	140	100	230	34	141	67	264	664	713	338	1984	273	223	309	411	101	125	60	8
	Aurantimonadaceae	1.64212e-06	1	0	0	0	0	0	0	0	0	0	0	0	0	0	0	0	0	0	0	0	0	0	0	0	0	0	0	0	0	0	0	0	0	0	0	0	0	0	0	0	0	0	1	3	0	0
	Bacillaceae	0.00413518	24	331	43	154	352	610	154	228	113	285	184	441	193	103	262	57	66	55	32	237	481	318	87	50	380	293	175	308	192	441	664	2823	922	956	105	90	106	208	131	210	99	115	395	330	688	202
	Bacteriovoracaceae	0	0	0	0	0	0	0	0	0	0	0	0	0	0	0	0	0	0	0	0	0	0	0	0	0	0	0	0	0	0	0	0	0	0	0	0	0	0	0	0	0	0	0	0	0	0	0
	Bacteroidaceae	0.0222834	693	3655	1864	1532	2746	68	355	3213	2323	1851	1366	14	750	5014	249	974	156	1164	1340	444	100	1722	6149	5795	172	3339	80	672	173	1338	90	18	73	2391	2867	3661	2745	9433	748	430	770	1747	240	74	100	3
	Barnesiellaceae	0.000972219	10	228	19	30	57	0	8	71	272	56	70	0	62	458	55	14	3	57	34	11	0	22	148	127	4	95	1	40	55	167	2	5	5	54	23	130	21	64	193	94	160	354	3	0	16	0
	Bdellovibrionaceae	0	0	0	0	0	0	0	0	0	0	0	0	0	0	0	0	0	0	0	0	0	0	0	0	0	0	0	0	0	0	0	0	0	0	0	0	0	0	0	0	0	0	0	0	0	0	0
	Beijerinckiaceae	0	0	0	0	0	0	0	0	0	0	0	0	0	0	0	0	0	0	0	0	0	0	0	0	0	0	0	0	0	0	0	0	0	0	0	0	0	0	0	0	0	0	0	0	0	0	0
	Beutenbergiaceae	1.89677e-06	0	0	0	0	2	3	0	0	0	0	0	0	0	0	0	0	0	0	0	0	0	0	0	0	0	0	0	0	0	0	0	0	0	0	0	0	0	0	0	0	0	0	0	2	0	0
	Bifidobacteriaceae	0.0107185	124	193	652	506	1002	319	213	92	525	460	1111	3471	2953	536	1828	747	368	378	796	880	1011	1354	226	228	174	164	595	881	1414	1576	331	271	203	290	587	1080	682	600	1953	1588	1754	2607	620	81	160	58
	Blastocatellaceae	0	0	0	0	0	0	0	0	0	0	0	0	0	0	0	0	0	0	0	0	0	0	0	0	0	0	0	0	0	0	0	0	0	0	0	0	0	0	0	0	0	0	0	0	0	0	0
	Bogoriellaceae	2.956e-05	1	2	0	0	5	18	5	3	0	0	0	2	0	0	0	4	0	2	3	5	8	6	1	0	8	0	0	0	0	3	2	2	0	3	2	0	2	0	0	2	0	0	3	0	4	8
	Brachyspiraceae	2.0403e-05	1	1	8	0	1	0	0	1	3	7	0	0	1	4	0	0	0	3	0	0	0	2	12	7	0	1	0	3	0	0	0	0	0	1	1	2	0	0	0	0	1	3	1	0	0	0
	Bradyrhizobiaceae	6.42677e-07	0	0	0	0	0	0	0	0	0	0	0	0	0	0	0	0	0	1	0	0	0	0	0	0	0	0	0	0	0	0	1	0	0	0	0	0	0	0	0	0	0	0	0	0	0	0
	Brevibacteriaceae	0.0134393	439	241	135	721	1736	1445	400	288	156	311	406	443	109	105	281	540	125	483	251	1498	1701	1461	1069	145	5384	2029	339	488	411	1129	2887	2968	2529	2809	1143	230	249	188	105	250	186	70	2590	1085	3759	816
	Brucellaceae	8.72349e-06	0	0	0	8	2	1	0	0	0	0	0	2	0	2	0	4	0	0	0	0	4	0	0	0	0	2	2	4	0	1	0	0	0	0	0	0	0	0	0	0	0	0	0	0	0	0
	Bryobacteraceae	0	0	0	0	0	0	0	0	0	0	0	0	0	0	0	0	0	0	0	0	0	0	0	0	0	0	0	0	0	0	0	0	0	0	0	0	0	0	0	0	0	0	0	0	0	0	0
	Burkholderiaceae	2.53002e-06	0	0	0	0	3	1	0	0	0	0	0	0	0	0	2	0	0	2	0	0	1	0	0	0	0	0	0	0	0	0	0	0	0	0	0	0	0	0	0	0	0	0	0	0	0	0
	Caldicoprobacteraceae	8.37164e-07	0	0	0	0	0	0	0	0	0	0	0	0	0	0	0	0	0	0	0	0	0	0	0	0	0	0	0	0	0	0	2	0	0	0	0	0	0	0	0	0	0	1	0	0	0	0
	Campylobacteraceae	8.27819e-07	0	0	0	0	0	0	0	0	0	0	0	1	0	0	0	0	0	0	0	0	0	0	0	0	0	0	0	0	0	0	0	0	0	0	0	2	0	0	0	0	0	0	0	0	0	0
	Carnobacteriaceae	0.00316092	7	10	4	23	233	193	68	261	96	206	266	318	84	92	278	30	9	7	9	206	270	213	39	36	427	276	170	209	129	293	673	2313	384	1142	62	122	59	362	251	79	165	411	209	157	189	215
	Caulobacteraceae	0	0	0	0	0	0	0	0	0	0	0	0	0	0	0	0	0	0	0	0	0	0	0	0	0	0	0	0	0	0	0	0	0	0	0	0	0	0	0	0	0	0	0	0	0	0	0
	Cellulomonadaceae	9.80987e-06	0	0	0	0	4	2	0	0	0	0	0	0	0	0	0	0	0	0	0	0	1	3	0	0	4	0	1	0	0	1	2	5	5	7	0	0	0	0	0	0	0	0	0	0	1	0
	Cellvibrionaceae	2.86365e-07	0	0	0	0	1	0	0	0	0	0	0	0	0	0	0	0	0	0	0	0	0	0	0	0	0	0	0	0	0	0	0	0	0	0	0	0	0	0	0	0	0	0	0	0	0	0
	Chitinophagaceae	7.14797e-07	0	0	0	0	0	0	0	0	0	0	0	0	0	0	3	0	0	0	0	0	0	0	0	0	0	0	0	0	0	0	0	0	0	0	0	0	0	0	0	0	0	0	0	0	0	0
	Chlamydiaceae	4.8032e-05	0	0	0	0	0	0	0	0	0	0	0	0	0	0	0	0	0	0	0	0	0	0	0	0	0	0	5	10	76	79	0	0	0	0	0	0	0	0	0	0	0	0	0	0	0	0
	Chloroflexaceae	0	0	0	0	0	0	0	0	0	0	0	0	0	0	0	0	0	0	0	0	0	0	0	0	0	0	0	0	0	0	0	0	0	0	0	0	0	0	0	0	0	0	0	0	0	0	0
	Christensenellaceae	0.00266805	82	234	297	203	151	15	21	208	808	221	429	30	107	691	175	99	30	147	45	37	32	312	470	337	29	220	15	75	67	195	20	74	32	202	156	385	126	823	229	182	202	724	45	40	23	5
	Chromatiaceae	0	0	0	0	0	0	0	0	0	0	0	0	0	0	0	0	0	0	0	0	0	0	0	0	0	0	0	0	0	0	0	0	0	0	0	0	0	0	0	0	0	0	0	0	0	0	0
	Chthoniobacteraceae	0	0	0	0	0	0	0	0	0	0	0	0	0	0	0	0	0	0	0	0	0	0	0	0	0	0	0	0	0	0	0	0	0	0	0	0	0	0	0	0	0	0	0	0	0	0	0
	Clostridiaceae	0.00644715	1951	850	874	2304	248	441	904	352	340	196	439	300	201	407	138	570	833	877	568	115	110	105	280	307	124	176	287	206	47	333	1284	250	638	270	278	286	1444	190	80	120	212	417	381	579	400	135
	Clostridiales Family XII. Incertae Sedis	1.12658e-05	0	0	0	0	1	0	0	0	1	0	0	2	15	2	1	0	0	0	0	2	0	0	1	0	0	0	0	0	0	0	1	0	0	2	0	0	0	5	2	4	1	0	0	0	0	0
	Clostridiales Family XIII. Incertae Sedis	2.87107e-07	0	0	0	0	0	0	0	0	0	0	0	0	0	0	0	0	0	0	0	0	0	0	0	0	0	0	0	0	0	0	0	0	0	0	0	0	0	0	0	0	0	0	0	0	1	0
	Coleofasciculaceae	0	0	0	0	0	0	0	0	0	0	0	0	0	0	0	0	0	0	0	0	0	0	0	0	0	0	0	0	0	0	0	0	0	0	0	0	0	0	0	0	0	0	0	0	0	0	0
	Comamonadaceae	0	0	0	0	0	0	0	0	0	0	0	0	0	0	0	0	0	0	0	0	0	0	0	0	0	0	0	0	0	0	0	0	0	0	0	0	0	0	0	0	0	0	0	0	0	0	0
	Coriobacteriaceae	0.00270549	80	243	431	122	171	27	68	474	268	458	52	32	61	481	62	160	50	271	111	17	30	232	414	534	46	299	50	120	134	419	53	141	152	345	198	398	159	666	169	122	295	246	75	54	43	11
	Corynebacteriaceae	0.0528523	869	997	728	1319	5661	8130	3565	2198	2611	5511	5542	9211	2174	2912	6072	297	205	233	900	3732	6175	5127	1081	217	3791	3365	5508	6515	6424	6813	8310	17883	10829	10863	3440	2365	1721	2499	2142	4281	1452	2439	4267	1230	2436	1511
	Coxiellaceae	0	0	0	0	0	0	0	0	0	0	0	0	0	0	0	0	0	0	0	0	0	0	0	0	0	0	0	0	0	0	0	0	0	0	0	0	0	0	0	0	0	0	0	0	0	0	0
	Crocinitomicaceae	2.80933e-07	0	0	0	0	0	0	0	0	0	0	0	0	0	0	0	0	0	0	0	0	0	0	0	0	0	0	0	1	0	0	0	0	0	0	0	0	0	0	0	0	0	0	0	0	0	0
	Cryptosporangiaceae	0	0	0	0	0	0	0	0	0	0	0	0	0	0	0	0	0	0	0	0	0	0	0	0	0	0	0	0	0	0	0	0	0	0	0	0	0	0	0	0	0	0	0	0	0	0	0
	Cyclobacteriaceae	2.17657e-06	0	0	0	0	0	1	1	0	0	0	0	0	0	0	0	0	0	0	0	0	6	0	0	0	0	0	0	0	0	0	0	0	0	0	0	0	0	0	0	0	0	0	0	0	0	0
	Cytophagaceae	0	0	0	0	0	0	0	0	0	0	0	0	0	0	0	0	0	0	0	0	0	0	0	0	0	0	0	0	0	0	0	0	0	0	0	0	0	0	0	0	0	0	0	0	0	0	0
	Deferribacteraceae	1.95146e-05	3	2	5	5	1	0	0	2	3	2	1	0	0	5	0	2	1	0	0	0	0	0	3	10	0	3	1	1	0	0	0	0	0	1	2	2	1	4	0	0	0	3	1	0	0	0
	Defluviitaleaceae	2.14714e-05	0	2	0	2	0	0	0	0	8	2	3	0	1	11	1	1	0	0	0	0	0	0	1	3	0	2	0	3	0	4	0	1	0	0	8	3	1	0	3	3	2	8	0	0	0	0
	Deinococcaceae	2.70861e-05	0	0	0	0	0	0	3	0	0	0	0	0	0	0	0	0	83	0	0	0	3	0	0	0	0	1	2	0	0	0	2	0	0	0	0	0	0	0	0	0	0	0	0	0	0	0
	Demequinaceae	2.80065e-05	1	0	0	2	1	3	0	2	0	0	0	1	6	2	2	1	0	0	0	0	1	0	0	0	0	1	1	49	6	4	0	1	0	0	0	0	3	0	0	0	10	0	0	0	0	1
	Dermabacteraceae	0.0241377	727	291	191	1439	2264	1531	506	312	51	129	422	306	30	39	235	1741	270	1206	566	3115	3260	3216	1641	446	8476	3981	238	325	303	1375	7821	4778	3941	8581	2334	436	437	204	66	80	336	24	4552	2139	6880	1697
	Dermacoccaceae	1.55158e-06	0	0	0	0	2	0	0	0	0	0	0	0	0	0	0	1	0	1	0	0	0	0	1	0	0	0	0	0	0	0	0	0	0	0	0	0	0	0	0	0	0	0	0	0	0	0
	Dermatophilaceae	2.29669e-05	0	0	0	1	4	3	5	3	0	2	1	1	0	0	2	3	5	2	4	0	1	0	0	2	1	1	2	2	0	0	2	3	4	2	2	0	0	0	1	0	2	4	3	3	5	2
	Desulfovibrionaceae	0.00254792	90	906	226	215	299	15	32	297	136	190	143	0	24	206	51	155	103	331	110	74	14	280	1020	586	15	234	14	111	39	336	2	1	18	130	197	286	91	878	142	69	139	305	24	14	19	3
	Dietziaceae	0.00584293	149	312	58	209	1123	1172	429	184	26	69	171	141	5	44	102	315	153	407	206	461	737	416	669	80	1648	1096	121	216	179	204	864	319	498	901	963	302	267	31	61	62	96	17	1441	484	2124	356
	Dysgonamonadaceae	6.89798e-05	0	0	0	4	2	12	0	18	0	0	0	0	0	0	200	0	1	0	1	0	9	0	0	0	0	0	1	20	0	0	0	0	0	0	0	0	0	0	0	0	0	0	0	0	0	5
	Eggerthellaceae	0.00141097	44	170	167	71	65	18	16	91	170	78	107	32	53	386	92	48	23	125	43	29	34	124	230	219	26	136	42	100	51	134	31	142	115	118	99	169	117	343	85	125	143	274	64	26	28	10
	Elusimicrobiaceae	1.51662e-05	8	2	1	0	4	0	0	8	1	0	3	0	0	0	0	0	0	0	0	2	0	0	11	2	0	1	0	0	0	1	0	0	0	0	0	0	0	0	0	2	0	1	0	0	0	0
	Endozoicomonadaceae	0	0	0	0	0	0	0	0	0	0	0	0	0	0	0	0	0	0	0	0	0	0	0	0	0	0	0	0	0	0	0	0	0	0	0	0	0	0	0	0	0	0	0	0	0	0	0
	Enterobacteriaceae	0.0138138	1548	43	29	1254	141	2215	2898	268	699	380	1104	2059	2498	138	3010	764	209	232	83	339	731	97	436	634	710	239	2887	1662	958	3130	278	101	452	211	1508	1578	570	692	749	2539	4019	2761	64	769	680	256
	Enterococcaceae	0.077043	1328	2593	362	2900	5193	11793	7951	4104	6099	5904	5775	11596	7646	3187	10110	2897	2197	559	1329	4329	6960	6145	2613	3644	4157	2911	7532	6024	6497	8473	6228	3065	9081	6678	4809	3905	4109	4277	9053	10673	8486	8367	6300	7767	6351	14393
	Erwiniaceae	5.98091e-07	0	0	2	0	0	0	0	0	0	0	0	0	0	0	0	0	0	0	0	0	0	0	0	0	0	0	0	0	0	0	0	0	0	0	0	0	0	0	0	0	0	0	0	0	0	0
	Erysipelotrichaceae	0.0391718	9458	8108	4500	14633	1712	3746	2677	2715	2588	1772	1365	2163	1110	3874	1037	3502	9074	5394	6505	582	1208	1155	1397	1388	377	995	714	1398	469	1816	1049	642	1534	1588	620	1418	2251	1387	404	680	1080	2790	3246	7061	8889	2283
	Eubacteriaceae	4.90123e-05	5	11	28	7	2	0	0	5	4	6	2	0	1	11	8	5	3	15	2	0	2	1	4	1	4	2	0	3	2	0	0	0	0	4	3	5	0	4	0	7	2	4	1	1	0	0
	Fibrobacteraceae	0	0	0	0	0	0	0	0	0	0	0	0	0	0	0	0	0	0	0	0	0	0	0	0	0	0	0	0	0	0	0	0	0	0	0	0	0	0	0	0	0	0	0	0	0	0	0
	Fimbriimonadaceae	0	0	0	0	0	0	0	0	0	0	0	0	0	0	0	0	0	0	0	0	0	0	0	0	0	0	0	0	0	0	0	0	0	0	0	0	0	0	0	0	0	0	0	0	0	0	0
	Flavobacteriaceae	0.000116905	5	4	11	1	13	103	21	90	0	0	4	3	1	3	5	1	0	0	1	0	20	0	0	0	1	1	1	87	2	17	0	0	0	1	4	0	1	0	0	0	4	0	0	0	1	0
	Fusobacteriaceae	0.00912849	3188	2191	2529	1797	193	92	3606	36	132	0	590	121	571	11	515	1946	262	5028	569	37	207	14	26	60	106	22	1004	60	6	107	736	47	38	1	735	194	1933	20	16	14	194	104	33	305	27	213
	Gaiellaceae	2.87107e-07	0	0	0	0	0	0	0	0	0	0	0	0	0	0	0	0	0	0	0	0	0	0	0	0	0	0	0	0	0	0	0	0	0	0	0	0	0	0	0	0	0	0	0	0	1	0
	Geminicoccaceae	0	0	0	0	0	0	0	0	0	0	0	0	0	0	0	0	0	0	0	0	0	0	0	0	0	0	0	0	0	0	0	0	0	0	0	0	0	0	0	0	0	0	0	0	0	0	0
	Gemmataceae	0	0	0	0	0	0	0	0	0	0	0	0	0	0	0	0	0	0	0	0	0	0	0	0	0	0	0	0	0	0	0	0	0	0	0	0	0	0	0	0	0	0	0	0	0	0	0
	Gemmatimonadaceae	0	0	0	0	0	0	0	0	0	0	0	0	0	0	0	0	0	0	0	0	0	0	0	0	0	0	0	0	0	0	0	0	0	0	0	0	0	0	0	0	0	0	0	0	0	0	0
	Geodermatophilaceae	2.86365e-07	0	0	0	0	1	0	0	0	0	0	0	0	0	0	0	0	0	0	0	0	0	0	0	0	0	0	0	0	0	0	0	0	0	0	0	0	0	0	0	0	0	0	0	0	0	0
	Glycomycetaceae	8.60097e-05	0	0	0	1	25	34	9	3	0	0	2	2	2	0	0	2	3	2	0	21	100	46	14	0	27	0	0	0	0	0	2	0	0	0	0	0	0	0	0	0	1	0	0	2	0	0
	Gordoniaceae	1.82633e-05	3	5	0	1	4	4	0	0	2	0	0	0	0	0	1	0	0	1	0	0	6	2	2	0	3	3	0	0	0	0	6	1	4	1	4	0	0	0	0	0	0	0	4	2	2	2
	Gottschalkiaceae	0.000163258	0	0	0	0	29	20	0	29	1	13	43	42	2	5	37	0	0	0	0	28	24	9	4	0	21	3	21	14	7	15	44	36	12	8	0	7	2	0	65	3	0	7	1	3	0	0
	Gracilibacteraceae	5.30761e-07	0	0	0	1	0	0	0	0	0	0	0	0	0	0	0	0	0	0	0	0	0	0	0	0	0	0	0	0	0	0	0	0	0	0	0	0	0	0	0	0	0	0	0	0	1	0
	Hafniaceae	0	0	0	0	0	0	0	0	0	0	0	0	0	0	0	0	0	0	0	0	0	0	0	0	0	0	0	0	0	0	0	0	0	0	0	0	0	0	0	0	0	0	0	0	0	0	0
	Halomonadaceae	8.19478e-05	0	0	0	0	18	65	17	37	0	0	0	0	0	0	1	1	0	0	0	5	127	3	0	0	2	0	0	12	0	0	0	1	0	0	0	0	0	0	0	0	2	0	0	0	1	0
	Haloplasmataceae	3.07206e-07	0	0	0	0	0	0	0	0	0	0	0	0	0	1	0	0	0	0	0	0	0	0	0	0	0	0	0	0	0	0	0	0	0	0	0	0	0	0	0	0	0	0	0	0	0	0
	Helicobacteraceae	0.000254565	327	70	124	69	3	12	16	3	1	4	4	6	9	3	0	0	0	14	34	8	1	1	1	5	2	12	23	20	10	10	0	0	0	0	16	3	12	0	1	3	4	8	3	5	3	2
	Heliobacteriaceae	5.06734e-07	0	0	0	0	0	0	0	0	0	0	0	0	0	0	0	0	0	0	0	0	0	0	0	0	0	0	0	0	0	0	0	0	0	0	0	0	0	0	0	0	0	2	0	0	0	0
	Herpetosiphonaceae	0	0	0	0	0	0	0	0	0	0	0	0	0	0	0	0	0	0	0	0	0	0	0	0	0	0	0	0	0	0	0	0	0	0	0	0	0	0	0	0	0	0	0	0	0	0	0
	Hungateiclostridiaceae	0.000653237	118	145	477	289	32	12	4	51	57	11	21	4	31	37	19	129	63	21	181	6	8	1	17	11	16	5	3	6	32	9	16	3	8	17	21	15	8	27	15	10	10	30	15	27	23	201
	Hymenobacteraceae	0	0	0	0	0	0	0	0	0	0	0	0	0	0	0	0	0	0	0	0	0	0	0	0	0	0	0	0	0	0	0	0	0	0	0	0	0	0	0	0	0	0	0	0	0	0	0
	Hyphomicrobiaceae	4.77592e-06	0	0	0	0	2	2	1	0	0	0	4	1	0	0	0	0	0	0	0	0	5	0	0	0	0	0	0	1	0	0	0	0	0	1	0	0	0	0	0	0	0	0	0	0	0	0
	Hyphomonadaceae	0	0	0	0	0	0	0	0	0	0	0	0	0	0	0	0	0	0	0	0	0	0	0	0	0	0	0	0	0	0	0	0	0	0	0	0	0	0	0	0	0	0	0	0	0	0	0
	Iamiaceae	2.90895e-06	0	0	0	0	6	1	3	0	0	0	0	0	0	0	0	0	0	0	0	0	0	0	0	0	0	0	0	0	0	0	0	0	0	0	0	0	0	0	0	0	0	0	0	0	0	0
	Idiomarinaceae	3.74464e-07	0	0	0	0	0	0	0	1	0	0	0	0	0	0	0	0	0	0	0	0	0	0	0	0	0	0	0	0	0	0	0	0	0	0	0	0	0	0	0	0	0	0	0	0	0	0
	Intrasporangiaceae	0.00020714	2	3	1	0	92	63	43	17	0	0	0	0	0	0	0	11	4	24	3	10	22	9	35	2	160	22	0	0	0	0	3	2	0	1	2	0	2	0	0	2	3	0	44	23	67	22
	Isosphaeraceae	3.30016e-07	0	0	0	0	0	0	0	0	0	0	0	0	0	0	0	0	0	0	0	0	0	0	0	0	0	0	1	0	0	0	0	0	0	0	0	0	0	0	0	0	0	0	0	0	0	0
	Kineosporiaceae	2.18746e-05	0	0	1	0	4	4	0	1	0	0	0	4	2	0	0	0	0	0	0	6	4	5	1	0	17	2	0	1	0	0	5	7	2	4	0	1	0	0	0	0	0	0	2	0	2	0
	Kofleriaceae	0	0	0	0	0	0	0	0	0	0	0	0	0	0	0	0	0	0	0	0	0	0	0	0	0	0	0	0	0	0	0	0	0	0	0	0	0	0	0	0	0	0	0	0	0	0	0
	Lachnospiraceae	0.0223573	2149	4775	8722	3684	1427	282	660	2126	3002	1750	1616	233	774	5115	877	1524	445	3073	1145	378	226	1627	2465	2896	237	1859	358	860	336	1209	714	397	345	1350	1348	2592	2119	3845	791	854	1164	2213	527	584	253	67
	Lactobacillaceae	0.3535	22698	30384	32844	22629	26279	26205	18626	16534	18261	19842	22200	25134	33398	23359	37080	36655	37723	24346	48011	22923	33572	32310	24151	21182	27260	35775	23802	35156	29748	31953	10043	11256	7574	6568	27922	32508	26346	34449	37415	50115	29751	33241	14818	16148	8157	28847
	Legionellaceae	0	0	0	0	0	0	0	0	0	0	0	0	0	0	0	0	0	0	0	0	0	0	0	0	0	0	0	0	0	0	0	0	0	0	0	0	0	0	0	0	0	0	0	0	0	0	0
	Leptolyngbyaceae	0	0	0	0	0	0	0	0	0	0	0	0	0	0	0	0	0	0	0	0	0	0	0	0	0	0	0	0	0	0	0	0	0	0	0	0	0	0	0	0	0	0	0	0	0	0	0
	Leuconostocaceae	5.52652e-05	24	3	15	15	0	3	0	0	2	0	0	5	0	0	0	8	17	2	6	0	0	0	0	0	0	1	4	2	9	11	12	3	9	8	5	0	4	1	0	17	5	4	0	1	0	1
	Listeriaceae	5.78907e-06	0	0	0	0	1	2	0	0	0	2	1	2	4	0	0	0	0	0	0	0	0	0	0	2	0	1	0	0	0	1	0	0	1	0	0	0	0	1	0	0	1	0	0	0	0	1
	Longimicrobiaceae	0	0	0	0	0	0	0	0	0	0	0	0	0	0	0	0	0	0	0	0	0	0	0	0	0	0	0	0	0	0	0	0	0	0	0	0	0	0	0	0	0	0	0	0	0	0	0
	Marinilabiliaceae	5.09081e-06	0	0	0	0	0	0	0	0	0	0	1	0	0	0	20	0	0	0	0	0	0	0	0	0	0	0	0	0	0	0	0	0	0	0	0	0	0	0	0	0	0	0	0	0	0	0
	Methylacidiphilaceae	0	0	0	0	0	0	0	0	0	0	0	0	0	0	0	0	0	0	0	0	0	0	0	0	0	0	0	0	0	0	0	0	0	0	0	0	0	0	0	0	0	0	0	0	0	0	0
	Methylobacteriaceae	3.90671e-06	0	0	1	0	1	1	2	0	0	0	0	0	0	0	0	2	0	1	0	0	0	0	0	0	0	0	0	0	0	0	4	0	0	0	0	0	0	0	0	0	0	0	1	0	0	0
	Microbacteriaceae	0.000594459	36	33	29	18	272	341	83	71	9	14	36	49	8	14	23	17	15	10	16	36	70	39	51	2	65	27	38	82	44	93	45	17	22	30	71	20	22	37	2	12	34	2	54	18	40	26
	Micrococcaceae	0.0182306	581	328	152	1145	1130	1165	228	245	96	247	395	372	44	109	323	1075	372	1832	596	2268	2673	1862	779	248	3847	2547	257	393	313	964	5802	6115	4218	6734	909	254	190	319	117	105	142	44	3856	1554	4880	1161
	Microcoleaceae	0	0	0	0	0	0	0	0	0	0	0	0	0	0	0	0	0	0	0	0	0	0	0	0	0	0	0	0	0	0	0	0	0	0	0	0	0	0	0	0	0	0	0	0	0	0	0
	Micromonosporaceae	0	0	0	0	0	0	0	0	0	0	0	0	0	0	0	0	0	0	0	0	0	0	0	0	0	0	0	0	0	0	0	0	0	0	0	0	0	0	0	0	0	0	0	0	0	0	0
	Microscillaceae	0	0	0	0	0	0	0	0	0	0	0	0	0	0	0	0	0	0	0	0	0	0	0	0	0	0	0	0	0	0	0	0	0	0	0	0	0	0	0	0	0	0	0	0	0	0	0
	Moraxellaceae	7.05648e-05	4	3	6	9	5	25	4	49	0	0	2	5	1	2	4	1	4	6	0	0	0	0	0	0	1	1	4	2	1	11	4	1	2	1	0	2	4	25	2	7	18	20	0	7	0	0
	Morganellaceae	1.40235e-05	0	0	0	0	0	8	1	2	0	0	1	0	2	0	1	3	0	0	0	0	1	0	0	0	0	3	3	6	1	1	0	0	0	0	0	2	0	0	4	0	2	0	2	0	0	6
	Muribaculaceae	0.00169245	13	37	26	34	149	6	16	147	302	275	12	12	19	356	8	82	37	146	60	32	21	80	659	554	35	277	14	126	12	75	14	29	10	26	259	422	124	552	126	127	22	185	25	5	10	2
	Mycobacteriaceae	1.35415e-06	0	0	0	1	1	0	0	0	0	0	0	0	0	0	0	0	0	0	0	0	0	0	0	0	0	0	0	2	0	0	0	1	0	0	0	0	0	0	0	0	0	0	0	0	0	0
	Mycoplasmataceae	0.000934712	2869	12	1	3	0	5	3	1	0	0	0	0	0	0	0	0	1	10	7	0	1	1	0	0	0	0	18	6	10	8	0	3	2	0	1	0	0	0	0	1	0	0	2	2	2	8
	Neisseriaceae	1.55049e-06	0	1	0	0	0	0	0	0	0	2	0	0	0	0	0	1	0	0	0	0	0	0	0	0	0	0	0	0	0	0	0	0	0	1	0	0	0	0	0	0	0	0	0	0	0	0
	Nitrosomonadaceae	1.26096e-06	0	0	0	0	0	0	0	0	0	0	0	0	0	1	0	0	0	0	0	0	0	0	0	0	0	0	0	0	0	0	0	0	0	0	0	0	0	1	0	2	0	1	0	0	0	0
	Nocardiaceae	4.17003e-06	1	0	4	0	0	2	0	0	0	0	0	0	0	0	0	3	0	0	0	0	2	0	0	0	0	0	0	0	0	0	0	0	0	2	0	0	0	0	0	0	0	0	0	0	1	0
	Nocardioidaceae	2.32255e-05	1	0	2	0	20	15	4	2	0	0	0	0	0	0	0	0	0	0	0	3	8	0	3	0	14	0	0	3	1	0	0	0	0	0	0	0	1	0	0	0	1	0	0	0	2	1
	Nocardiopsaceae	9.11532e-05	1	1	2	3	2	6	1	0	5	20	0	12	3	0	3	10	14	19	6	16	86	33	3	1	12	0	1	0	3	2	6	4	3	6	0	0	1	0	0	0	1	0	6	2	7	6
	Oceanospirillaceae	4.33817e-05	0	0	0	0	0	1	0	0	0	0	2	6	0	1	3	0	0	0	0	0	0	1	0	0	11	1	0	2	0	7	0	5	0	2	0	0	5	49	25	7	23	9	0	0	1	0
	Odoribacteraceae	0.000371838	3	13	6	7	31	0	5	26	90	28	23	1	1	70	4	4	3	11	3	1	0	16	113	111	5	48	2	18	4	45	0	1	3	32	59	93	32	163	44	23	32	67	6	3	3	0
	Oligoflexaceae	0	0	0	0	0	0	0	0	0	0	0	0	0	0	0	0	0	0	0	0	0	0	0	0	0	0	0	0	0	0	0	0	0	0	0	0	0	0	0	0	0	0	0	0	0	0	0
	Oscillochloridaceae	0	0	0	0	0	0	0	0	0	0	0	0	0	0	0	0	0	0	0	0	0	0	0	0	0	0	0	0	0	0	0	0	0	0	0	0	0	0	0	0	0	0	0	0	0	0	0
	Oscillospiraceae	0.000338495	8	46	25	12	49	4	6	76	95	29	44	1	7	99	17	11	2	13	3	2	1	9	81	68	0	20	2	11	4	12	0	0	0	16	23	57	13	119	28	10	18	73	2	2	2	1
	Oxalobacteraceae	6.05419e-06	0	2	0	0	0	0	0	1	0	0	0	0	0	0	0	0	0	1	1	0	0	0	3	3	1	0	0	0	0	0	0	2	0	0	0	0	1	2	0	0	0	2	0	1	0	0
	Paenibacillaceae	9.78833e-06	0	2	1	5	2	0	0	0	0	0	1	0	1	0	0	2	3	1	1	0	1	3	0	0	2	0	0	1	3	1	2	0	0	0	0	0	0	0	0	0	0	0	1	0	1	0
	Paludibacteraceae	1.427e-05	0	0	0	0	0	0	0	0	0	0	1	0	0	0	0	0	0	1	0	0	0	0	7	27	0	2	0	0	0	0	0	0	0	0	1	3	0	0	0	0	0	0	0	0	0	0
	Parachlamydiaceae	0	0	0	0	0	0	0	0	0	0	0	0	0	0	0	0	0	0	0	0	0	0	0	0	0	0	0	0	0	0	0	0	0	0	0	0	0	0	0	0	0	0	0	0	0	0	0
	Parviterribacteraceae	0	0	0	0	0	0	0	0	0	0	0	0	0	0	0	0	0	0	0	0	0	0	0	0	0	0	0	0	0	0	0	0	0	0	0	0	0	0	0	0	0	0	0	0	0	0	0
	Pasteurellaceae	0.0111109	316	2285	379	475	1474	5639	1314	399	726	146	105	466	109	215	357	1549	694	233	1165	97	246	328	6	114	99	15	507	244	520	1111	1446	154	2495	65	297	61	68	44	1653	252	23	33	444	2003	1325	7535
	Patulibacteraceae	4.76532e-07	0	0	0	0	0	0	0	0	0	0	0	0	0	0	2	0	0	0	0	0	0	0	0	0	0	0	0	0	0	0	0	0	0	0	0	0	0	0	0	0	0	0	0	0	0	0
	Pectobacteriaceae	1.45184e-06	2	0	0	0	0	0	0	0	0	0	0	0	0	0	0	0	0	0	0	0	0	0	1	0	0	0	0	0	0	0	0	0	0	0	0	0	0	1	0	0	0	1	0	0	0	0
	Peptococcaceae	0.00260718	63	619	255	116	134	29	12	226	477	244	241	29	128	667	220	122	32	165	101	59	34	343	404	330	25	214	37	123	80	217	33	89	24	156	168	373	142	941	234	143	300	427	27	40	35	7
	Peptoniphilaceae	0.000541023	90	106	204	221	23	3	11	4	9	16	3	35	43	27	3	128	26	24	154	30	28	14	9	3	40	7	42	29	37	18	22	44	52	32	8	4	18	39	26	69	22	14	24	14	36	88
	Peptostreptococcaceae	0.0909724	15153	9369	8129	23325	5765	9668	9248	3421	4696	3405	3470	6257	4342	3299	3532	12403	20399	10039	16411	2065	4038	1772	1646	1618	3015	2694	5156	4739	2882	6611	10703	5113	13440	7796	2917	3277	7023	1876	1322	3339	2110	4638	7177	12870	13353	8714
	Phycisphaeraceae	0	0	0	0	0	0	0	0	0	0	0	0	0	0	0	0	0	0	0	0	0	0	0	0	0	0	0	0	0	0	0	0	0	0	0	0	0	0	0	0	0	0	0	0	0	0	0
	Phyllobacteriaceae	1.96725e-06	0	0	0	0	1	0	0	0	0	0	0	1	0	0	0	0	0	0	0	1	0	0	0	0	0	0	1	0	0	3	0	0	0	0	0	0	0	0	0	0	0	0	0	0	0	0
	Pirellulaceae	2.91898e-07	0	0	0	0	0	0	0	0	0	0	0	0	0	0	0	0	0	0	0	0	0	0	0	0	0	0	0	0	0	0	1	0	0	0	0	0	0	0	0	0	0	0	0	0	0	0
	Piscirickettsiaceae	1.62144e-06	0	0	0	0	0	2	0	1	0	0	0	0	0	0	0	0	0	0	0	0	0	0	0	0	0	0	0	1	0	0	0	2	0	0	0	0	0	0	0	0	0	0	0	0	0	0
	Planococcaceae	0.00047503	18	10	4	70	19	119	35	94	19	26	22	37	18	8	26	29	15	5	9	4	62	18	5	9	48	17	29	32	29	69	27	130	36	59	12	12	37	114	12	29	76	45	44	47	72	21
	Polyangiaceae	0	0	0	0	0	0	0	0	0	0	0	0	0	0	0	0	0	0	0	0	0	0	0	0	0	0	0	0	0	0	0	0	0	0	0	0	0	0	0	0	0	0	0	0	0	0	0
	Porphyromonadaceae	0.000124616	0	0	0	0	8	4	3	0	0	0	0	0	1	1	14	0	0	0	1	32	14	14	5	6	25	16	7	15	0	0	18	11	66	28	0	0	0	0	16	100	21	21	0	0	0	0
	Porticoccaceae	8.53367e-07	0	0	0	0	0	0	0	0	0	0	0	0	0	0	0	1	0	0	0	0	1	0	0	0	0	0	0	1	0	0	0	0	0	0	0	0	0	0	0	0	0	0	0	0	0	0
	Prevotellaceae	0.00216369	172	349	327	173	239	30	169	2223	57	117	124	1	7	109	7	167	47	182	110	88	6	271	343	242	17	182	30	109	8	34	3	3	12	36	74	52	65	151	49	25	49	80	69	9	14	0
	Promicromonosporaceae	6.63664e-07	0	0	0	0	0	0	0	1	0	0	0	0	0	0	0	0	0	0	0	0	0	1	0	0	0	0	0	0	0	0	0	0	0	0	0	0	0	0	0	0	0	0	0	0	0	0
	Propionibacteriaceae	7.01156e-05	0	2	15	5	35	20	10	9	3	1	1	7	2	5	0	4	2	3	7	7	9	6	1	0	30	0	3	3	5	5	2	5	1	2	0	0	0	0	2	0	3	0	0	5	2	18
	Pseudomonadaceae	0.000236648	0	0	0	0	7	90	7	213	0	0	0	8	28	17	244	0	0	0	1	0	0	1	1	0	1	0	2	146	1	10	2	1	1	0	2	0	0	1	0	6	32	0	0	1	0	1
	Pseudonocardiaceae	3.15988e-06	0	0	2	0	0	0	1	0	0	0	0	0	0	0	0	0	1	0	1	0	0	0	0	0	0	0	0	1	1	1	0	0	0	0	0	0	0	1	0	0	2	0	0	0	0	0
	Puniceicoccaceae	1.01461e-05	3	7	19	3	0	0	0	0	0	0	0	0	0	0	0	0	0	1	0	0	0	0	0	0	0	0	0	0	0	1	0	0	0	0	0	0	0	1	0	0	0	0	0	0	0	0
	Pyrinomonadaceae	0	0	0	0	0	0	0	0	0	0	0	0	0	0	0	0	0	0	0	0	0	0	0	0	0	0	0	0	0	0	0	0	0	0	0	0	0	0	0	0	0	0	0	0	0	0	0
	Rhizobiaceae	6.49483e-06	4	0	0	0	0	11	4	1	0	0	0	0	0	0	0	1	0	0	0	0	1	0	0	0	0	0	0	0	0	1	0	0	0	0	0	0	0	0	0	0	0	0	1	0	0	0
	Rhodobacteraceae	2.19786e-05	0	0	0	0	9	5	17	1	0	0	1	0	0	0	1	1	0	0	0	0	14	0	0	0	3	0	0	1	0	1	9	1	11	0	0	0	0	0	0	0	0	0	0	0	1	0
	Rhodospirillaceae	0	0	0	0	0	0	0	0	0	0	0	0	0	0	0	0	0	0	0	0	0	0	0	0	0	0	0	0	0	0	0	0	0	0	0	0	0	0	0	0	0	0	0	0	0	0	0
	Rikenellaceae	0.0138392	125	637	379	189	773	33	123	1585	2459	1866	1928	18	172	3660	430	151	84	199	151	174	64	479	2227	3366	62	1568	29	476	137	1147	18	9	51	725	1893	4037	1326	6376	1806	965	1605	2951	66	46	52	3
	Roseiflexaceae	0	0	0	0	0	0	0	0	0	0	0	0	0	0	0	0	0	0	0	0	0	0	0	0	0	0	0	0	0	0	0	0	0	0	0	0	0	0	0	0	0	0	0	0	0	0	0
	Rubrobacteraceae	0	0	0	0	0	0	0	0	0	0	0	0	0	0	0	0	0	0	0	0	0	0	0	0	0	0	0	0	0	0	0	0	0	0	0	0	0	0	0	0	0	0	0	0	0	0	0
	Ruminococcaceae	0.0255322	1419	3724	4851	3083	1678	1145	1044	2119	3925	2314	2400	770	1170	5730	1306	1455	1002	2253	1547	383	643	1509	3441	3623	454	2058	898	1214	643	2113	788	747	1084	1925	1673	3093	1766	4094	1086	1475	1644	3665	653	1215	763	713
	Sanguibacteraceae	0	0	0	0	0	0	0	0	0	0	0	0	0	0	0	0	0	0	0	0	0	0	0	0	0	0	0	0	0	0	0	0	0	0	0	0	0	0	0	0	0	0	0	0	0	0	0
	Saprospiraceae	0	0	0	0	0	0	0	0	0	0	0	0	0	0	0	0	0	0	0	0	0	0	0	0	0	0	0	0	0	0	0	0	0	0	0	0	0	0	0	0	0	0	0	0	0	0	0
	Selenomonadaceae	0.00217253	69	217	504	614	194	7	36	563	188	435	70	3	19	372	21	94	49	258	159	21	3	116	500	513	11	206	13	86	27	135	3	1	11	84	190	301	138	521	120	21	76	140	13	15	5	0
	Simkaniaceae	0	0	0	0	0	0	0	0	0	0	0	0	0	0	0	0	0	0	0	0	0	0	0	0	0	0	0	0	0	0	0	0	0	0	0	0	0	0	0	0	0	0	0	0	0	0	0
	Solirubrobacteraceae	1.56736e-06	0	0	0	0	0	3	0	0	0	0	0	0	0	0	0	0	0	0	0	0	0	0	0	0	0	0	0	0	0	0	0	0	0	0	0	0	0	0	0	0	0	0	0	1	2	0
	Sphaerobacteraceae	0	0	0	0	0	0	0	0	0	0	0	0	0	0	0	0	0	0	0	0	0	0	0	0	0	0	0	0	0	0	0	0	0	0	0	0	0	0	0	0	0	0	0	0	0	0	0
	Sphingobacteriaceae	0.000145839	0	0	0	1	25	50	110	25	0	0	0	21	8	1	1	8	0	0	0	14	137	4	0	0	7	1	2	58	1	13	0	5	0	0	2	0	2	0	0	0	2	0	4	2	0	0
	Sphingomonadaceae	1.53243e-06	0	0	0	0	1	3	0	0	0	0	0	0	0	0	0	0	0	0	0	0	0	0	0	0	0	0	0	0	0	0	2	0	0	0	0	0	0	0	0	0	0	0	0	0	0	0
	Spirochaetaceae	1.04937e-05	0	0	0	0	21	0	1	1	0	0	0	0	0	0	0	0	0	0	0	1	0	0	0	0	0	0	1	0	0	0	0	0	0	0	0	0	1	3	0	0	0	0	6	0	0	0
	Sporolactobacillaceae	1.51232e-06	0	0	0	0	0	3	0	0	0	0	0	0	0	0	0	0	0	0	0	0	0	0	0	0	1	0	0	0	0	0	0	1	0	0	0	0	0	0	0	0	0	0	0	0	1	0
	Sporomusaceae	6.67438e-07	0	0	0	0	0	0	0	0	2	0	0	0	0	0	0	0	0	0	0	0	0	0	0	0	0	0	0	0	0	0	0	0	0	0	0	0	0	0	0	0	0	0	0	0	0	0
	Staphylococcaceae	0.0251201	631	458	200	955	2078	1862	446	661	487	1136	985	1458	592	457	996	810	142	984	241	2487	2859	2289	592	195	3622	3230	754	866	730	1262	6958	16085	3971	10010	712	408	380	1248	388	287	258	471	3866	1330	6698	935
	Streptococcaceae	0.116222	751	1302	96	1418	8723	18722	10187	8552	11184	9108	12653	19814	14819	6950	20075	294	203	173	381	6631	11080	8705	8698	9159	6453	6199	13587	12078	11731	16019	5469	3630	9967	13951	10932	9256	10318	8440	8049	14605	12594	12477	8037	7156	6876	3638
	Streptomycetaceae	2.84427e-05	0	1	3	1	1	10	2	0	0	0	0	1	0	0	1	8	7	3	2	3	4	2	2	0	13	2	0	0	0	0	7	8	0	9	0	0	0	0	0	0	0	0	4	1	5	0
	Succinivibrionaceae	6.00771e-06	0	3	1	0	1	0	0	0	0	0	0	0	0	1	0	0	0	1	0	0	0	0	1	2	0	4	0	0	0	0	0	0	0	0	0	1	0	2	0	0	0	0	3	0	0	0
	Sutterellaceae	0.000666544	47	45	30	13	76	3	9	115	138	59	73	5	34	141	12	22	7	46	27	5	1	10	233	173	2	61	6	15	2	44	48	1	7	23	75	124	34	230	24	16	19	89	2	33	11	0
	Synergistaceae	0.00043994	19	57	43	25	27	3	6	74	138	52	30	3	17	52	10	6	4	27	6	16	0	17	140	112	2	22	2	10	7	56	0	0	3	43	31	97	23	115	34	22	18	76	4	2	0	0
	Syntrophomonadaceae	1.30074e-06	0	2	0	0	0	0	0	0	0	0	0	0	0	0	0	0	0	0	0	0	0	0	0	0	0	0	0	0	0	1	0	0	0	0	0	0	0	0	0	0	0	2	0	0	0	0
	Tannerellaceae	0.000912786	5	12	8	14	256	1	34	183	99	76	92	1	5	142	12	16	1	15	13	20	3	45	202	170	0	93	19	93	34	418	0	0	1	33	156	195	120	435	6	11	6	6	36	10	10	0
	Thermoactinomycetaceae	1.59631e-06	0	1	0	0	0	0	0	0	0	0	0	0	0	0	0	0	0	0	4	0	0	0	0	0	0	0	0	0	0	0	1	0	0	0	0	0	0	0	0	0	0	0	0	0	0	0
	Thermoanaerobacterales Family III. Incertae Sedis	6.13718e-07	1	0	1	0	0	0	0	0	0	0	0	0	0	0	0	0	0	0	0	0	0	0	0	0	0	0	0	0	0	0	0	0	0	0	0	0	0	0	0	0	0	0	0	0	0	0
	Thermomonosporaceae	4.00102e-07	0	0	0	0	0	0	0	0	0	0	0	0	0	0	0	0	0	0	0	1	0	0	0	0	0	0	0	0	0	0	0	0	0	0	0	0	0	0	0	0	0	0	0	0	0	0
	Thiobacillaceae	0	0	0	0	0	0	0	0	0	0	0	0	0	0	0	0	0	0	0	0	0	0	0	0	0	0	0	0	0	0	0	0	0	0	0	0	0	0	0	0	0	0	0	0	0	0	0
	Thiotrichaceae	0	0	0	0	0	0	0	0	0	0	0	0	0	0	0	0	0	0	0	0	0	0	0	0	0	0	0	0	0	0	0	0	0	0	0	0	0	0	0	0	0	0	0	0	0	0	0
	Tissierellaceae	6.07788e-05	1	0	0	0	26	6	1	37	0	6	5	3	3	2	37	1	0	1	3	4	4	1	5	0	2	0	5	6	2	15	6	16	1	0	0	2	0	0	3	0	1	2	0	0	0	0
	Trueperaceae	3.95747e-06	0	0	0	0	4	1	1	0	0	0	0	0	0	0	4	0	0	0	1	0	3	0	0	0	0	0	0	0	0	0	0	0	0	1	0	0	0	0	0	0	0	0	0	0	0	0
	Tsukamurellaceae	2.80603e-07	0	1	0	0	0	0	0	0	0	0	0	0	0	0	0	0	0	0	0	0	0	0	0	0	0	0	0	0	0	0	0	0	0	0	0	0	0	0	0	0	0	0	0	0	0	0
	Veillonellaceae	0.00188127	11	21	4	22	646	183	487	75	626	3	50	149	42	80	23	5	5	18	10	57	23	292	62	326	16	21	5	77	104	251	0	0	2	1	10	19	6	8	1643	19	633	18	4	29	6	136
	Verrucomicrobiaceae	0	0	0	0	0	0	0	0	0	0	0	0	0	0	0	0	0	0	0	0	0	0	0	0	0	0	0	0	0	0	0	0	0	0	0	0	0	0	0	0	0	0	0	0	0	0	0
	Vibrionaceae	2.32588e-06	0	0	0	0	0	1	0	5	0	0	0	0	0	0	0	0	0	0	0	0	0	0	0	0	0	0	0	0	0	1	0	0	0	0	0	0	0	0	0	0	0	0	0	0	0	0
	Victivallaceae	5.57636e-06	0	0	0	0	1	0	0	0	2	0	1	0	0	1	0	0	0	0	0	0	0	0	0	1	0	0	0	0	0	1	0	0	0	0	1	2	0	5	1	0	0	4	0	0	0	0
	Xanthobacteraceae	0	0	0	0	0	0	0	0	0	0	0	0	0	0	0	0	0	0	0	0	0	0	0	0	0	0	0	0	0	0	0	0	0	0	0	0	0	0	0	0	0	0	0	0	0	0	0
	Xanthomonadaceae	0.000128124	0	1	0	0	25	28	27	22	1	0	2	21	14	1	8	2	0	0	0	4	245	1	0	0	0	0	2	21	3	7	0	0	2	1	2	0	0	0	0	0	16	0	1	0	0	0
	Yersiniaceae	2.97597e-06	0	0	0	0	0	2	0	0	0	0	0	0	0	0	0	0	0	0	0	0	0	0	0	0	0	0	0	1	0	0	0	0	0	0	0	2	0	0	0	2	4	0	0	0	0	0
	Zoogloeaceae	1.99284e-06	0	0	0	0	0	0	0	0	0	0	0	0	0	0	0	2	0	0	0	0	0	3	0	0	0	0	0	0	0	0	0	2	0	0	0	0	0	0	0	0	0	0	0	0	0	0
	Top 95%
	Family	Proportion	0
	Lactobacillaceae	0.3535
	Streptococcaceae	0.116222
	Peptostreptococcaceae	0.0909724
	Enterococcaceae	0.077043
	Corynebacteriaceae	0.0528523
	Erysipelotrichaceae	0.0391718
	Ruminococcaceae	0.0255322
	Staphylococcaceae	0.0251201
	Dermabacteraceae	0.0241377
	Lachnospiraceae	0.0223573
	Bacteroidaceae	0.0222834
	Micrococcaceae	0.0182306
	Rikenellaceae	0.0138392
	Enterobacteriaceae	0.0138138
	Brevibacteriaceae	0.0134393
	Pasteurellaceae	0.0111109
	Bifidobacteriaceae	0.0107185
	Fusobacteriaceae	0.00912849
	Clostridiaceae	0.00644715
	Dietziaceae	0.00584293
	Top 95% (Week 1)
	Age (days old)	0	1	2	3	4	5	6	7
	Lactobacillaceae	0.3535	0.0792377	0.372199	0.248426	0.1769	0.434217	0.465313	0.604949
	Streptococcaceae	0.116222	0.418869	0.0319604	0	0	0	0	0
	Peptostreptococcaceae	0.0909724	0	0	0	0	0	0	0
	Enterococcaceae	0.077043	0.0791923	0.159211	0.205108	0	0	0	0
	Corynebacteriaceae	0.0528523	0	0	0	0	0	0	0
	Erysipelotrichaceae	0.0391718	0	0	0	0	0	0	0
	Ruminococcaceae	0.0255322	0	0	0	0.148209	0.105991	0.106771	0.0651713
	Staphylococcaceae	0.0251201	0	0	0	0	0	0	0
	Dermabacteraceae	0.0241377	0	0	0	0	0	0	0
	Lachnospiraceae	0.0223573	0	0	0.129673	0.260855	0.0929495	0.112662	0.0630944
	Bacteroidaceae	0.0222834	0	0	0	0	0	0	0
	Micrococcaceae	0.0182306	0	0	0	0	0	0	0
	Rikenellaceae	0.0138392	0	0	0	0	0	0	0
	Enterobacteriaceae	0.0138138	0.394587	0.394151	0.359416	0.285642	0.326611	0.27734	0.229233
	Brevibacteriaceae	0.0134393	0	0	0	0	0	0	0
	Pasteurellaceae	0.0111109	0	0	0	0	0	0	0
	Bifidobacteriaceae	0.0107185	0	0	0	0	0	0	0
	Fusobacteriaceae	0.00912849	0	0	0	0	0	0	0
	Clostridiaceae	0.00644715	0	0	0.0264815	0.0533284	0	0	0
	Dietziaceae	0.00584293	0	0	0	0	0	0	0
	Oscillospiraceae	0	0	0	0	0.0227344	0	0	0
	Morganellaceae	0	0	0	0	0.0192755	0	0	0
	Top 95% (Weeks 2-4)
	Age (days old)	10	14	18	21	27	28
	Lactobacillaceae	0.353336	0.4202	0	0.508908	0.420667	0.334521
	Ruminococcaceae	0.303243	0.213049	0.536082	0.0256962	0.230474	0.030647
	Lachnospiraceae	0.167578	0.210649	0.277002	0	0.063631	0.0265877
	Enterobacteriaceae	0.0659748	0.0302175	0.0440391	0.0860302	0.0168681	0.0198689
	Clostridiaceae	0.034247	0.0638615	0.0369232	0.0365492	0.0421465	0.00812594
	Hungateiclostridiaceae	0.0172505	0	0.0267053	0	0	0
	Oscillospiraceae	0.0136427	0.0250148	0.0310297	0	0.00832224	0
	Bacillaceae	0	0	0	0	0	0.00563918
	Bacteroidaceae	0	0	0	0	0	0.0185119
	Bifidobacteriaceae	0	0	0	0	0.0108327	0.00460155
	Brevibacteriaceae	0	0	0	0	0	0.0168862
	Caulobacteraceae	0	0	0	0	0.0121347	0
	Corynebacteriaceae	0	0	0	0.0215076	0	0.0465364
	Dermabacteraceae	0	0	0	0	0	0.028561
	Dietziaceae	0	0	0	0	0	0.00673662
	Enterococcaceae	0	0	0	0	0	0.0841652
	Erysipelotrichaceae	0	0	0	0	0	0.043198
	Fusobacteriaceae	0	0	0	0	0	0.00581361
	Microbacteriaceae	0	0	0	0	0.0202308	0
	Micrococcaceae	0	0	0	0	0	0.0190953
	Nocardiaceae	0	0	0	0	0.0110695	0
	Pasteurellaceae	0	0	0	0	0	0.00974369
	Peptostreptococcaceae	0	0	0	0.202623	0.0322588	0.0987581
	Prevotellaceae	0	0	0	0	0.008441	0
	Rikenellaceae	0	0	0	0	0.0558755	0.00733942
	Staphylococcaceae	0	0	0	0	0	0.027183
	Streptococcaceae	0	0	0	0.0684601	0	0.108323
	Xanthomonadaceae	0	0	0	0	0.0238983	0
	Top 95% (Weeks 5 & 6)
	Age (days old)	29	35	39	42
	Bacteroidaceae	0.334005	0	0.145552	0.528951
	Ruminococcaceae	0.254784	0.501598	0.160968	0.129381
	Lachnospiraceae	0.245582	0.220634	0.117433	0.0987236
	Campylobacteraceae	0.0456955	0	0.0960473	0
	Oscillospiraceae	0.0292951	0.0761313	0.0108154	0
	Hungateiclostridiaceae	0.0238687	0.0350933	0.0166248	0
	Clostridiaceae	0.0218137	0.0402726	0	0
	Enterobacteriaceae	0	0.0555616	0	0
	Lactobacillaceae	0	0.0137886	0.0116924	0.0418444
	Selenomonadaceae	0	0.0103037	0.124902	0
	Tannerellaceae	0	0	0	0.110317
	Helicobacteraceae	0	0	0.099031	0
	Rikenellaceae	0	0	0.0882557	0
	Barnesiellaceae	0	0	0.0489481	0
	Odoribacteraceae	0	0	0.0220578	0
	Muribaculaceae	0	0	0.0139308	0
	Streptococcaceae	0	0	0	0.0248492
	Sutterellaceae	0	0	0	0.0192538
	Top 95% (Weeks 8 & 12, >300 Days)
	Age (days old)	58	81	>300
	Selenomonadaceae	0.267405	0.112141	0.00563902
	Rikenellaceae	0.175713	0.0824663	0.146231
	Ruminococcaceae	0.120753	0.087285	0.168227
	Barnesiellaceae	0.0746698	0.0210032	0
	Bacteroidaceae	0.0676023	0.325979	0.426899
	Helicobacteraceae	0.0656855	0	0
	Lachnospiraceae	0.0602538	0.0423159	0.0497236
	Campylobacteraceae	0.0302723	0.0251154	0
	Tannerellaceae	0.0211302	0.0418624	0.0299038
	Fusobacteriaceae	0.0124477	0.00949567	0
	Muribaculaceae	0.0103556	0.0146244	0.00990369
	Odoribacteraceae	0.00971017	0	0.00555985
	Sutterellaceae	0.00943823	0.0189631	0
	Veillonellaceae	0.00871404	0	0
	Desulfovibrionaceae	0.00787544	0.0131348	0.00796113
	Lactobacillaceae	0.00745161	0	0.00966272
	Acidaminococcaceae	0	0.0299052	0.0104731
	Christensenellaceae	0	0.0072351	0.0119401
	Elusimicrobiaceae	0	0.0571748	0
	Hungateiclostridiaceae	0	0	0.00501503
	Oscillospiraceae	0	0.00640162	0.00945995
	Prevotellaceae	0	0.0155888	0.0448188
	Spirochaetaceae	0	0	0.0102331
	Succinivibrionaceae	0	0.0100457	0
	Synergistaceae	0	0.0201614	0
	Victivallaceae	0	0.0123435	0
[truncated: 604 more columns]
